# Supplementary material for: Syntheses, crystal structures and Hirshfeld surface analyses of (3aR,4S,7R,7aS)-2-(perfluoro­pyridin-4-yl)-3a,4,7,7a-tetra­hydro-4,7-methano­iso­indole-1,3-dione and (3aR,4S,7R,7aS)-2-[(perfluoro­pyridin-4-yl)­oxy]-3a,4,7,7a-tetra­hydro-4,7-methano­iso­indole-1,3-dione
Source: Acta Crystallogr E Crystallogr Commun. 2019 Jul 12;75(Pt 8):1153–7. doi: 10.1107/S2056989019009769 (PMC6690472; doi:10.1107/S2056989019009769)
Supplement: Supplementary file 1 [file e-75-01153-sup1.cif]

##############################################################################
#                                                                            #
# This CIF contains the data in a paper accepted for publication in          #
# Acta Crystallographica Section E. It conforms to the requirements of       #
# Notes for Authors for Acta Crystallographica Section E, and has been       #
# peer reviewed under the auspices of the IUCr Commission on Journals.       #
#                                                                            #
# Full details of the Crystallographic Information File format               #
# are given in the paper "The Crystallographic Information File (CIF):       #
# a New Standard Archive File for Crystallography" by S. R. Hall, F. H.      #
# Allen and I. D. Brown [Acta Cryst. (1991), A47, 655-685].                  #
#                                                                            #
# The current version of the core CIF dictionary is obtainable from          #
# ftp://ftp.iucr.org/pub/cif_core.dic.                                       #
#                                                                            #
# Software is freely available for graphical display of the structure(s)     #
# in this CIF. For information consult the CIF software page                 #
# http://www.iucr.org/resources/cif/software.                                #
#                                                                            #
# This file may be used for bona fide research purposes within the           #
# scientific community so long as proper attribution is given to the journal # 
# article from which it was obtained.                                        #
#                                                                            #
##############################################################################
data_global
_audit_creation_method     'APEX3 v2017.3-0'
_journal_date_recd_electronic     2019-06-07
_journal_date_accepted     2019-07-08
_journal_name_full     'Acta Crystallographica, Section E'
_journal_year     2019
_journal_volume     75
_journal_issue      8
_journal_page_first     1153
_journal_page_last     1157
_journal_paper_category     GO
_journal_paper_doi     10.1107/S2056989019009769
_journal_coeditor_code     HB7832
_publ_contact_author_name     'Scott T. Iacono'
_publ_contact_author_address
;
Department of Chemistry & Chemistry Research Center, United States Air Force
Academy, Colorado Springs, CO 80840, USA
;
_publ_contact_author_email     'scott.iacono@usafa.edu'
_publ_contact_author_fax     '719-333-6005'
_publ_contact_author_phone     '719-333-6005'
_publ_section_title
;\
Syntheses, crystal structures and Hirshfeld surface analyses of
(3a<i>R</i>,4<i>S</i>,7<i>R</i>,7a<i>S</i>)-2-(perfluoropyridin-4-yl)-3a,4,7,\
7a-tetrahydro-4,7-methanoisoindole-1,3-dione and
(3a<i>R</i>,4<i>S</i>,7<i>R</i>,7a<i>S</i>)-2-[(perfluoropyridin-4-yl)oxy]-\
3a,4,7,7a-tetrahydro-4,7-methanoisoindole-1,3-dione
;
_publ_section_title_footnote     .
loop_
    _publ_author_name
    _publ_author_footnote
    _publ_author_address
    'Peloquin, Andrew J.' .
;
Department of Chemistry & Chemistry Research Center, United States Air Force
Academy, Colorado Springs, CO 80840, USA
;
    'Balaich, Gary J.' .
;
Department of Chemistry & Chemistry Research Center, United States Air Force
Academy, Colorado Springs, CO 80840,
USA
;
    'Iacono, Scott T.' .
;
Department of Chemistry & Chemistry Research Center, United States Air Force
Academy, Colorado Springs, CO 80840,
USA
;
_publ_section_synopsis
;
In each of the title compounds, the packing is driven by C---H...F
intertactions, along with a variety of C---H...O, C---O...\p, and C---F...\p
contacts. Hirshfeld surface analyses were conducted to aid in the
visualization of these various influences on the packing.
;
data_I
_chemical_name_systematic     ?
_chemical_name_common
;\
(3a<i>R</i>,4<i>S</i>,7<i>R</i>,7a<i>S</i>)-2-(Perfluoropyridin-4-yl)-\
3a,4,7,7a-tetrahydro-4,7-methanoisoindole-1,3-dione
;
_chemical_formula_moiety     'C14 H8 F4 N2 O2'
_chemical_formula_sum     'C14 H8 F4 N2 O2'
_chemical_formula_iupac     'C14 H8 F4 N2 O2'
_chemical_formula_weight     312.22
_chemical_melting_point     ?
_space_group_crystal_system     triclinic
_space_group_name_H-M_alt     'P -1'
_space_group_name_Hall     '-P 1'
loop_
    _space_group_symop_operation_xyz
    'x, y, z'
    '-x, -y, -z'
_cell_length_a     7.0347(15)
_cell_length_b     10.256(2)
_cell_length_c     18.129(4)
_cell_angle_alpha     78.844(10)
_cell_angle_beta     80.165(10)
_cell_angle_gamma     87.242(10)
_cell_volume     1264.2(5)
_cell_formula_units_Z     4
_cell_measurement_reflns_used     9823
_cell_measurement_theta_min     2.5161
_cell_measurement_theta_max     30.7139
_cell_measurement_temperature     100.(2)
_exptl_crystal_description     'rectangular prism'
_exptl_crystal_colour     'clear colourless'
_exptl_crystal_size_max     0.259
_exptl_crystal_size_mid     0.234
_exptl_crystal_size_min     0.195
_exptl_crystal_density_diffrn     1.640
_exptl_crystal_density_meas     ?
_exptl_crystal_density_method     'not measured'
_exptl_crystal_F_000     632
_exptl_absorpt_coefficient_mu     0.151
_exptl_absorpt_correction_type     multi-scan
_exptl_absorpt_process_details
;
(SADABS; Bruker, 2017)
;
_exptl_absorpt_correction_T_min     0.89
_exptl_absorpt_correction_T_max     0.97
_exptl_special_details
;
;
_diffrn_ambient_temperature     100.(2)
_diffrn_source     'fine focus sealed tube'
_diffrn_radiation_type     'Mo K\a'
_diffrn_radiation_wavelength     0.71073
_diffrn_radiation_monochromator     graphite
_diffrn_measurement_device_type     'Bruker SMART APEX CCD'
_diffrn_measurement_method     'Omega Scans'
_diffrn_detector_area_resol_mean     8.3333
_diffrn_reflns_number     72226
_diffrn_reflns_av_R_equivalents     0.0339
_diffrn_reflns_av_unetI/netI     0.0193
_diffrn_reflns_theta_min     2.02
_diffrn_reflns_theta_max     30.51
_diffrn_reflns_theta_full     30.51
_diffrn_measured_fraction_theta_max     0.996
_diffrn_measured_fraction_theta_full     0.996
_diffrn_reflns_limit_h_min     -10
_diffrn_reflns_limit_h_max     10
_diffrn_reflns_limit_k_min     -14
_diffrn_reflns_limit_k_max     14
_diffrn_reflns_limit_l_min     -25
_diffrn_reflns_limit_l_max     25
_refine_special_details
;
;
_reflns_number_total     7674
_reflns_number_gt     6373
_reflns_threshold_expression     'I > 2\s(I)'
_refine_ls_structure_factor_coef     Fsqd
_refine_ls_matrix_type     full
_refine_ls_R_factor_all     0.0553
_refine_ls_R_factor_gt     0.0447
_refine_ls_wR_factor_gt     0.1160
_refine_ls_wR_factor_ref     0.1259
_refine_ls_goodness_of_fit_ref     1.023
_refine_ls_restrained_S_all     1.023
_refine_ls_number_reflns     7674
_refine_ls_number_parameters     397
_refine_ls_number_restraints     0
_refine_ls_number_constraints     ?
_refine_ls_hydrogen_treatment     constr
_refine_ls_weighting_scheme     calc
_refine_ls_weighting_details
              'w=1/[\s^2^(Fo^2^)+(0.0625P)^2^+0.7892P] where P=(Fo^2^+2Fc^2^)/3'
_atom_sites_solution_hydrogens     geom
_atom_sites_solution_primary     direct
_atom_sites_solution_secondary     ?
_refine_ls_shift/su_max     0.001
_refine_ls_shift/su_mean     0.000
_refine_diff_density_max     1.774
_refine_diff_density_min     -0.414
_refine_ls_extinction_method     none
_refine_ls_extinction_coef     ?
loop_
    _atom_type_symbol
    _atom_type_description
    _atom_type_scat_dispersion_real
    _atom_type_scat_dispersion_imag
    _atom_type_scat_source
    C C 0.0033 0.0016 'International Tables Vol C Tables 4.2.6.8 and 6.1.1.4'
    H H 0.0000 0.0000 'International Tables Vol C Tables 4.2.6.8 and 6.1.1.4'
    F F 0.0171 0.0103 'International Tables Vol C Tables 4.2.6.8 and 6.1.1.4'
    N N 0.0061 0.0033 'International Tables Vol C Tables 4.2.6.8 and 6.1.1.4'
    O O 0.0106 0.0060 'International Tables Vol C Tables 4.2.6.8 and 6.1.1.4'
_computing_data_collection
;
APEX3 (Bruker, 2017)
;
_computing_cell_refinement
;
SAINT (Bruker, 2017)
;
_computing_data_reduction
;
SAINT (Bruker, 2017)
;
_computing_structure_solution
;
SHELXT (Sheldrick, 2015<i>a</i>)
;
_computing_structure_refinement
;
SHELXL2016 (Sheldrick, 2015b)
;
_computing_molecular_graphics
;
Mercury (Macrae <i>et al.</i>, 2008)
;
_computing_publication_material
;
publCIF (Westrip, 2010)
;
loop_
    _atom_site_type_symbol
    _atom_site_label
    _atom_site_fract_x
    _atom_site_fract_y
    _atom_site_fract_z
    _atom_site_U_iso_or_equiv
    _atom_site_adp_type
    _atom_site_calc_flag
    _atom_site_occupancy
    _atom_site_disorder_assembly
    _atom_site_disorder_group
    F F1 -0.32163(13) 0.66535(9) 0.80280(6) 0.0299(2) Uani d 1 . .
    F F2 -0.04925(12) 0.46899(8) 0.81310(5) 0.02556(18) Uani d 1 . .
    F F3 0.29897(13) 0.74112(9) 0.92385(5) 0.02742(19) Uani d 1 . .
    F F4 0.01062(15) 0.92480(9) 0.90912(6) 0.0340(2) Uani d 1 . .
    F F5 0.40224(14) 0.92684(9) 0.76901(5) 0.02754(19) Uani d 1 . .
    F F6 0.72380(12) 0.90629(9) 0.66496(5) 0.02446(18) Uani d 1 . .
    F F7 0.34503(12) 0.67973(9) 0.53929(5) 0.02272(17) Uani d 1 . .
    F F8 0.04320(12) 0.70789(9) 0.64982(5) 0.02795(19) Uani d 1 . .
    O O1 0.27798(16) 0.45448(11) 1.00080(6) 0.0269(2) Uani d 1 . .
    O O2 0.34535(16) 0.50335(10) 0.74150(6) 0.0233(2) Uani d 1 . .
    O O3 0.71312(14) 0.54609(9) 0.56707(6) 0.02119(19) Uani d 1 . .
    O O4 0.75913(15) 0.99783(9) 0.49291(6) 0.02099(19) Uani d 1 . .
    N N1 -0.15423(18) 0.79402(12) 0.85635(7) 0.0235(2) Uani d 1 . .
    N N2 0.28410(16) 0.50134(11) 0.87085(6) 0.0178(2) Uani d 1 . .
    N N3 0.22520(17) 0.81750(11) 0.70839(7) 0.0208(2) Uani d 1 . .
    N N4 0.70733(15) 0.77544(10) 0.54298(6) 0.0154(2) Uani d 1 . .
    C C1 -0.16515(19) 0.68212(14) 0.83262(8) 0.0214(3) Uani d 1 . .
    C C2 -0.02687(19) 0.58195(13) 0.83713(8) 0.0192(2) Uani d 1 . .
    C C3 0.13494(18) 0.59829(13) 0.86851(7) 0.0172(2) Uani d 1 . .
    C C4 0.1460(2) 0.71642(14) 0.89443(7) 0.0204(2) Uani d 1 . .
    C C5 -0.0016(2) 0.80966(14) 0.88622(8) 0.0237(3) Uani d 1 . .
    C C6 0.3481(2) 0.43565(14) 0.93807(7) 0.0201(2) Uani d 1 . .
    C C7 0.5095(2) 0.34170(14) 0.91564(8) 0.0214(3) Uani d 1 . .
    H H7 0.632591 0.364803 0.930317 0.026 Uiso calc 1 . .
    C C8 0.4631(3) 0.19043(16) 0.94528(9) 0.0332(3) Uani d 1 . .
    H H8 0.479722 0.15207 0.998913 0.04 Uiso calc 1 . .
    C C9 0.2739(3) 0.16766(17) 0.92242(10) 0.0355(4) Uani d 1 . .
    H H9 0.157787 0.146875 0.9574 0.043 Uiso calc 1 . .
    C C10 0.2883(3) 0.17988(17) 0.84872(10) 0.0335(3) Uani d 1 . .
    H H10 0.188245 0.170573 0.821019 0.04 Uiso calc 1 . .
    C C11 0.4917(2) 0.21108(14) 0.81733(9) 0.0269(3) Uani d 1 . .
    H H11 0.535408 0.194148 0.764515 0.032 Uiso calc 1 . .
    C C12 0.52885(19) 0.35524(13) 0.82814(8) 0.0191(2) Uani d 1 . .
    H H12 0.661556 0.384198 0.802588 0.023 Uiso calc 1 . .
    C C13 0.38067(19) 0.45892(13) 0.80420(7) 0.0176(2) Uani d 1 . .
    C C14 0.6008(3) 0.13049(17) 0.87797(12) 0.0400(4) Uani d 1 . .
    H H14A 0.737652 0.155649 0.871307 0.048 Uiso calc 1 . .
    H H14B 0.5897 0.033186 0.88305 0.048 Uiso calc 1 . .
    C C15 0.3933(2) 0.86501(13) 0.71103(7) 0.0201(2) Uani d 1 . .
    C C16 0.55752(19) 0.85513(13) 0.65845(7) 0.0181(2) Uani d 1 . .
    C C17 0.54593(18) 0.79044(12) 0.59868(7) 0.0157(2) Uani d 1 . .
    C C18 0.36863(19) 0.73991(12) 0.59592(7) 0.0169(2) Uani d 1 . .
    C C19 0.21476(19) 0.75621(13) 0.65218(8) 0.0195(2) Uani d 1 . .
    C C20 0.77807(18) 0.64904(12) 0.52953(7) 0.0164(2) Uani d 1 . .
    C C21 0.93999(18) 0.67181(12) 0.46283(7) 0.0167(2) Uani d 1 . .
    H H21 1.0639 0.631685 0.477318 0.02 Uiso calc 1 . .
    C C22 0.8943(2) 0.62467(13) 0.39011(7) 0.0197(2) Uani d 1 . .
    H H22 0.919783 0.528529 0.388159 0.024 Uiso calc 1 . .
    C C23 0.6930(2) 0.67662(14) 0.38012(8) 0.0225(3) Uani d 1 . .
    H H23 0.580506 0.624899 0.387553 0.027 Uiso calc 1 . .
    C C24 0.7034(2) 0.80880(14) 0.35888(8) 0.0235(3) Uani d 1 . .
    H H24 0.598626 0.867847 0.348918 0.028 Uiso calc 1 . .
    C C25 0.9114(2) 0.84821(13) 0.35344(8) 0.0223(3) Uani d 1 . .
    H H25 0.950085 0.936047 0.320653 0.027 Uiso calc 1 . .
    C C26 0.95440(19) 0.82471(12) 0.43732(7) 0.0176(2) Uani d 1 . .
    H H26 1.085803 0.856148 0.438844 0.021 Uiso calc 1 . .
    C C27 0.80172(18) 0.88246(12) 0.49164(7) 0.0164(2) Uani d 1 . .
    C C28 1.0183(2) 0.72422(15) 0.32846(8) 0.0263(3) Uani d 1 . .
    H H28A 1.004935 0.715936 0.276088 0.032 Uiso calc 1 . .
    H H28B 1.156118 0.719809 0.334083 0.032 Uiso calc 1 . .
loop_
    _atom_site_aniso_label
    _atom_site_aniso_U_11
    _atom_site_aniso_U_22
    _atom_site_aniso_U_33
    _atom_site_aniso_U_12
    _atom_site_aniso_U_13
    _atom_site_aniso_U_23
    F1 0.0193(4) 0.0288(5) 0.0432(5) -0.0001(3) -0.0118(4) -0.0050(4)
    F2 0.0233(4) 0.0211(4) 0.0368(5) -0.0025(3) -0.0098(3) -0.0115(3)
    F3 0.0301(5) 0.0295(4) 0.0273(4) -0.0059(4) -0.0112(4) -0.0099(4)
    F4 0.0406(5) 0.0235(4) 0.0406(5) -0.0017(4) -0.0029(4) -0.0158(4)
    F5 0.0396(5) 0.0255(4) 0.0190(4) -0.0009(4) -0.0005(3) -0.0116(3)
    F6 0.0252(4) 0.0264(4) 0.0253(4) -0.0041(3) -0.0062(3) -0.0109(3)
    F7 0.0219(4) 0.0269(4) 0.0230(4) -0.0013(3) -0.0059(3) -0.0114(3)
    F8 0.0181(4) 0.0307(5) 0.0352(5) -0.0019(3) -0.0016(3) -0.0086(4)
    O1 0.0308(5) 0.0333(6) 0.0160(4) -0.0034(4) -0.0036(4) -0.0031(4)
    O2 0.0312(5) 0.0217(5) 0.0169(4) 0.0030(4) -0.0050(4) -0.0036(4)
    O3 0.0229(5) 0.0152(4) 0.0238(5) 0.0005(3) -0.0014(4) -0.0020(4)
    O4 0.0255(5) 0.0145(4) 0.0242(5) 0.0000(3) -0.0055(4) -0.0054(4)
    N1 0.0226(6) 0.0203(5) 0.0254(6) -0.0001(4) 0.0005(4) -0.0031(4)
    N2 0.0188(5) 0.0197(5) 0.0148(5) -0.0010(4) -0.0036(4) -0.0025(4)
    N3 0.0246(6) 0.0153(5) 0.0201(5) 0.0027(4) 0.0003(4) -0.0017(4)
    N4 0.0174(5) 0.0132(4) 0.0161(5) 0.0007(4) -0.0024(4) -0.0043(4)
    C1 0.0169(6) 0.0224(6) 0.0241(6) -0.0026(5) -0.0020(5) -0.0027(5)
    C2 0.0194(6) 0.0184(6) 0.0202(6) -0.0034(4) -0.0024(5) -0.0049(5)
    C3 0.0173(6) 0.0189(6) 0.0147(5) -0.0018(4) -0.0013(4) -0.0021(4)
    C4 0.0220(6) 0.0234(6) 0.0166(5) -0.0042(5) -0.0025(5) -0.0053(5)
    C5 0.0276(7) 0.0197(6) 0.0236(6) -0.0025(5) 0.0008(5) -0.0075(5)
    C6 0.0221(6) 0.0218(6) 0.0172(5) -0.0057(5) -0.0063(5) -0.0012(5)
    C7 0.0242(6) 0.0210(6) 0.0207(6) -0.0008(5) -0.0099(5) -0.0024(5)
    C8 0.0500(10) 0.0231(7) 0.0274(7) -0.0034(6) -0.0171(7) 0.0037(6)
    C9 0.0504(10) 0.0253(7) 0.0336(8) -0.0101(7) -0.0105(7) -0.0069(6)
    C10 0.0407(9) 0.0289(8) 0.0327(8) -0.0103(7) -0.0069(7) -0.0072(6)
    C11 0.0374(8) 0.0175(6) 0.0303(7) 0.0006(5) -0.0164(6) -0.0064(5)
    C12 0.0197(6) 0.0179(6) 0.0213(6) -0.0004(4) -0.0067(5) -0.0048(5)
    C13 0.0194(6) 0.0167(5) 0.0172(5) -0.0037(4) -0.0024(4) -0.0039(4)
    C14 0.0480(10) 0.0213(7) 0.0546(11) 0.0049(7) -0.0255(9) -0.0033(7)
    C15 0.0297(7) 0.0146(5) 0.0160(5) 0.0019(5) -0.0026(5) -0.0047(4)
    C16 0.0220(6) 0.0155(5) 0.0181(5) 0.0002(4) -0.0055(5) -0.0042(4)
    C17 0.0188(6) 0.0128(5) 0.0151(5) 0.0021(4) -0.0029(4) -0.0025(4)
    C18 0.0201(6) 0.0147(5) 0.0168(5) 0.0020(4) -0.0047(4) -0.0041(4)
    C19 0.0191(6) 0.0163(5) 0.0220(6) 0.0010(4) -0.0027(5) -0.0018(5)
    C20 0.0176(5) 0.0149(5) 0.0184(5) 0.0019(4) -0.0059(4) -0.0051(4)
    C21 0.0168(5) 0.0147(5) 0.0195(5) 0.0010(4) -0.0029(4) -0.0059(4)
    C22 0.0254(6) 0.0161(5) 0.0187(6) 0.0002(5) -0.0029(5) -0.0065(5)
    C23 0.0275(7) 0.0226(6) 0.0204(6) -0.0013(5) -0.0081(5) -0.0079(5)
    C24 0.0314(7) 0.0227(6) 0.0187(6) 0.0019(5) -0.0098(5) -0.0052(5)
    C25 0.0305(7) 0.0170(6) 0.0176(6) -0.0016(5) -0.0002(5) -0.0021(5)
    C26 0.0188(6) 0.0148(5) 0.0195(6) -0.0010(4) -0.0018(4) -0.0050(4)
    C27 0.0184(5) 0.0158(5) 0.0167(5) -0.0011(4) -0.0056(4) -0.0047(4)
    C28 0.0332(8) 0.0245(7) 0.0199(6) -0.0012(6) 0.0023(5) -0.0069(5)
_geom_special_details
;
All esds (except the esd in the dihedral angle between two l.s. planes)
are estimated using the full covariance matrix.  The cell esds are taken
into account individually in the estimation of esds in distances, angles
and torsion angles; correlations between esds in cell parameters are only
used when they are defined by crystal symmetry.  An approximate (isotropic)
treatment of cell esds is used for estimating esds involving l.s. planes.
;
loop_
    _geom_bond_atom_site_label_1
    _geom_bond_atom_site_label_2
    _geom_bond_site_symmetry_2
    _geom_bond_distance
    _geom_bond_publ_flag
    F1 C1 . 1.3384(16) ?
    F2 C2 . 1.3390(15) ?
    F3 C4 . 1.3343(16) ?
    F4 C5 . 1.3364(16) ?
    F5 C15 . 1.3398(15) ?
    F6 C16 . 1.3370(15) ?
    F7 C18 . 1.3325(14) ?
    F8 C19 . 1.3370(16) ?
    O1 C6 . 1.2075(17) ?
    O2 C13 . 1.2028(16) ?
    O3 C20 . 1.2038(16) ?
    O4 C27 . 1.2102(16) ?
    N1 C1 . 1.3111(18) ?
    N1 C5 . 1.312(2) ?
    N2 C6 . 1.4077(17) ?
    N2 C3 . 1.4107(17) ?
    N2 C13 . 1.4161(17) ?
    N3 C19 . 1.3103(18) ?
    N3 C15 . 1.3125(19) ?
    N4 C27 . 1.4056(17) ?
    N4 C17 . 1.4086(16) ?
    N4 C20 . 1.4165(16) ?
    C1 C2 . 1.3809(19) ?
    C2 C3 . 1.3871(18) ?
    C3 C4 . 1.3917(18) ?
    C4 C5 . 1.385(2) ?
    C6 C7 . 1.507(2) ?
    C7 C12 . 1.5482(19) ?
    C7 C8 . 1.571(2) ?
    C7 H7 . 1.0 ?
    C8 C9 . 1.501(3) ?
    C8 C14 . 1.623(3) ?
    C8 H8 . 1.0 ?
    C9 C10 . 1.304(2) ?
    C9 H9 . 0.95 ?
    C10 C11 . 1.473(2) ?
    C10 H10 . 0.95 ?
    C11 C14 . 1.535(2) ?
    C11 C12 . 1.5683(19) ?
    C11 H11 . 1.0 ?
    C12 C13 . 1.5084(18) ?
    C12 H12 . 1.0 ?
    C14 H14A . 0.99 ?
    C14 H14B . 0.99 ?
    C15 C16 . 1.3794(19) ?
    C16 C17 . 1.3909(17) ?
    C17 C18 . 1.3858(18) ?
    C18 C19 . 1.3825(18) ?
    C20 C21 . 1.5033(18) ?
    C21 C26 . 1.5499(18) ?
    C21 C22 . 1.5753(18) ?
    C21 H21 . 1.0 ?
    C22 C23 . 1.516(2) ?
    C22 C28 . 1.537(2) ?
    C22 H22 . 1.0 ?
    C23 C24 . 1.338(2) ?
    C23 H23 . 0.95 ?
    C24 C25 . 1.519(2) ?
    C24 H24 . 0.95 ?
    C25 C28 . 1.550(2) ?
    C25 C26 . 1.5717(19) ?
    C25 H25 . 1.0 ?
    C26 C27 . 1.5091(18) ?
    C26 H26 . 1.0 ?
    C28 H28A . 0.99 ?
    C28 H28B . 0.99 ?
loop_
    _geom_angle_atom_site_label_1
    _geom_angle_atom_site_label_2
    _geom_angle_atom_site_label_3
    _geom_angle_site_symmetry_1
    _geom_angle_site_symmetry_3
    _geom_angle
    _geom_angle_publ_flag
    C1 N1 C5 . . 116.94(12) ?
    C6 N2 C3 . . 124.33(11) ?
    C6 N2 C13 . . 113.71(11) ?
    C3 N2 C13 . . 121.94(11) ?
    C19 N3 C15 . . 117.26(12) ?
    C27 N4 C17 . . 123.69(10) ?
    C27 N4 C20 . . 113.87(11) ?
    C17 N4 C20 . . 122.21(11) ?
    N1 C1 F1 . . 117.06(12) ?
    N1 C1 C2 . . 124.07(13) ?
    F1 C1 C2 . . 118.87(12) ?
    F2 C2 C1 . . 120.87(12) ?
    F2 C2 C3 . . 119.96(12) ?
    C1 C2 C3 . . 119.15(12) ?
    C2 C3 C4 . . 116.92(12) ?
    C2 C3 N2 . . 121.00(11) ?
    C4 C3 N2 . . 122.02(12) ?
    F3 C4 C5 . . 120.87(12) ?
    F3 C4 C3 . . 120.66(12) ?
    C5 C4 C3 . . 118.42(12) ?
    N1 C5 F4 . . 116.75(13) ?
    N1 C5 C4 . . 124.49(13) ?
    F4 C5 C4 . . 118.75(13) ?
    O1 C6 N2 . . 123.41(13) ?
    O1 C6 C7 . . 129.08(13) ?
    N2 C6 C7 . . 107.50(11) ?
    C6 C7 C12 . . 105.79(11) ?
    C6 C7 C8 . . 114.60(13) ?
    C12 C7 C8 . . 102.66(11) ?
    C6 C7 H7 . . 111.1 ?
    C12 C7 H7 . . 111.1 ?
    C8 C7 H7 . . 111.1 ?
    C9 C8 C7 . . 106.69(13) ?
    C9 C8 C14 . . 97.02(13) ?
    C7 C8 C14 . . 98.55(13) ?
    C9 C8 H8 . . 117.1 ?
    C7 C8 H8 . . 117.1 ?
    C14 C8 H8 . . 117.1 ?
    C10 C9 C8 . . 111.81(17) ?
    C10 C9 H9 . . 124.1 ?
    C8 C9 H9 . . 124.1 ?
    C9 C10 C11 . . 105.78(16) ?
    C9 C10 H10 . . 127.1 ?
    C11 C10 H10 . . 127.1 ?
    C10 C11 C14 . . 103.19(15) ?
    C10 C11 C12 . . 107.98(13) ?
    C14 C11 C12 . . 99.67(12) ?
    C10 C11 H11 . . 114.8 ?
    C14 C11 H11 . . 114.8 ?
    C12 C11 H11 . . 114.8 ?
    C13 C12 C7 . . 105.61(11) ?
    C13 C12 C11 . . 115.44(11) ?
    C7 C12 C11 . . 103.66(11) ?
    C13 C12 H12 . . 110.6 ?
    C7 C12 H12 . . 110.6 ?
    C11 C12 H12 . . 110.6 ?
    O2 C13 N2 . . 123.30(12) ?
    O2 C13 C12 . . 129.34(12) ?
    N2 C13 C12 . . 107.35(11) ?
    C11 C14 C8 . . 91.50(13) ?
    C11 C14 H14A . . 113.4 ?
    C8 C14 H14A . . 113.4 ?
    C11 C14 H14B . . 113.4 ?
    C8 C14 H14B . . 113.4 ?
    H14A C14 H14B . . 110.7 ?
    N3 C15 F5 . . 116.65(12) ?
    N3 C15 C16 . . 124.23(12) ?
    F5 C15 C16 . . 119.11(12) ?
    F6 C16 C15 . . 120.74(11) ?
    F6 C16 C17 . . 120.86(12) ?
    C15 C16 C17 . . 118.40(12) ?
    C18 C17 C16 . . 117.45(12) ?
    C18 C17 N4 . . 120.70(11) ?
    C16 C17 N4 . . 121.85(12) ?
    F7 C18 C19 . . 120.46(12) ?
    F7 C18 C17 . . 120.92(11) ?
    C19 C18 C17 . . 118.60(12) ?
    N3 C19 F8 . . 117.01(12) ?
    N3 C19 C18 . . 124.05(13) ?
    F8 C19 C18 . . 118.94(12) ?
    O3 C20 N4 . . 123.24(12) ?
    O3 C20 C21 . . 129.39(12) ?
    N4 C20 C21 . . 107.37(10) ?
    C20 C21 C26 . . 105.67(10) ?
    C20 C21 C22 . . 113.60(11) ?
    C26 C21 C22 . . 103.31(10) ?
    C20 C21 H21 . . 111.3 ?
    C26 C21 H21 . . 111.3 ?
    C22 C21 H21 . . 111.3 ?
    C23 C22 C28 . . 100.97(11) ?
    C23 C22 C21 . . 106.32(10) ?
    C28 C22 C21 . . 98.84(11) ?
    C23 C22 H22 . . 116.1 ?
    C28 C22 H22 . . 116.1 ?
    C21 C22 H22 . . 116.1 ?
    C24 C23 C22 . . 107.28(13) ?
    C24 C23 H23 . . 126.4 ?
    C22 C23 H23 . . 126.4 ?
    C23 C24 C25 . . 108.23(13) ?
    C23 C24 H24 . . 125.9 ?
    C25 C24 H24 . . 125.9 ?
    C24 C25 C28 . . 100.25(11) ?
    C24 C25 C26 . . 106.61(11) ?
    C28 C25 C26 . . 98.57(11) ?
    C24 C25 H25 . . 116.3 ?
    C28 C25 H25 . . 116.3 ?
    C26 C25 H25 . . 116.3 ?
    C27 C26 C21 . . 105.73(10) ?
    C27 C26 C25 . . 113.65(11) ?
    C21 C26 C25 . . 102.89(10) ?
    C27 C26 H26 . . 111.4 ?
    C21 C26 H26 . . 111.4 ?
    C25 C26 H26 . . 111.4 ?
    O4 C27 N4 . . 123.64(12) ?
    O4 C27 C26 . . 128.99(12) ?
    N4 C27 C26 . . 107.35(10) ?
    C22 C28 C25 . . 94.29(11) ?
    C22 C28 H28A . . 112.9 ?
    C25 C28 H28A . . 112.9 ?
    C22 C28 H28B . . 112.9 ?
    C25 C28 H28B . . 112.9 ?
    H28A C28 H28B . . 110.3 ?
loop_
    _geom_torsion_atom_site_label_1
    _geom_torsion_atom_site_label_2
    _geom_torsion_atom_site_label_3
    _geom_torsion_atom_site_label_4
    _geom_torsion_site_symmetry_1
    _geom_torsion_site_symmetry_2
    _geom_torsion_site_symmetry_3
    _geom_torsion_site_symmetry_4
    _geom_torsion
    _geom_torsion_publ_flag
    C5 N1 C1 F1 . . . . 179.36(12) ?
    C5 N1 C1 C2 . . . . -0.2(2) ?
    N1 C1 C2 F2 . . . . 178.68(13) ?
    F1 C1 C2 F2 . . . . -0.9(2) ?
    N1 C1 C2 C3 . . . . 0.0(2) ?
    F1 C1 C2 C3 . . . . -179.51(12) ?
    F2 C2 C3 C4 . . . . -178.07(11) ?
    C1 C2 C3 C4 . . . . 0.57(19) ?
    F2 C2 C3 N2 . . . . 4.45(19) ?
    C1 C2 C3 N2 . . . . -176.90(12) ?
    C6 N2 C3 C2 . . . . -122.28(14) ?
    C13 N2 C3 C2 . . . . 56.10(17) ?
    C6 N2 C3 C4 . . . . 60.38(18) ?
    C13 N2 C3 C4 . . . . -121.24(14) ?
    C2 C3 C4 F3 . . . . -178.53(12) ?
    N2 C3 C4 F3 . . . . -1.08(19) ?
    C2 C3 C4 C5 . . . . -1.01(19) ?
    N2 C3 C4 C5 . . . . 176.44(12) ?
    C1 N1 C5 F4 . . . . 178.87(12) ?
    C1 N1 C5 C4 . . . . -0.3(2) ?
    F3 C4 C5 N1 . . . . 178.43(13) ?
    C3 C4 C5 N1 . . . . 0.9(2) ?
    F3 C4 C5 F4 . . . . -0.7(2) ?
    C3 C4 C5 F4 . . . . -178.23(12) ?
    C3 N2 C6 O1 . . . . 1.5(2) ?
    C13 N2 C6 O1 . . . . -176.98(13) ?
    C3 N2 C6 C7 . . . . -179.43(11) ?
    C13 N2 C6 C7 . . . . 2.06(15) ?
    O1 C6 C7 C12 . . . . 176.95(14) ?
    N2 C6 C7 C12 . . . . -2.02(14) ?
    O1 C6 C7 C8 . . . . 64.62(19) ?
    N2 C6 C7 C8 . . . . -114.36(13) ?
    C6 C7 C8 C9 . . . . 51.32(17) ?
    C12 C7 C8 C9 . . . . -62.86(16) ?
    C6 C7 C8 C14 . . . . 151.35(12) ?
    C12 C7 C8 C14 . . . . 37.17(14) ?
    C7 C8 C9 C10 . . . . 68.24(19) ?
    C14 C8 C9 C10 . . . . -32.91(18) ?
    C8 C9 C10 C11 . . . . 0.42(19) ?
    C9 C10 C11 C14 . . . . 35.12(18) ?
    C9 C10 C11 C12 . . . . -69.79(17) ?
    C6 C7 C12 C13 . . . . 1.33(14) ?
    C8 C7 C12 C13 . . . . 121.79(12) ?
    C6 C7 C12 C11 . . . . -120.46(12) ?
    C8 C7 C12 C11 . . . . -0.01(14) ?
    C10 C11 C12 C13 . . . . -47.45(16) ?
    C14 C11 C12 C13 . . . . -154.82(14) ?
    C10 C11 C12 C7 . . . . 67.53(14) ?
    C14 C11 C12 C7 . . . . -39.85(15) ?
    C6 N2 C13 O2 . . . . 179.80(12) ?
    C3 N2 C13 O2 . . . . 1.3(2) ?
    C6 N2 C13 C12 . . . . -1.18(15) ?
    C3 N2 C13 C12 . . . . -179.73(11) ?
    C7 C12 C13 O2 . . . . 178.76(14) ?
    C11 C12 C13 O2 . . . . -67.39(19) ?
    C7 C12 C13 N2 . . . . -0.18(14) ?
    C11 C12 C13 N2 . . . . 113.68(13) ?
    C10 C11 C14 C8 . . . . -50.81(14) ?
    C12 C11 C14 C8 . . . . 60.38(14) ?
    C9 C8 C14 C11 . . . . 47.84(14) ?
    C7 C8 C14 C11 . . . . -60.29(13) ?
    C19 N3 C15 F5 . . . . -179.67(11) ?
    C19 N3 C15 C16 . . . . 0.4(2) ?
    N3 C15 C16 F6 . . . . 179.92(12) ?
    F5 C15 C16 F6 . . . . 0.03(19) ?
    N3 C15 C16 C17 . . . . -0.2(2) ?
    F5 C15 C16 C17 . . . . 179.89(11) ?
    F6 C16 C17 C18 . . . . 179.90(11) ?
    C15 C16 C17 C18 . . . . 0.04(18) ?
    F6 C16 C17 N4 . . . . 0.29(19) ?
    C15 C16 C17 N4 . . . . -179.57(11) ?
    C27 N4 C17 C18 . . . . 115.77(14) ?
    C20 N4 C17 C18 . . . . -58.41(16) ?
    C27 N4 C17 C16 . . . . -64.63(17) ?
    C20 N4 C17 C16 . . . . 121.18(13) ?
    C16 C17 C18 F7 . . . . 178.24(11) ?
    N4 C17 C18 F7 . . . . -2.15(18) ?
    C16 C17 C18 C19 . . . . -0.10(18) ?
    N4 C17 C18 C19 . . . . 179.52(11) ?
    C15 N3 C19 F8 . . . . 179.93(11) ?
    C15 N3 C19 C18 . . . . -0.5(2) ?
    F7 C18 C19 N3 . . . . -178.00(12) ?
    C17 C18 C19 N3 . . . . 0.3(2) ?
    F7 C18 C19 F8 . . . . 1.56(19) ?
    C17 C18 C19 F8 . . . . 179.90(11) ?
    C27 N4 C20 O3 . . . . -178.97(12) ?
    C17 N4 C20 O3 . . . . -4.26(19) ?
    C27 N4 C20 C21 . . . . 1.03(14) ?
    C17 N4 C20 C21 . . . . 175.74(11) ?
    O3 C20 C21 C26 . . . . 178.83(13) ?
    N4 C20 C21 C26 . . . . -1.17(13) ?
    O3 C20 C21 C22 . . . . 66.28(17) ?
    N4 C20 C21 C22 . . . . -113.72(11) ?
    C20 C21 C22 C23 . . . . 46.18(14) ?
    C26 C21 C22 C23 . . . . -67.79(13) ?
    C20 C21 C22 C28 . . . . 150.43(11) ?
    C26 C21 C22 C28 . . . . 36.46(12) ?
    C28 C22 C23 C24 . . . . -33.15(14) ?
    C21 C22 C23 C24 . . . . 69.55(14) ?
    C22 C23 C24 C25 . . . . 0.53(15) ?
    C23 C24 C25 C28 . . . . 31.90(14) ?
    C23 C24 C25 C26 . . . . -70.35(14) ?
    C20 C21 C26 C27 . . . . 0.93(13) ?
    C22 C21 C26 C27 . . . . 120.51(11) ?
    C20 C21 C26 C25 . . . . -118.55(11) ?
    C22 C21 C26 C25 . . . . 1.04(12) ?
    C24 C25 C26 C27 . . . . -48.17(14) ?
    C28 C25 C26 C27 . . . . -151.64(11) ?
    C24 C25 C26 C21 . . . . 65.64(12) ?
    C28 C25 C26 C21 . . . . -37.82(12) ?
    C17 N4 C27 O4 . . . . 3.78(19) ?
    C20 N4 C27 O4 . . . . 178.40(12) ?
    C17 N4 C27 C26 . . . . -175.04(11) ?
    C20 N4 C27 C26 . . . . -0.41(14) ?
    C21 C26 C27 O4 . . . . -179.08(13) ?
    C25 C26 C27 O4 . . . . -66.97(17) ?
    C21 C26 C27 N4 . . . . -0.35(13) ?
    C25 C26 C27 N4 . . . . 111.75(12) ?
    C23 C22 C28 C25 . . . . 49.19(12) ?
    C21 C22 C28 C25 . . . . -59.46(12) ?
    C24 C25 C28 C22 . . . . -48.49(12) ?
    C26 C25 C28 C22 . . . . 60.24(12) ?
loop_
    _geom_hbond_atom_site_label_D
    _geom_hbond_atom_site_label_H
    _geom_hbond_atom_site_label_A
    _geom_hbond_site_symmetry_A
    _geom_hbond_distance_DH
    _geom_hbond_distance_HA
    _geom_hbond_distance_DA
    _geom_hbond_angle_DHA
    _geom_hbond_publ_flag
    C7 H7 O1 2_667 1.00 2.58 3.3467(18) 133.2 ?
    C12 H12 F2 1_655 1.00 2.30 3.1902(17) 147.4 ?
    C21 H21 F7 1_655 1.00 2.55 3.3855(16) 141.4 ?
    C21 H21 O3 2_766 1.00 2.51 3.2765(16) 133.3 ?
    C26 H26 O4 2_776 1.00 2.51 3.3299(17) 139.0 ?
    C6 O1 Cg1 2_567 . 3.0462(14) 4.0022(16) 135.86(10) .
    C13 O2 Cg2 1_555 . 3.1839(14) 4.0238(17) 126.98(9) .
    C27 O4 Cg2 2_676 . 3.2978(14) 4.0644(16) 121.58(9) .
_shelx_hkl_file
;
  -1   0   0  100.09    3.10
  -1   0   0   92.79    3.10
  -1   0   0   96.99    2.90
  -1   0   0   99.19    2.90
   1   0   0   93.69    2.90
   1   0   0   96.39    3.10
   1   0   0   90.19    3.00
   1   0   0   93.89    2.90
  -2   0   0  425.66   11.40
  -2   0   0  400.66   11.00
  -2   0   0  408.66   11.20
  -2   0   0  402.26   11.50
  -2   0   0  417.76   11.50
  -2   0   0  410.76   11.50
   2   0   0  421.36   11.30
   2   0   0  415.16   11.50
   2   0   0  408.26   11.50
   2   0   0  389.76   11.00
   2   0   0  414.26   11.30
   2   0   0  413.96   11.20
   2   0   0  403.76   11.40
  -3   0   0 2980.00   74.49
  -3   0   0 2993.60   74.39
  -3   0   0 3005.00   74.29
  -3   0   0 3023.80   74.69
  -3   0   0 2958.00   74.89
  -3   0   0 2968.20   74.99
  -3   0   0 3042.40   74.69
  -3   0   0 2980.70   74.89
   3   0   0 3018.70   74.39
   3   0   0 2994.20   74.79
   3   0   0 3020.50   74.19
   3   0   0 2941.51   74.49
   3   0   0 3052.89   74.19
   3   0   0 3046.50   74.79
   3   0   0 2997.70   74.99
   3   0   0 3017.40   74.99
   3   0   0 2960.50   74.19
   3   0   0 3025.70   74.69
   3   0   0 2926.51   74.29
  -4   0   0  548.05   15.40
  -4   0   0  520.65   16.00
  -4   0   0  543.05   14.40
  -4   0   0  528.15   15.70
  -4   0   0  524.45   16.00
  -4   0   0  519.95   15.50
  -4   0   0  526.55   15.20
  -4   0   0  545.05   14.40
  -4   0   0  523.55   16.00
  -4   0   0  534.85   15.70
   4   0   0  539.55   15.80
   4   0   0  556.14   14.80
   4   0   0  538.65   15.60
   4   0   0  531.15   15.10
   4   0   0  527.85   15.90
   4   0   0  553.74   15.20
   4   0   0  531.25   15.40
   4   0   0  565.94   14.60
   4   0   0  527.55   16.10
   4   0   0  570.24   16.30
   4   0   0  527.95   15.60
   4   0   0  518.35   15.20
   4   0   0  546.25   15.10
  -5   0   0  113.69    5.50
  -5   0   0  110.39    5.60
  -5   0   0  110.19    5.40
  -5   0   0  110.19    5.10
  -5   0   0  103.39    4.80
   5   0   0  106.39    4.90
   5   0   0  114.69    5.70
   5   0   0  116.49    5.40
   5   0   0  110.69    5.50
   5   0   0  106.89    5.00
   5   0   0  111.19    5.90
   5   0   0  110.49    4.80
   5   0   0  101.19    5.00
  -6   0   0   58.99    5.00
  -6   0   0   53.89    5.10
  -6   0   0   56.79    4.20
  -6   0   0   50.89    4.30
   6   0   0   50.19    4.80
   6   0   0   56.89    3.70
   6   0   0   64.69    4.40
   6   0   0   60.19    5.00
   6   0   0   46.20    4.50
  -7   0   0   21.20    3.50
  -7   0   0   15.10    3.10
   7   0   0   21.10    3.20
   7   0   0   20.50    3.50
   7   0   0   22.40    3.50
   7   0   0   25.00    3.90
  -8   0   0    5.30    2.50
  -8   0   0    1.20    1.90
   8   0   0    2.00    2.70
   8   0   0    2.50    2.10
   8   0   0    3.40    2.20
  -9   0   0   12.00    3.50
  -9   0   0   28.10    5.00
   9   0   0   26.60    4.60
   9   0   0   17.90    4.00
   9   0   0   19.90    3.80
   9  -1   0   23.70    4.50
   9  -1   0   15.50    3.80
   9  -1   0   15.20    4.00
  -9   1   0   13.50    3.40
  -9   1   0   16.00    4.10
   8  -1   0   14.40    3.30
   8  -1   0   11.40    2.90
   8  -1   0   13.40    3.40
   8  -1   0   13.20    3.20
  -8   1   0   19.40    4.00
  -8   1   0   13.40    3.20
   7  -1   0   90.39    6.00
   7  -1   0   87.99    5.90
   7  -1   0   90.69    5.70
  -7   1   0   91.19    5.90
  -7   1   0   74.89    6.60
   6  -1   0  734.53   21.40
   6  -1   0  757.62   21.60
   6  -1   0  737.93   22.30
   6  -1   0  756.92   22.10
   6  -1   0  707.23   22.10
   6  -1   0  742.43   22.10
   6  -1   0  765.52   21.60
  -6   1   0  712.83   22.50
  -6   1   0  710.83   22.10
  -6   1   0  747.53   22.30
  -6   1   0  730.93   21.70
   5  -1   0  606.34   17.40
   5  -1   0  600.84   17.90
   5  -1   0  595.44   18.00
   5  -1   0  607.14   17.50
   5  -1   0  600.44   18.10
   5  -1   0  613.84   18.70
   5  -1   0  594.74   17.50
   5  -1   0  569.24   17.70
   5  -1   0  585.34   17.40
  -5   1   0  581.34   17.30
  -5   1   0  593.14   18.00
  -5   1   0  624.54   18.20
  -5   1   0  595.04   18.30
  -5   1   0  592.74   17.60
   4  -1   0  293.57    9.40
   4  -1   0  275.97    9.20
   4  -1   0  294.17    9.50
   4  -1   0  265.87    9.70
   4  -1   0  295.77    9.60
   4  -1   0  291.27    9.60
   4  -1   0  292.47    9.30
   4  -1   0  285.77    9.70
   4  -1   0  288.47    9.20
   4  -1   0  289.77   10.00
  -4   1   0  301.57    9.80
  -4   1   0  291.77    9.20
  -4   1   0  285.07    9.40
  -4   1   0  288.47    8.30
  -4   1   0  292.87    9.70
  -4   1   0  294.37    9.40
  -4   1   0  281.47    9.80
  -4   1   0  285.17    9.80
   3  -1   0 1328.57   33.90
   3  -1   0 1326.47   34.00
   3  -1   0 1290.17   33.60
   3  -1   0 1300.47   33.60
   3  -1   0 1364.86   33.80
   3  -1   0 1264.97   34.00
   3  -1   0 1331.97   34.20
   3  -1   0 1271.27   33.60
   3  -1   0 1302.97   33.50
  -3   1   0 1281.37   33.60
  -3   1   0 1296.27   33.70
  -3   1   0 1313.17   34.00
  -3   1   0 1340.37   34.00
  -3   1   0 1303.67   34.10
  -3   1   0 1326.97   33.60
  -3   1   0 1304.27   34.00
   2  -1   0  219.78    6.80
   2  -1   0  236.28    7.10
   2  -1   0  232.38    6.90
   2  -1   0  230.88    7.10
   2  -1   0  241.38    6.90
   2  -1   0  229.08    7.00
   2  -1   0  234.18    6.90
   2  -1   0  221.98    7.20
   2  -1   0  214.38    7.00
   2  -1   0  214.78    6.80
  -2   1   0  230.78    6.80
  -2   1   0  232.18    7.10
  -2   1   0  249.38    7.20
  -2   1   0  230.48    6.80
  -2   1   0  230.88    7.10
  -2   1   0  231.48    7.10
   1  -1   0  478.65   12.00
   1  -1   0  474.85   11.80
   1  -1   0  471.05   12.00
  -1   1   0  444.26   11.90
  -1   1   0  465.25   11.80
  -1   1   0  465.45   12.00
  -1   1   0  412.86   11.90
   0  -1   0  652.83   16.40
   0  -1   0  653.63   16.40
   0  -1   0  655.73   16.60
   0  -1   0  646.54   16.40
   0   1   0  690.33   16.40
   0   1   0  677.73   16.70
   0   1   0  667.53   16.40
  -1  -1   0 1219.18   31.40
  -1  -1   0 1265.87   31.20
  -1  -1   0 1292.47   31.20
  -1  -1   0 1284.87   31.40
   1   1   0 1239.08   31.40
   1   1   0 1251.27   31.20
  -2  -1   0    3.30    1.00
  -2  -1   0    2.10    0.90
  -2  -1   0    2.60    1.00
  -2  -1   0    1.70    0.80
  -2  -1   0    0.90    0.60
  -2  -1   0    1.30    1.00
  -2  -1   0   -0.10    0.70
   2   1   0    1.40    0.60
   2   1   0    1.30    0.80
   2   1   0    0.70    0.70
   2   1   0    1.20    0.90
   2   1   0    2.00    1.00
   2   1   0    1.30    0.70
   2   1   0    0.90    0.60
   2   1   0    0.50    0.70
  -3  -1   0   36.90    2.60
  -3  -1   0   41.80    2.10
  -3  -1   0   38.40    2.30
  -3  -1   0   40.40    2.20
  -3  -1   0   37.00    2.70
  -3  -1   0   36.90    2.50
  -3  -1   0   38.60    2.60
  -3  -1   0   39.30    2.30
  -3  -1   0   40.60    2.50
  -3  -1   0   40.70    2.60
   3   1   0   37.10    2.40
   3   1   0   41.50    2.50
   3   1   0   41.20    2.30
   3   1   0   40.70    2.70
   3   1   0   39.10    2.20
   3   1   0   35.80    2.60
   3   1   0   40.30    2.20
   3   1   0   40.80    2.80
   3   1   0   39.20    2.40
   3   1   0   36.80    2.60
   3   1   0   40.30    2.40
   3   1   0   39.30    2.00
  -4  -1   0   11.30    1.70
  -4  -1   0   14.00    1.70
  -4  -1   0   16.20    1.70
  -4  -1   0   14.90    2.10
  -4  -1   0   11.60    2.00
  -4  -1   0   11.80    1.60
  -4  -1   0   15.10    2.20
  -4  -1   0   10.90    1.60
  -4  -1   0   12.30    1.90
   4   1   0   15.40    1.90
   4   1   0   11.40    1.80
   4   1   0   13.80    1.70
   4   1   0   13.40    1.70
   4   1   0   14.00    2.20
   4   1   0    9.10    2.00
   4   1   0   14.30    2.00
   4   1   0   11.70    1.80
   4   1   0   12.60    1.80
   4   1   0   14.90    1.70
   4   1   0    9.70    1.90
  -5  -1   0  118.99    5.30
  -5  -1   0  121.59    5.80
  -5  -1   0  132.29    5.90
  -5  -1   0  127.79    6.30
  -5  -1   0  123.29    5.90
  -5  -1   0  112.89    5.20
  -5  -1   0  120.99    5.70
  -5  -1   0  112.59    5.00
   5   1   0  132.99    5.10
   5   1   0  121.49    6.00
   5   1   0  119.39    5.30
   5   1   0  125.29    5.30
   5   1   0  122.89    5.50
   5   1   0  123.49    6.00
   5   1   0  127.19    5.10
   5   1   0  124.29    5.70
   5   1   0  119.19    6.30
  -6  -1   0   34.50    3.80
  -6  -1   0   32.00    3.40
  -6  -1   0   32.00    3.90
  -6  -1   0   31.10    3.50
   6   1   0   36.00    4.00
   6   1   0   34.90    4.20
   6   1   0   28.40    3.40
   6   1   0   32.80    3.30
  -7  -1   0   -1.40    1.60
  -7  -1   0    3.60    2.20
   7   1   0   -2.70    1.40
   7   1   0   -1.30    1.80
   7   1   0    4.10    1.80
  -8  -1   0    3.30    1.90
  -8  -1   0   -1.00    2.20
   8   1   0    1.20    2.00
   8   1   0   -0.10    1.90
   8   1   0    1.80    2.20
  -9  -1   0   64.79    6.60
  -9  -1   0   79.89    8.00
   9   1   0   82.59    7.70
   9   1   0   70.19    7.50
   9   1   0   59.39    6.30
   9  -2   0    6.50    2.90
   9  -2   0    6.70    3.00
   9  -2   0    5.20    2.80
  -9   2   0    4.70    2.90
  -9   2   0    7.60    3.50
   8  -2   0   18.20    3.60
   8  -2   0   18.90    3.80
   8  -2   0   21.60    3.80
  -8   2   0   22.60    4.00
  -8   2   0   20.60    4.00
   7  -2   0   76.19    5.50
   7  -2   0   75.69    5.30
   7  -2   0   67.39    6.00
   7  -2   0   72.29    5.20
   7  -2   0   69.89    4.90
  -7   2   0   68.69    6.30
  -7   2   0   74.79    6.40
   6  -2   0  470.15   15.40
   6  -2   0  463.95   15.20
   6  -2   0  468.65   15.80
   6  -2   0  481.65   16.40
   6  -2   0  484.95   15.30
   6  -2   0  461.55   15.50
   6  -2   0  464.65   15.20
  -6   2   0  474.05   16.10
  -6   2   0  449.56   15.10
  -6   2   0  460.35   15.60
  -6   2   0  475.85   15.80
   5  -2   0  142.29    6.60
   5  -2   0  141.69    6.20
   5  -2   0  142.69    6.20
   5  -2   0  150.38    6.70
   5  -2   0  147.19    6.40
   5  -2   0  153.88    6.50
   5  -2   0  151.48    7.10
  -5   2   0  148.99    6.20
  -5   2   0  144.39    6.40
  -5   2   0  141.29    6.60
  -5   2   0  139.49    6.60
  -5   2   0  144.79    6.60
   4  -2   0    5.90    1.30
   4  -2   0    4.60    1.50
   4  -2   0    9.10    1.70
   4  -2   0    4.10    1.40
   4  -2   0    8.40    1.60
   4  -2   0    6.90    1.50
   4  -2   0    6.20    1.40
   4  -2   0    6.60    1.50
   4  -2   0    4.20    2.10
  -4   2   0    7.80    1.80
  -4   2   0    5.30    1.30
  -4   2   0    4.60    1.20
  -4   2   0    4.60    1.50
  -4   2   0    6.10    1.60
  -4   2   0    6.10    1.00
  -4   2   0    6.30    1.60
  -4   2   0    4.70    1.30
   3  -2   0  262.27    8.30
   3  -2   0  256.77    8.30
   3  -2   0  264.47    8.30
   3  -2   0  258.37    8.00
   3  -2   0  255.07    8.40
   3  -2   0  259.67    8.50
   3  -2   0  256.37    8.40
   3  -2   0  257.47    8.10
   3  -2   0  258.57    8.60
   3  -2   0  277.27    8.70
  -3   2   0  263.47    8.70
  -3   2   0  254.07    8.50
  -3   2   0  265.77    8.20
  -3   2   0  260.27    8.50
  -3   2   0  256.97    8.60
  -3   2   0  265.37    8.60
  -3   2   0  266.67    8.30
   2  -2   0   37.40    2.30
   2  -2   0   38.80    2.30
   2  -2   0   40.70    2.30
   2  -2   0   41.70    2.40
   2  -2   0   37.10    2.10
   2  -2   0   42.60    2.30
   2  -2   0   41.90    2.50
   2  -2   0   40.30    2.10
   2  -2   0   44.50    2.40
   2  -2   0   40.60    2.40
  -2   2   0   38.80    2.40
  -2   2   0   41.20    2.30
  -2   2   0   41.90    2.50
  -2   2   0   33.80    2.00
  -2   2   0   41.50    2.30
  -2   2   0   42.30    2.50
  -2   2   0   39.70    2.20
   1  -2   0    0.50    0.60
   1  -2   0    0.70    0.80
   1  -2   0    0.10    0.60
   1  -2   0    0.40    0.80
   1  -2   0    0.30    0.70
   1  -2   0    0.80    0.80
   1  -2   0    0.30    0.60
   1  -2   0   -0.10    0.70
  -1   2   0    1.10    0.80
  -1   2   0   -0.80    1.00
  -1   2   0    1.70    0.90
  -1   2   0    0.20    0.60
  -1   2   0    0.90    0.90
  -1   2   0    0.80    0.70
  -1   2   0   -0.50    0.50
   0  -2   0 2661.73   67.59
   0  -2   0 2626.94   67.69
   0  -2   0 2791.72   68.59
   0  -2   0 2981.70   68.19
   0   2   0 2639.24   67.59
   0   2   0 2732.33   67.69
   0   2   0 2934.11   68.19
  -1  -2   0    2.30    0.80
  -1  -2   0    1.60    0.80
  -1  -2   0    1.50    0.80
  -1  -2   0    1.00    0.80
  -1  -2   0    1.20    0.70
  -1  -2   0    2.10    0.80
  -1  -2   0    1.50    0.70
   1   2   0    1.40    0.70
   1   2   0    1.00    0.70
   1   2   0    2.50    0.80
   1   2   0    1.80    0.90
   1   2   0    0.40    0.70
   1   2   0    1.10    0.80
   1   2   0    2.70    0.80
  -2  -2   0  686.23   18.40
  -2  -2   0  687.63   18.30
  -2  -2   0  723.13   18.80
  -2  -2   0  720.03   18.50
  -2  -2   0  708.73   18.80
  -2  -2   0  686.73   18.40
  -2  -2   0  716.93   18.30
  -2  -2   0  678.43   18.60
  -2  -2   0  692.43   18.50
  -2  -2   0  696.53   18.70
   2   2   0  706.73   18.70
   2   2   0  655.53   18.40
   2   2   0  704.53   18.60
   2   2   0  710.83   18.70
   2   2   0  714.03   18.80
   2   2   0  664.73   18.40
   2   2   0  702.13   18.70
  -3  -2   0  187.98    6.20
  -3  -2   0  183.28    6.50
  -3  -2   0  191.88    6.90
  -3  -2   0  184.28    6.70
  -3  -2   0  190.48    6.80
  -3  -2   0  194.48    6.40
  -3  -2   0  190.08    6.60
  -3  -2   0  182.68    6.10
  -3  -2   0  193.98    6.40
  -3  -2   0  181.38    6.40
   3   2   0  180.98    6.70
   3   2   0  197.08    6.90
   3   2   0  182.78    6.30
   3   2   0  184.68    6.80
   3   2   0  167.98    6.30
   3   2   0  189.38    6.20
   3   2   0  191.08    6.40
   3   2   0  178.88    6.60
   3   2   0  182.98    6.70
  -4  -2   0   17.10    1.90
  -4  -2   0   13.60    2.00
  -4  -2   0   14.20    2.20
  -4  -2   0   17.40    2.10
  -4  -2   0   12.80    2.00
  -4  -2   0   14.90    1.60
  -4  -2   0   15.90    2.00
  -4  -2   0   17.80    2.20
  -4  -2   0   14.70    2.30
  -4  -2   0   15.20    2.30
   4   2   0   14.50    2.30
   4   2   0   13.60    2.10
   4   2   0   14.20    2.20
   4   2   0   13.20    2.10
   4   2   0   16.20    2.20
   4   2   0   16.60    2.00
   4   2   0   16.10    1.60
   4   2   0   16.80    2.30
   4   2   0   13.80    1.90
   4   2   0   15.90    1.60
   4   2   0   17.10    1.80
   4   2   0   13.70    1.90
  -5  -2   0    4.10    1.30
  -5  -2   0    1.80    1.70
  -5  -2   0    2.20    1.20
  -5  -2   0    3.10    1.90
  -5  -2   0    3.30    1.70
  -5  -2   0    7.80    1.90
  -5  -2   0    4.30    1.60
  -5  -2   0    2.70    1.50
  -5  -2   0    1.70    1.10
   5   2   0   -1.20    1.00
   5   2   0    2.80    1.60
   5   2   0    2.30    1.60
   5   2   0    3.90    1.30
   5   2   0    5.70    1.60
   5   2   0    1.90    1.20
   5   2   0    4.20    1.50
  -6  -2   0   -0.10    1.30
  -6  -2   0   -1.80    1.60
  -6  -2   0    1.10    1.50
   6   2   0   -0.60    1.30
   6   2   0    0.90    1.80
   6   2   0    2.40    1.60
  -7  -2   0   44.10    5.10
  -7  -2   0   51.29    5.00
   7   2   0   63.59    6.00
   7   2   0   46.20    5.20
   7   2   0   55.39    5.00
  -8  -2   0   31.50    4.80
  -8  -2   0   28.60    3.90
   8   2   0   32.10    4.90
   8   2   0   28.80    4.70
   8   2   0   27.20    4.60
  -9  -2   0   27.10    4.70
  -9  -2   0   32.30    5.30
   9   2   0   22.30    4.60
   9   2   0   26.10    4.50
   9   2   0   24.80    4.30
   9  -3   0   10.60    3.50
   9  -3   0   22.20    4.40
  -9   3   0   22.70    4.60
  -9   3   0   12.80    3.70
   8  -3   0    1.70    2.50
   8  -3   0    0.50    1.50
   8  -3   0    4.90    2.40
  -8   3   0    3.80    2.80
  -8   3   0   -0.20    1.90
   7  -3   0   47.30    4.80
   7  -3   0   47.30    4.60
   7  -3   0   65.89    6.00
   7  -3   0   56.59    5.30
   7  -3   0   56.79    5.60
   7  -3   0   56.29    5.30
  -7   3   0   56.09    5.70
  -7   3   0   72.99    7.30
  -7   3   0   61.09    6.20
   6  -3   0  167.18    7.30
   6  -3   0  147.89    7.80
   6  -3   0  160.98    7.10
   6  -3   0  144.79    7.50
   6  -3   0  160.38    7.40
   6  -3   0  163.48    7.50
   6  -3   0  144.89    7.50
   6  -3   0  149.39    7.00
  -6   3   0  166.58    7.80
  -6   3   0  159.48    7.70
  -6   3   0  144.39    7.50
  -6   3   0  144.29    7.10
   5  -3   0    6.20    1.70
   5  -3   0    5.30    1.90
   5  -3   0    6.20    2.00
   5  -3   0    8.50    2.00
   5  -3   0    6.90    1.90
   5  -3   0    8.60    1.90
   5  -3   0    5.20    1.60
  -5   3   0    7.00    2.20
  -5   3   0    6.30    1.80
  -5   3   0    6.60    1.70
  -5   3   0    3.90    1.50
   4  -3   0   55.99    3.80
   4  -3   0   51.69    3.30
   4  -3   0   50.49    3.30
   4  -3   0   50.39    2.90
   4  -3   0   45.10    2.90
   4  -3   0   49.30    3.20
   4  -3   0   55.59    3.50
   4  -3   0   48.80    4.00
   4  -3   0   51.79    3.30
   4  -3   0   45.80    3.40
   4  -3   0   52.09    3.40
  -4   3   0   44.90    3.10
  -4   3   0   44.20    3.50
  -4   3   0   47.30    4.00
  -4   3   0   49.60    4.10
  -4   3   0   48.00    3.40
  -4   3   0   49.10    4.40
   3  -3   0  808.02   22.40
   3  -3   0  853.21   23.00
   3  -3   0  853.81   23.10
   3  -3   0  814.12   22.80
   3  -3   0  861.01   21.90
   3  -3   0  850.81   23.00
   3  -3   0  810.72   22.80
   3  -3   0  839.72   22.70
   3  -3   0  882.11   23.20
   3  -3   0  856.01   22.10
  -3   3   0  837.12   23.10
  -3   3   0  856.91   23.30
  -3   3   0  852.61   21.80
  -3   3   0  814.02   22.20
  -3   3   0  790.82   22.60
  -3   3   0  837.72   22.70
  -3   3   0  815.72   23.00
   2  -3   0   52.39    2.80
   2  -3   0   50.89    2.90
   2  -3   0   45.80    2.70
   2  -3   0   50.59    2.90
   2  -3   0   51.29    2.70
   2  -3   0   55.99    3.00
   2  -3   0   53.19    2.60
   2  -3   0   48.00    2.50
   2  -3   0   49.90    2.70
   2  -3   0   48.30    2.80
  -2   3   0   50.39    2.50
  -2   3   0   50.79    2.60
  -2   3   0   52.49    3.10
  -2   3   0   54.49    2.50
  -2   3   0   50.69    2.80
  -2   3   0   50.49    2.70
  -2   3   0   52.89    2.90
  -2   3   0   54.09    3.10
   1  -3   0 1809.92   46.50
   1  -3   0 1819.12   47.00
   1  -3   0 1747.93   47.10
   1  -3   0 1916.31   47.10
   1  -3   0 1866.71   46.80
   1  -3   0 1884.51   46.90
   1  -3   0 1913.81   46.80
   1  -3   0 1926.51   47.00
   1  -3   0 1841.92   47.00
  -1   3   0 1859.51   46.60
  -1   3   0 1927.01   47.50
  -1   3   0 1878.61   46.60
  -1   3   0 1925.61   46.80
  -1   3   0 1868.91   46.40
  -1   3   0 1926.41   47.30
  -1   3   0 1848.22   47.20
   0  -3   0 1414.16   36.10
   0  -3   0 1448.96   36.40
   0  -3   0 1432.86   36.10
   0  -3   0 1417.36   36.10
   0  -3   0 1405.56   35.80
   0  -3   0 1454.35   35.60
   0  -3   0 1431.56   35.80
   0   3   0 1476.55   35.80
   0   3   0 1472.25   36.10
   0   3   0 1408.16   36.20
   0   3   0 1437.76   36.10
   0   3   0 1372.56   36.50
   0   3   0 1455.75   36.40
   0   3   0 1395.16   35.70
  -1  -3   0  259.47    8.00
  -1  -3   0  265.37    7.80
  -1  -3   0  244.08    7.60
  -1  -3   0  250.47    7.40
  -1  -3   0  257.67    7.80
  -1  -3   0  256.27    7.70
  -1  -3   0  252.57    8.00
  -1  -3   0  253.07    7.70
   1   3   0  248.08    7.90
   1   3   0  258.67    8.10
   1   3   0  260.17    7.60
   1   3   0  261.07    8.00
   1   3   0  268.37    7.50
   1   3   0  248.18    7.80
   1   3   0  272.57    8.00
   1   3   0  272.27    7.70
  -2  -3   0   21.90    2.30
  -2  -3   0   24.10    2.20
  -2  -3   0   22.70    2.10
  -2  -3   0   20.70    1.90
  -2  -3   0   21.00    1.90
  -2  -3   0   22.40    2.00
  -2  -3   0   20.70    2.10
  -2  -3   0   20.40    2.00
  -2  -3   0   22.60    2.20
   2   3   0   12.80    1.60
   2   3   0   19.90    1.80
   2   3   0   22.30    2.00
   2   3   0   20.70    2.00
   2   3   0   23.50    2.10
   2   3   0   20.30    2.20
   2   3   0   25.40    2.20
   2   3   0   22.60    2.10
   2   3   0   22.40    2.10
   2   3   0   26.70    2.20
  -3  -3   0  192.18    6.80
  -3  -3   0  178.48    6.80
  -3  -3   0  188.28    6.40
  -3  -3   0  191.88    6.90
  -3  -3   0  196.28    6.70
  -3  -3   0  190.58    7.00
  -3  -3   0  193.88    6.60
  -3  -3   0  189.88    6.70
   3   3   0  188.08    6.70
   3   3   0  151.38    6.20
   3   3   0  203.28    7.20
   3   3   0  191.08    6.80
   3   3   0  184.98    6.60
   3   3   0  189.68    6.00
   3   3   0  195.78    6.90
   3   3   0  166.48    6.70
   3   3   0  194.88    7.10
   3   3   0  200.28    7.00
   3   3   0  188.88    6.70
  -4  -3   0  544.05   15.40
  -4  -3   0  517.95   15.30
  -4  -3   0  539.25   15.90
  -4  -3   0  504.35   16.30
  -4  -3   0  539.65   16.40
  -4  -3   0  543.75   16.00
  -4  -3   0  543.25   15.70
  -4  -3   0  517.35   16.20
  -4  -3   0  544.65   16.00
   4   3   0  558.34   15.30
   4   3   0  523.25   16.20
   4   3   0  529.15   15.80
   4   3   0  551.84   16.40
   4   3   0  530.55   15.50
   4   3   0  526.75   15.70
   4   3   0  548.25   14.40
   4   3   0  544.85   16.30
   4   3   0  531.75   15.80
  -5  -3   0    5.50    1.80
  -5  -3   0    7.90    2.20
  -5  -3   0    7.30    1.90
  -5  -3   0    4.90    1.50
  -5  -3   0    7.70    1.60
  -5  -3   0    8.00    1.80
  -5  -3   0    7.00    2.00
  -5  -3   0    6.20    2.00
   5   3   0    9.70    2.00
   5   3   0    4.00    1.60
   5   3   0    5.70    1.60
   5   3   0    7.60    1.80
   5   3   0    6.10    1.50
   5   3   0    8.70    2.10
   5   3   0   10.40    2.20
  -6  -3   0   22.50    3.40
  -6  -3   0   18.60    3.10
  -6  -3   0   22.50    3.10
   6   3   0   21.00    3.00
   6   3   0   17.90    3.20
   6   3   0   21.50    3.00
   6   3   0   22.30    3.50
  -7  -3   0   52.79    5.60
  -7  -3   0   53.29    5.10
   7   3   0   49.30    5.40
   7   3   0   45.80    4.60
   7   3   0   50.39    5.60
  -8  -3   0   11.90    3.20
  -8  -3   0   11.80    3.10
   8   3   0    5.20    2.50
   8   3   0    3.70    2.50
   8   3   0    8.00    3.10
  -9  -3   0   10.50    3.40
  -9  -3   0   19.70    4.60
   9   3   0   13.60    3.70
   9   3   0    6.60    3.40
   9  -4   0   58.39    6.80
   9  -4   0   70.19    7.40
  -9   4   0   70.89    7.30
  -9   4   0   66.59    7.70
   8  -4   0   13.90    3.70
   8  -4   0   21.90    4.20
   8  -4   0   20.20    4.00
  -8   4   0   23.20    4.10
  -8   4   0   17.00    4.10
   7  -4   0   12.40    2.90
   7  -4   0    6.50    2.50
   7  -4   0    7.40    2.50
   7  -4   0    8.10    2.40
   7  -4   0    7.10    2.80
  -7   4   0    9.30    2.90
  -7   4   0    7.80    2.50
  -7   4   0    7.40    2.60
  -7   4   0    7.10    3.00
   6  -4   0   62.39    5.40
   6  -4   0   67.49    4.90
   6  -4   0   74.79    5.00
   6  -4   0   69.69    5.00
   6  -4   0   62.49    4.60
  -6   4   0   63.19    5.70
  -6   4   0   61.89    4.90
  -6   4   0   68.09    5.90
   5  -4   0   58.29    4.10
   5  -4   0   58.49    5.00
   5  -4   0   58.49    5.10
   5  -4   0   56.59    4.20
   5  -4   0   61.59    4.10
   5  -4   0   64.99    4.80
   5  -4   0   60.69    3.80
  -5   4   0   54.49    3.80
  -5   4   0   62.59    4.50
  -5   4   0   58.09    5.10
  -5   4   0   62.59    4.50
   4  -4   0    6.40    1.80
   4  -4   0    7.40    1.50
   4  -4   0   10.60    1.50
   4  -4   0    6.00    1.80
   4  -4   0    7.20    1.80
   4  -4   0    6.00    1.80
   4  -4   0    7.30    1.80
   4  -4   0    9.00    2.10
  -4   4   0    9.30    2.00
  -4   4   0    6.10    1.20
  -4   4   0    9.40    2.00
  -4   4   0    8.30    1.70
  -4   4   0    8.50    2.00
   3  -4   0    3.20    0.90
   3  -4   0    4.00    0.90
   3  -4   0    6.20    1.60
   3  -4   0    4.60    1.40
   3  -4   0    4.80    1.30
   3  -4   0    4.90    1.40
   3  -4   0    2.40    1.20
   3  -4   0    3.60    1.40
   3  -4   0    4.90    1.30
   3  -4   0    5.30    1.50
   3  -4   0    2.60    1.10
   3  -4   0    6.00    1.50
  -3   4   0    3.30    1.00
  -3   4   0    5.40    1.20
  -3   4   0    3.80    1.20
  -3   4   0    4.10    1.10
  -3   4   0    3.70    1.50
  -3   4   0    3.40    1.40
  -3   4   0    4.50    1.30
   2  -4   0   22.20    2.20
   2  -4   0   19.70    1.90
   2  -4   0   19.20    2.00
   2  -4   0   24.90    2.40
   2  -4   0   22.60    2.40
   2  -4   0   24.40    2.20
   2  -4   0   20.00    2.10
   2  -4   0   20.30    2.30
   2  -4   0   24.10    2.40
   2  -4   0   20.80    2.30
  -2   4   0   24.90    2.40
  -2   4   0   23.90    2.60
  -2   4   0   27.10    2.90
  -2   4   0   19.90    1.90
  -2   4   0   19.00    2.30
  -2   4   0   23.90    1.60
  -2   4   0   24.00    2.10
  -2   4   0   21.50    1.90
   1  -4   0  455.95   12.90
   1  -4   0  458.85   13.30
   1  -4   0  455.85   13.60
   1  -4   0  452.45   13.30
   1  -4   0  458.75   13.30
   1  -4   0  462.05   13.00
   1  -4   0  465.55   13.30
   1  -4   0  455.65   12.50
   1  -4   0  462.75   13.50
   1  -4   0  462.75   12.70
  -1   4   0  465.25   13.80
  -1   4   0  459.15   13.60
  -1   4   0  472.55   13.20
  -1   4   0  478.25   12.80
  -1   4   0  472.55   12.90
  -1   4   0  453.85   12.70
  -1   4   0  459.25   13.50
  -1   4   0  476.85   12.80
  -1   4   0  476.35   12.50
   0  -4   0   11.60    1.60
   0  -4   0   11.80    1.50
   0  -4   0   15.50    1.60
   0  -4   0   13.90    1.40
   0  -4   0   14.40    1.50
   0  -4   0   11.80    1.80
   0  -4   0   14.50    1.90
   0  -4   0   11.50    1.60
   0  -4   0   13.60    1.50
   0   4   0   14.40    1.70
   0   4   0   13.40    1.70
   0   4   0   13.50    1.70
   0   4   0   10.80    1.80
   0   4   0   13.00    1.30
   0   4   0   12.90    1.80
   0   4   0   13.00    1.70
   0   4   0   13.60    1.40
  -1  -4   0 1020.10   27.00
  -1  -4   0 1064.59   26.80
  -1  -4   0 1036.80   26.80
  -1  -4   0 1032.90   26.80
  -1  -4   0 1062.39   26.40
  -1  -4   0 1028.80   27.20
  -1  -4   0  952.80   26.50
  -1  -4   0 1017.30   26.30
  -1  -4   0 1019.70   26.80
  -1  -4   0 1026.30   27.20
   1   4   0 1035.20   26.50
   1   4   0  981.40   26.90
   1   4   0 1054.29   26.30
   1   4   0 1058.09   26.20
   1   4   0 1016.40   27.20
   1   4   0  997.60   26.40
   1   4   0 1024.80   27.10
   1   4   0 1002.40   27.10
   1   4   0  987.40   27.00
  -2  -4   0 1774.02   44.70
  -2  -4   0 1805.62   45.20
  -2  -4   0 1763.42   45.30
  -2  -4   0 1722.83   45.30
  -2  -4   0 1716.43   45.00
  -2  -4   0 1765.42   45.20
  -2  -4   0 1767.72   44.80
  -2  -4   0 1809.12   45.00
  -2  -4   0 1847.52   44.10
  -2  -4   0 1694.23   45.00
   2   4   0 1777.32   44.90
   2   4   0 1720.53   45.50
   2   4   0 1804.82   44.90
   2   4   0 1720.33   45.30
   2   4   0 1721.73   45.20
   2   4   0 1805.52   44.60
   2   4   0 1761.42   44.80
   2   4   0 1802.82   45.00
   2   4   0 1692.93   45.10
   2   4   0 1745.33   45.10
  -3  -4   0 1114.39   30.20
  -3  -4   0 1121.29   30.20
  -3  -4   0 1124.99   29.90
  -3  -4   0 1109.19   28.70
  -3  -4   0 1130.49   30.30
  -3  -4   0 1113.99   29.90
  -3  -4   0 1115.49   29.80
  -3  -4   0 1091.89   29.60
  -3  -4   0 1115.19   30.20
  -3  -4   0 1133.39   29.60
   3   4   0 1154.08   30.20
   3   4   0 1107.69   29.90
   3   4   0 1146.49   30.10
   3   4   0 1140.89   30.10
   3   4   0 1154.48   28.60
   3   4   0 1089.09   30.10
   3   4   0 1106.59   29.90
   3   4   0 1107.39   30.50
  -4  -4   0  241.58    8.50
  -4  -4   0  252.07    8.80
  -4  -4   0  250.97    8.90
  -4  -4   0  241.38    8.70
  -4  -4   0  248.78    9.10
  -4  -4   0  234.68    9.10
  -4  -4   0  253.17    8.50
  -4  -4   0  242.08    9.10
   4   4   0  232.58    9.10
   4   4   0  257.47    9.20
   4   4   0  246.18    8.70
   4   4   0  235.88    8.80
   4   4   0  236.48    9.00
   4   4   0  244.18    8.90
   4   4   0  227.08    7.70
  -5  -4   0    2.60    1.70
  -5  -4   0    0.40    1.10
  -5  -4   0    2.40    1.40
  -5  -4   0   -0.20    1.60
  -5  -4   0    1.80    1.50
  -5  -4   0    1.50    1.50
  -5  -4   0    0.60    1.00
   5   4   0    0.10    1.20
   5   4   0   -0.90    1.30
   5   4   0    1.70    1.40
   5   4   0    2.80    1.70
   5   4   0    1.50    1.30
   5   4   0    2.70    1.80
   5   4   0    2.50    1.40
  -6  -4   0    1.00    1.80
  -6  -4   0    2.60    1.80
  -6  -4   0   -0.30    1.60
   6   4   0    1.30    1.80
   6   4   0    1.30    1.70
   6   4   0    0.30    1.50
   6   4   0    4.10    2.30
  -7  -4   0   41.70    5.00
  -7  -4   0   42.60    4.70
   7   4   0   42.60    5.10
   7   4   0   46.20    5.40
  -8  -4   0   24.30    4.20
  -8  -4   0   20.90    4.10
   8   4   0   28.50    4.60
   8   4   0   24.80    4.30
   9   4   0    7.50    3.30
   9   4   0    1.70    2.70
   9  -5   0   83.79    8.30
   9  -5   0   79.59    8.20
  -9   5   0   88.99    8.80
  -9   5   0   70.59    7.50
   8  -5   0   14.60    3.50
   8  -5   0   14.10    3.60
   8  -5   0   18.70    4.20
   8  -5   0   16.50    3.80
  -8   5   0   19.10    3.90
  -8   5   0   19.90    4.60
   7  -5   0   10.10    3.10
   7  -5   0    6.90    2.70
   7  -5   0    3.10    2.20
   7  -5   0    6.20    2.40
   7  -5   0    8.20    2.70
  -7   5   0    7.10    2.80
  -7   5   0    7.20    2.70
  -7   5   0   -0.20    1.20
  -7   5   0    5.90    2.70
   6  -5   0   75.59    5.20
   6  -5   0   61.49    5.80
   6  -5   0   73.89    5.20
   6  -5   0   81.59    6.60
   6  -5   0   75.79    5.40
  -6   5   0   65.09    5.90
  -6   5   0   73.79    5.70
  -6   5   0   75.79    6.50
   5  -5   0   63.29    4.70
   5  -5   0   71.39    5.10
   5  -5   0   71.89    4.90
   5  -5   0   78.19    4.90
   5  -5   0   69.29    4.70
  -5   5   0   70.79    5.00
  -5   5   0   71.99    5.00
  -5   5   0   69.59    5.00
  -5   5   0   79.49    5.60
   4  -5   0   12.10    2.20
   4  -5   0   17.90    2.80
   4  -5   0   16.10    2.50
   4  -5   0   17.50    2.70
   4  -5   0   18.50    2.90
   4  -5   0   13.30    2.20
  -4   5   0   14.80    2.50
  -4   5   0   10.30    2.40
  -4   5   0   15.50    2.50
  -4   5   0   14.50    2.30
  -4   5   0   17.20    2.80
   3  -5   0 1180.88   32.10
   3  -5   0 1222.48   32.40
   3  -5   0 1153.48   31.80
   3  -5   0 1176.78   31.70
   3  -5   0 1165.38   31.80
   3  -5   0 1167.18   32.00
  -3   5   0 1206.08   31.00
  -3   5   0 1182.98   32.00
  -3   5   0 1150.38   32.10
  -3   5   0 1178.18   32.60
  -3   5   0 1164.28   32.20
   2  -5   0  274.27    9.30
   2  -5   0  267.77    9.50
   2  -5   0  264.87    8.60
   2  -5   0  261.27    9.30
   2  -5   0  272.87    9.60
   2  -5   0  269.07    9.00
   2  -5   0  279.87    9.40
   2  -5   0  282.37    8.80
   2  -5   0  287.77    9.40
   2  -5   0  275.47    9.00
  -2   5   0  286.77    9.00
  -2   5   0  279.97    8.40
  -2   5   0  285.17    8.50
  -2   5   0  271.77    8.70
  -2   5   0  281.97    9.60
  -2   5   0  265.77    9.40
  -2   5   0  274.77    8.20
  -2   5   0  281.17    9.90
  -2   5   0  272.67    9.50
   1  -5   0  193.78    6.10
   1  -5   0  191.38    6.90
   1  -5   0  188.28    7.00
   1  -5   0  190.08    6.70
   1  -5   0  199.18    6.40
   1  -5   0  195.18    7.40
   1  -5   0  189.78    7.10
   1  -5   0  202.28    6.80
   1  -5   0  195.18    7.10
   1  -5   0  188.58    6.60
   1  -5   0  187.68    6.90
  -1   5   0  190.48    6.90
  -1   5   0  192.18    6.40
  -1   5   0  196.88    6.60
  -1   5   0  192.18    7.30
  -1   5   0  190.58    7.50
  -1   5   0  193.88    6.60
  -1   5   0  189.98    7.20
  -1   5   0  205.68    6.20
   0  -5   0  272.07    9.00
   0  -5   0  272.47    8.20
   0  -5   0  286.17    8.70
   0  -5   0  270.87    9.00
   0  -5   0  289.87    9.50
   0  -5   0  269.17    8.60
   0  -5   0  256.97    8.60
   0  -5   0  278.67    8.40
   0  -5   0  282.87    9.50
   0  -5   0  268.57    9.00
   0   5   0  283.57    9.10
   0   5   0  278.07    9.20
   0   5   0  285.07    9.00
   0   5   0  278.17    9.10
   0   5   0  261.17    8.30
   0   5   0  283.57    9.00
   0   5   0  287.47    9.50
  -1  -5   0  131.49    5.50
  -1  -5   0  117.89    5.00
  -1  -5   0  124.89    4.50
  -1  -5   0  131.39    5.30
  -1  -5   0  128.59    4.80
  -1  -5   0  127.89    4.90
  -1  -5   0  129.69    5.60
  -1  -5   0  129.79    5.60
  -1  -5   0  122.79    5.20
  -1  -5   0  128.39    5.20
  -1  -5   0  127.59    5.00
   1   5   0  123.09    5.50
   1   5   0  130.89    4.90
   1   5   0  128.39    5.40
   1   5   0  129.59    4.60
   1   5   0  127.89    5.50
   1   5   0  127.39    5.70
   1   5   0  132.19    5.50
   1   5   0  125.99    5.30
   1   5   0  126.89    4.50
  -2  -5   0  355.06   11.50
  -2  -5   0  362.26   11.60
  -2  -5   0  366.36   11.70
  -2  -5   0  365.66   11.40
  -2  -5   0  365.36   10.60
  -2  -5   0  355.96   11.80
  -2  -5   0  380.06   11.60
  -2  -5   0  372.36   11.00
  -2  -5   0  374.26   11.40
   2   5   0  372.96   11.00
   2   5   0  365.16   11.20
   2   5   0  350.06   11.60
   2   5   0  339.57   11.40
   2   5   0  368.66   11.00
   2   5   0  347.17   11.50
   2   5   0  369.16   12.00
   2   5   0  354.86   11.70
  -3  -5   0  343.47   11.00
  -3  -5   0  331.77   10.90
  -3  -5   0  333.57   10.60
  -3  -5   0  339.67   10.70
  -3  -5   0  329.27   11.00
  -3  -5   0  335.17   11.20
  -3  -5   0  306.47   12.60
  -3  -5   0  334.47   11.30
  -3  -5   0  336.17   11.20
   3   5   0  319.57   11.10
   3   5   0  328.07   10.80
   3   5   0  337.07   11.20
   3   5   0  330.77   11.10
   3   5   0  316.67   11.40
   3   5   0  323.67   10.70
  -4  -5   0  207.78    8.20
  -4  -5   0  220.28    8.80
  -4  -5   0  218.18    8.40
  -4  -5   0  213.68    8.60
  -4  -5   0  219.18    8.30
  -4  -5   0  224.68    8.50
  -4  -5   0  222.08    8.70
  -4  -5   0  212.38    8.00
   4   5   0  224.48    8.60
   4   5   0  222.18    8.70
   4   5   0  225.78    9.00
   4   5   0  214.18    8.50
   4   5   0  187.38    8.10
  -5  -5   0    2.50    1.50
  -5  -5   0    6.00    2.00
  -5  -5   0    3.50    2.10
  -5  -5   0    1.60    1.40
  -5  -5   0    0.60    1.30
  -5  -5   0    2.30    1.50
  -5  -5   0    3.10    2.10
  -5  -5   0    1.80    1.40
   5   5   0    3.30    1.70
   5   5   0    2.40    1.60
   5   5   0    0.00    1.50
   5   5   0    8.50    2.40
   5   5   0    4.00    1.60
  -6  -5   0    2.40    2.00
  -6  -5   0    2.10    2.00
  -6  -5   0    0.20    1.40
   6   5   0    0.70    1.90
   6   5   0    0.90    1.90
   6   5   0   -0.40    1.20
   6   5   0    1.00    1.70
  -7  -5   0   44.00    4.90
  -7  -5   0   36.70    5.00
   7   5   0   42.60    5.20
   7   5   0   44.90    5.40
   7   5   0   39.40    4.80
  -8  -5   0   14.80    3.70
  -8  -5   0   15.10    3.80
   8   5   0    9.90    3.10
   8   5   0   12.20    3.10
  -9  -5   0    0.00    2.50
   9   5   0   -0.80    2.00
   9   5   0    0.00    2.60
   8  -6   0    4.60    2.70
   8  -6   0    8.90    3.20
   8  -6   0    5.70    2.80
   8  -6   0   -2.40    1.90
  -8   6   0    1.30    2.60
  -8   6   0    5.70    3.10
   7  -6   0   11.60    3.30
   7  -6   0    7.50    2.80
   7  -6   0   12.80    3.40
   7  -6   0   10.20    3.00
   7  -6   0   11.50    2.90
  -7   6   0    8.90    3.00
  -7   6   0    6.80    2.80
  -7   6   0    7.30    2.90
  -7   6   0    9.80    2.70
   6  -6   0    2.00    1.90
   6  -6   0    4.10    2.10
   6  -6   0    2.30    2.00
   6  -6   0    6.00    2.40
   6  -6   0    5.70    2.10
  -6   6   0    3.10    2.20
  -6   6   0    3.10    2.00
  -6   6   0    3.60    1.80
   5  -6   0   52.09    4.90
   5  -6   0   42.40    4.60
   5  -6   0   57.59    5.10
   5  -6   0   42.90    4.50
   5  -6   0   41.70    4.80
  -5   6   0   45.60    5.00
  -5   6   0   37.70    4.60
  -5   6   0   51.29    5.00
   4  -6   0   74.09    4.90
   4  -6   0   69.89    4.90
   4  -6   0   67.69    4.40
   4  -6   0   65.59    4.50
   4  -6   0   70.09    4.80
   4  -6   0   76.59    4.70
   4  -6   0   83.59    5.00
  -4   6   0   70.59    4.90
  -4   6   0   71.99    5.00
  -4   6   0   71.49    4.70
   3  -6   0  160.98    6.90
   3  -6   0  148.39    6.20
   3  -6   0  156.98    6.70
   3  -6   0  154.08    6.90
   3  -6   0  150.78    6.80
   3  -6   0  148.89    6.90
   3  -6   0  150.88    6.80
  -3   6   0  157.48    7.40
  -3   6   0  137.09    6.70
  -3   6   0  162.28    6.30
  -3   6   0  146.89    6.70
  -3   6   0  147.39    6.90
   2  -6   0    1.90    1.20
   2  -6   0    2.00    1.00
   2  -6   0    0.30    1.10
   2  -6   0    0.60    1.20
   2  -6   0    3.80    1.40
   2  -6   0    1.60    1.30
   2  -6   0    1.40    1.00
  -2   6   0    1.10    1.20
  -2   6   0    4.50    1.40
  -2   6   0    0.40    0.80
  -2   6   0    2.90    1.40
  -2   6   0    2.00    1.00
  -2   6   0    0.90    1.30
  -2   6   0    2.10    1.10
   1  -6   0   26.00    2.60
   1  -6   0   27.60    2.80
   1  -6   0   23.50    2.40
   1  -6   0   25.90    2.80
   1  -6   0   20.20    2.10
   1  -6   0   26.70    2.70
   1  -6   0   25.00    2.50
   1  -6   0   27.10    2.80
   1  -6   0   26.20    2.90
  -1   6   0   25.10    2.70
  -1   6   0   30.70    3.30
  -1   6   0   26.00    2.50
  -1   6   0   27.60    3.10
  -1   6   0   26.10    2.50
  -1   6   0   28.90    3.30
  -1   6   0   25.10    2.30
   0  -6   0  526.25   15.80
   0  -6   0  519.15   16.30
   0  -6   0  541.65   15.50
   0  -6   0  520.05   15.80
   0  -6   0  557.14   15.60
   0  -6   0  565.44   15.60
   0  -6   0  537.15   15.10
   0  -6   0  533.55   16.00
   0  -6   0  538.45   14.80
   0   6   0  526.45   16.70
   0   6   0  526.45   15.80
   0   6   0  540.55   16.20
   0   6   0  547.35   15.90
   0   6   0  516.85   16.20
   0   6   0  535.75   16.00
   0   6   0  533.65   15.00
  -1  -6   0  116.19    5.00
  -1  -6   0  112.69    4.50
  -1  -6   0  106.89    5.10
  -1  -6   0  125.89    5.30
  -1  -6   0  112.39    5.20
  -1  -6   0  113.79    5.20
  -1  -6   0  124.39    5.00
  -1  -6   0  114.09    4.70
   1   6   0  108.19    5.20
   1   6   0  115.19    4.40
   1   6   0  123.39    4.90
   1   6   0  108.79    5.40
   1   6   0  107.59    5.60
   1   6   0  109.89    5.30
   1   6   0  118.69    5.60
   1   6   0  119.19    4.40
  -2  -6   0  120.59    5.40
  -2  -6   0  128.89    5.70
  -2  -6   0  103.89    5.20
  -2  -6   0  130.99    5.80
  -2  -6   0  125.09    6.00
  -2  -6   0  118.79    5.70
  -2  -6   0  122.89    4.40
  -2  -6   0  121.79    5.10
  -2  -6   0  129.79    5.00
   2   6   0  117.49    5.00
   2   6   0  118.59    5.70
   2   6   0  127.99    5.10
   2   6   0  117.79    5.70
   2   6   0  118.69    6.00
   2   6   0  135.29    6.20
  -3  -6   0  258.77   10.00
  -3  -6   0  275.57    9.30
  -3  -6   0  265.87    9.70
  -3  -6   0  267.97    9.40
  -3  -6   0  265.37    9.60
  -3  -6   0  258.37    9.60
  -3  -6   0  265.67    9.90
   3   6   0  261.87    9.80
   3   6   0  253.07   10.10
   3   6   0  263.47    9.80
   3   6   0  266.47    9.40
   3   6   0  261.07    9.80
   3   6   0  262.57    9.30
  -4  -6   0    7.10    2.10
  -4  -6   0    7.80    2.40
  -4  -6   0    2.90    1.70
  -4  -6   0   12.60    2.30
  -4  -6   0    6.20    2.10
  -4  -6   0    5.30    1.70
  -4  -6   0   10.00    2.10
   4   6   0    7.10    2.20
   4   6   0    5.30    1.80
   4   6   0    7.30    1.90
   4   6   0    5.70    1.60
   4   6   0    9.00    2.10
   4   6   0    6.20    2.10
  -5  -6   0  111.19    6.10
  -5  -6   0  114.29    6.70
  -5  -6   0  118.59    6.30
  -5  -6   0  114.39    6.50
  -5  -6   0  106.39    5.70
  -5  -6   0  104.09    6.20
  -5  -6   0  106.99    6.00
   5   6   0  119.39    6.50
   5   6   0   99.29    6.10
   5   6   0  118.69    6.80
   5   6   0  119.29    6.50
  -6  -6   0    6.60    2.40
  -6  -6   0    4.40    2.10
  -6  -6   0    7.70    2.30
  -6  -6   0    7.40    2.80
   6   6   0    3.70    2.50
   6   6   0    8.20    2.70
   6   6   0    6.90    2.50
   6   6   0    1.60    1.70
  -7  -6   0  131.39    8.00
  -7  -6   0  133.69    7.30
   7   6   0  114.99    7.50
   7   6   0  133.49    8.20
   7   6   0  113.49    8.30
   7   6   0   99.49    7.10
  -8  -6   0   61.39    6.90
   8   6   0   59.69    6.70
   8   6   0   55.79    6.50
   9   6   0    5.60    3.00
   9   6   0    5.40    2.90
   8  -7   0   32.70    5.40
   8  -7   0   30.10    5.20
   8  -7   0   27.10    5.00
   8  -7   0   31.10    5.40
  -8   7   0   33.10    5.00
  -8   7   0   28.10    5.10
   7  -7   0   -2.20    1.80
   7  -7   0    0.70    2.50
   7  -7   0    0.80    2.30
   7  -7   0    0.30    2.20
   7  -7   0   -0.30    2.10
  -7   7   0    1.30    2.70
  -7   7   0   -0.30    0.90
  -7   7   0    2.20    6.10
  -7   7   0    0.40    2.40
   6  -7   0   85.69    6.00
   6  -7   0   91.79    6.80
   6  -7   0   99.59    6.70
   6  -7   0   89.99    6.60
   6  -7   0   99.89    6.50
  -6   7   0   89.89    6.70
  -6   7   0   86.09    7.40
  -6   7   0   89.29    6.60
   5  -7   0   27.10    4.20
   5  -7   0   26.90    4.00
   5  -7   0   25.40    3.70
   5  -7   0   25.40    3.70
   5  -7   0   32.20    4.00
  -5   7   0   23.00    3.70
  -5   7   0   21.40    3.70
  -5   7   0   30.20    4.90
   4  -7   0    3.50    1.80
   4  -7   0    4.40    1.70
   4  -7   0    3.60    1.80
   4  -7   0    4.80    1.80
   4  -7   0    4.20    1.50
   4  -7   0    3.10    1.80
  -4   7   0    4.50    2.00
  -4   7   0    5.80    1.90
  -4   7   0    4.30    2.10
   3  -7   0    3.40    1.80
   3  -7   0    5.90    1.70
   3  -7   0    6.40    2.00
   3  -7   0    3.30    1.50
   3  -7   0    7.50    2.00
   3  -7   0    4.80    1.90
  -3   7   0    7.90    2.40
  -3   7   0    6.20    1.90
  -3   7   0    6.10    2.00
  -3   7   0    7.10    1.80
   2  -7   0  105.89    5.60
   2  -7   0  109.29    6.00
   2  -7   0  112.89    4.90
   2  -7   0  115.09    5.50
   2  -7   0  119.89    5.90
   2  -7   0  105.39    5.50
  -2   7   0  116.39    6.10
  -2   7   0  115.69    5.90
  -2   7   0  119.49    6.50
  -2   7   0  113.69    5.50
  -2   7   0  110.29    5.10
  -2   7   0  105.49    4.90
  -2   7   0  116.69    6.00
   1  -7   0  925.01   26.60
   1  -7   0  958.70   25.90
   1  -7   0  984.50   26.90
   1  -7   0  954.70   26.70
   1  -7   0  949.40   26.40
   1  -7   0  953.90   26.60
   1  -7   0  957.90   26.00
  -1   7   0  947.21   26.90
  -1   7   0  959.00   26.00
  -1   7   0  963.00   26.10
  -1   7   0  938.91   27.50
  -1   7   0  979.40   26.60
  -1   7   0  829.02   26.70
   0  -7   0   91.49    4.50
   0  -7   0   81.29    4.70
   0  -7   0   94.29    4.60
   0  -7   0   95.89    4.90
   0  -7   0   86.59    4.00
   0  -7   0   98.99    5.50
   0  -7   0   89.19    4.90
   0   7   0   87.69    4.70
   0   7   0   95.29    5.00
   0   7   0   89.49    5.00
   0   7   0   94.19    4.90
   0   7   0   83.69    5.30
   0   7   0   76.69    4.90
  -1  -7   0   95.19    4.40
  -1  -7   0   88.59    4.80
  -1  -7   0   82.89    4.50
  -1  -7   0  100.69    5.10
  -1  -7   0   86.29    4.80
  -1  -7   0   93.39    4.60
  -1  -7   0   84.99    4.20
   1   7   0   86.59    4.30
   1   7   0   89.59    5.10
   1   7   0   80.99    5.20
   1   7   0   95.79    5.20
   1   7   0   88.99    4.90
  -2  -7   0   41.30    3.80
  -2  -7   0   38.10    2.80
  -2  -7   0   43.40    3.80
  -2  -7   0   42.20    4.40
  -2  -7   0   37.10    3.60
  -2  -7   0   37.00    3.30
  -2  -7   0   46.30    4.10
   2   7   0   47.70    4.50
   2   7   0   41.10    2.90
   2   7   0   45.40    3.00
   2   7   0   40.60    3.90
   2   7   0   41.20    4.40
   2   7   0   44.50    4.10
   2   7   0   41.60    4.10
  -3  -7   0   19.40    2.80
  -3  -7   0   16.90    2.90
  -3  -7   0   15.40    2.60
  -3  -7   0   25.20    3.30
  -3  -7   0   17.50    2.90
  -3  -7   0   17.20    2.50
  -3  -7   0   13.50    2.30
   3   7   0   20.10    3.20
   3   7   0   15.40    2.70
   3   7   0   18.10    2.50
   3   7   0   19.10    2.60
   3   7   0   14.60    2.70
  -4  -7   0  139.39    6.70
  -4  -7   0  153.98    7.40
  -4  -7   0  151.48    7.60
  -4  -7   0  156.58    7.60
  -4  -7   0  158.88    7.30
   4   7   0  141.39    7.70
   4   7   0  153.88    7.10
   4   7   0  136.29    7.20
   4   7   0  149.09    7.00
   4   7   0  138.89    7.40
  -5  -7   0   85.39    5.90
  -5  -7   0   78.49    5.30
  -5  -7   0   83.79    5.60
  -5  -7   0   78.99    5.60
   5   7   0   69.59    6.30
   5   7   0   75.69    5.40
   5   7   0   86.39    5.70
   5   7   0   75.59    5.40
   5   7   0   68.89    6.10
  -6  -7   0    1.00    2.10
  -6  -7   0    1.80    1.90
  -6  -7   0    2.70    1.90
  -6  -7   0    1.20    1.90
   6   7   0    6.00    2.70
   6   7   0    3.80    2.20
   6   7   0    2.90    2.20
   6   7   0    2.10    2.60
   6   7   0    2.20    1.70
  -7  -7   0    5.20    2.50
  -7  -7   0    4.30    2.90
   7   7   0    6.70    2.70
   7   7   0    3.40    2.20
   7   7   0   -0.10    2.60
   7   7   0    3.40    2.30
  -8  -7   0   14.10    3.80
  -8  -7   0   18.60    4.20
   8   7   0   19.80    4.30
   8   7   0   21.40    4.30
   8  -8   0    1.10    2.50
   8  -8   0    2.10    2.60
   8  -8   0    6.00    3.20
   8  -8   0    1.70    2.40
  -8   8   0    5.60    2.70
  -8   8   0    8.40    3.40
   7  -8   0   15.10    3.80
   7  -8   0   18.30    3.90
   7  -8   0    9.70    3.60
   7  -8   0   11.50    3.20
   7  -8   0   10.30    3.90
  -7   8   0   20.60    4.30
  -7   8   0   12.20    4.20
  -7   8   0   15.40    3.70
   6  -8   0    8.30    2.60
   6  -8   0    4.00    2.20
   6  -8   0   10.70    3.00
   6  -8   0    2.80    2.60
   6  -8   0    8.00    2.80
  -6   8   0    6.60    2.90
  -6   8   0    7.20    3.00
  -6   8   0    9.10    3.00
   5  -8   0   36.60    4.60
   5  -8   0   32.40    4.60
   5  -8   0   41.80    4.90
   5  -8   0   30.50    4.50
  -5   8   0   30.80    4.60
  -5   8   0   35.00    4.60
  -5   8   0   29.20    4.60
   4  -8   0   62.29    5.60
   4  -8   0   62.59    6.00
   4  -8   0   60.89    5.10
   4  -8   0   64.49    5.90
   4  -8   0   65.49    6.10
   4  -8   0   71.49    6.10
  -4   8   0   61.79    5.90
  -4   8   0   60.09    6.20
  -4   8   0   61.19    5.90
   3  -8   0    0.50    1.50
   3  -8   0    1.00    1.60
   3  -8   0    0.30    1.40
   3  -8   0    0.10    1.10
   3  -8   0   -0.90    1.60
  -3   8   0   -1.50    1.50
  -3   8   0    0.90    1.60
  -3   8   0    2.80    1.80
  -3   8   0   -0.80    1.50
   2  -8   0   30.70    3.70
   2  -8   0   27.20    3.30
   2  -8   0   28.70    3.50
   2  -8   0   22.40    3.30
   2  -8   0   21.60    3.10
  -2   8   0   21.10    3.20
  -2   8   0   27.30    3.00
  -2   8   0   18.90    3.00
  -2   8   0   27.10    3.30
  -2   8   0   22.50    3.60
   1  -8   0  599.94   18.20
   1  -8   0  581.24   19.00
   1  -8   0  582.64   18.50
   1  -8   0  610.94   18.70
   1  -8   0  573.64   18.30
   1  -8   0  611.54   17.60
   1  -8   0  594.44   18.30
  -1   8   0  601.84   18.50
  -1   8   0  575.94   19.30
  -1   8   0  591.54   17.80
  -1   8   0  563.84   18.50
  -1   8   0  592.34   17.80
   0  -8   0  139.09    6.20
   0  -8   0  126.29    6.50
   0  -8   0  148.09    7.50
   0  -8   0  144.69    6.70
   0  -8   0  134.89    6.20
   0  -8   0  147.59    6.90
   0   8   0  141.29    6.90
   0   8   0  142.79    6.90
   0   8   0  140.29    7.30
   0   8   0  141.59    6.50
   0   8   0  150.18    6.80
  -1  -8   0  193.28    7.70
  -1  -8   0  184.38    8.60
  -1  -8   0  191.18    7.70
  -1  -8   0  190.78    7.20
  -1  -8   0  182.68    7.90
  -1  -8   0  169.18    7.70
  -1  -8   0  179.98    7.80
  -1  -8   0  185.48    7.00
   1   8   0  178.08    7.90
   1   8   0  168.68    7.90
   1   8   0  181.78    8.60
   1   8   0  178.68    8.10
  -2  -8   0   99.09    5.60
  -2  -8   0   96.89    5.50
  -2  -8   0  106.39    5.60
   2   8   0  100.69    5.90
   2   8   0   86.59    5.90
   2   8   0  110.09    6.00
   2   8   0  103.99    6.10
  -3  -8   0  301.47   12.00
  -3  -8   0  335.67   12.20
  -3  -8   0  342.37   12.80
   3   8   0  327.87   12.80
   3   8   0  300.77   12.10
   3   8   0  338.67   11.50
   3   8   0  327.17   12.50
   3   8   0  331.77   12.40
  -4  -8   0    4.60    2.00
  -4  -8   0    7.40    2.30
  -4  -8   0    5.10    2.20
  -4  -8   0    2.40    2.00
   4   8   0    9.30    2.60
   4   8   0    2.50    1.70
   4   8   0    1.80    2.20
   4   8   0    4.80    1.90
   4   8   0    5.20    2.40
  -5  -8   0   20.50    3.40
  -5  -8   0   19.90    3.60
  -5  -8   0   20.30    3.70
   5   8   0   21.80    3.60
   5   8   0   17.50    3.30
   5   8   0   15.70    3.70
   5   8   0   15.70    3.20
   5   8   0   16.20    3.20
  -6  -8   0  151.68    8.80
  -6  -8   0  160.48    8.50
  -6  -8   0  164.38    9.10
   6   8   0  157.18    8.50
   6   8   0  152.78    8.20
   6   8   0  165.18    8.80
   6   8   0  142.19    8.60
   6   8   0  145.29    9.00
  -7  -8   0   18.70    4.20
  -7  -8   0   13.10    3.60
   7   8   0   16.70    3.70
   7   8   0   13.40    3.60
   7   8   0   11.90    3.30
   7   8   0   13.70    3.70
  -8  -8   0   46.80    6.30
   8   8   0   32.50    5.10
   8   8   0   42.30    6.20
   7  -9   0   84.89    8.70
   7  -9   0   80.49    7.60
   7  -9   0   72.89    7.60
   7  -9   0   96.09    8.80
   7  -9   0   91.29    8.30
  -7   9   0   74.99    8.10
   6  -9   0   11.00    3.70
   6  -9   0   10.20    3.10
   6  -9   0    5.00    2.60
   6  -9   0    8.70    2.80
   6  -9   0    6.30    2.40
  -6   9   0    5.80    3.10
  -6   9   0    8.30    3.40
  -6   9   0    5.90    2.80
   5  -9   0   19.50    4.10
   5  -9   0   22.70    4.00
   5  -9   0   18.50    3.80
   5  -9   0   23.90    4.30
  -5   9   0   28.80    4.50
  -5   9   0   13.30    3.40
  -5   9   0   23.10    4.50
   4  -9   0    1.20    2.10
   4  -9   0    2.40    2.10
   4  -9   0    5.40    2.10
   4  -9   0    1.10    1.90
   4  -9   0    2.80    1.60
  -4   9   0    2.80    2.20
  -4   9   0    6.60    2.40
  -4   9   0    3.00    2.30
   3  -9   0   11.60    2.70
   3  -9   0    8.10    2.40
   3  -9   0   19.10    3.40
   3  -9   0   14.70    3.00
   3  -9   0   13.90    3.00
  -3   9   0   14.70    2.80
  -3   9   0    6.80    2.60
  -3   9   0   11.50    2.80
  -3   9   0   14.20    3.30
   2  -9   0   19.80    3.60
   2  -9   0   20.90    3.30
   2  -9   0   23.10    3.40
   2  -9   0   17.30    2.90
   2  -9   0   22.50    3.30
  -2   9   0   23.00    4.10
  -2   9   0   25.70    3.70
  -2   9   0   21.40    3.20
  -2   9   0   24.10    3.70
   1  -9   0  269.77   10.50
   1  -9   0  265.47   10.70
   1  -9   0  230.38    9.80
   1  -9   0  256.17   10.50
   1  -9   0  262.17   10.50
  -1   9   0  262.57   10.50
  -1   9   0  266.47   11.50
  -1   9   0  254.57   10.80
  -1   9   0  256.27    9.90
  -1   9   0  260.77    9.90
   0  -9   0   50.99    4.40
   0  -9   0   45.70    4.70
   0  -9   0   35.40    4.70
   0  -9   0   50.59    4.90
   0  -9   0   50.59    4.90
   0   9   0   43.70    4.60
   0   9   0   52.79    4.80
   0   9   0   50.59    4.90
   0   9   0   50.39    4.60
   0   9   0   50.09    5.60
  -1  -9   0   59.29    5.20
  -1  -9   0   61.89    5.30
  -1  -9   0   60.49    4.30
  -1  -9   0   60.29    5.40
  -1  -9   0   76.79    5.60
   1   9   0   66.39    4.60
   1   9   0   63.79    5.50
   1   9   0   67.39    6.30
   1   9   0   67.99    5.80
   1   9   0   57.99    5.60
  -2  -9   0  203.18    8.90
  -2  -9   0  205.48    9.10
  -2  -9   0  206.58    9.20
   2   9   0  223.58   10.30
   2   9   0  205.18    9.60
   2   9   0  198.58    9.30
  -3  -9   0    2.90    2.10
  -3  -9   0    5.70    2.40
  -3  -9   0    3.60    2.00
  -3  -9   0    5.10    2.00
   3   9   0    7.90    2.20
   3   9   0    2.30    2.30
   3   9   0    8.70    2.90
   3   9   0    1.80    2.20
  -4  -9   0   40.20    5.20
  -4  -9   0   43.50    4.80
  -4  -9   0   39.50    4.80
  -4  -9   0   34.60    4.10
   4   9   0   39.20    4.80
   4   9   0   37.60    5.10
   4   9   0   41.30    5.30
   4   9   0   33.20    4.70
   4   9   0   38.10    4.10
  -5  -9   0   -1.00    2.20
  -5  -9   0    2.60    2.00
  -5  -9   0    2.20    2.30
   5   9   0   -0.20    2.00
   5   9   0    1.70    2.00
   5   9   0   -0.20    2.20
   5   9   0   -0.40    2.00
  -6  -9   0   -0.70    2.10
  -6  -9   0   -1.80    2.00
  -6  -9   0    0.10    2.00
   6   9   0    1.20    1.20
   6   9   0    0.70    2.60
   6   9   0    1.10    3.40
   6   9   0    1.30    2.20
   6   9   0    3.70    2.40
  -7  -9   0    4.60    2.70
  -7  -9   0    2.70    2.90
   7   9   0    4.80    2.60
   7   9   0    1.00    2.30
   7   9   0    4.90    2.60
   7   9   0    4.50    3.10
   7 -10   0  160.88   10.10
   7 -10   0  166.48   10.40
   7 -10   0  160.18   10.10
   7 -10   0  144.69    9.60
  -7  10   0  156.18    9.80
  -7  10   0  167.98   10.60
   6 -10   0   32.40    5.30
   6 -10   0   28.40    5.10
   6 -10   0   31.90    5.00
   6 -10   0   42.40    5.80
  -6  10   0   32.40    5.60
  -6  10   0   28.60    9.90
  -6  10   0   36.00    5.50
   5 -10   0    1.40    2.00
   5 -10   0    3.70    2.50
   5 -10   0    3.00    2.40
   5 -10   0    4.60    2.90
   5 -10   0    0.90    2.10
  -5  10   0    5.40    3.10
  -5  10   0    4.20    3.10
  -5  10   0    2.40    2.40
   4 -10   0    5.70    2.50
   4 -10   0   14.30    3.50
   4 -10   0    6.50    2.80
   4 -10   0    9.40    2.90
   4 -10   0    4.70    2.70
  -4  10   0    9.70    3.20
  -4  10   0    8.70    3.30
  -4  10   0    9.50    3.30
   3 -10   0    3.10    2.20
   3 -10   0    2.00    1.60
   3 -10   0    1.20    1.50
   3 -10   0   -2.10    1.20
   3 -10   0    1.00    2.10
  -3  10   0    1.40    1.70
  -3  10   0    2.20    2.30
  -3  10   0    0.40    1.40
  -3  10   0    1.70    2.30
   2 -10   0    7.40    2.60
   2 -10   0    7.50    2.40
   2 -10   0    4.60    2.10
   2 -10   0    8.50    2.70
   2 -10   0    2.40    2.00
  -2  10   0   11.50    2.60
  -2  10   0    5.80    2.60
  -2  10   0    2.20    2.10
  -2  10   0    3.50    2.40
   1 -10   0  172.18    8.60
   1 -10   0  164.18    8.30
   1 -10   0  178.28    8.60
   1 -10   0  147.69    7.90
  -1  10   0  166.58    7.80
  -1  10   0  151.38    8.40
  -1  10   0  161.98    8.10
  -1  10   0  184.88    9.10
  -1  10   0  147.39    8.80
   0 -10   0    1.20    1.90
   0 -10   0    1.40    1.50
   0 -10   0    0.30    0.70
   0 -10   0   -0.20    1.60
   0 -10   0    1.70    2.30
   0 -10   0   -0.30    1.60
   0  10   0   -0.30    1.60
   0  10   0    1.10    1.90
   0  10   0    1.10    2.00
   0  10   0    1.50    1.50
   0  10   0    0.40    1.90
  -1 -10   0    0.60    2.00
  -1 -10   0    1.10    1.70
  -1 -10   0    0.80    1.80
  -1 -10   0    0.60    1.50
  -1 -10   0   -0.10    1.70
   1  10   0   -0.10    1.90
   1  10   0    1.10    1.80
   1  10   0    0.30    1.80
   1  10   0    0.30    2.00
   1  10   0    1.10    1.50
  -2 -10   0   13.00    3.00
  -2 -10   0   10.40    2.80
  -2 -10   0   10.50    3.10
  -2 -10   0   14.40    3.00
   2  10   0   10.00    2.90
   2  10   0    7.30    2.80
   2  10   0   10.90    3.00
   2  10   0   12.30    3.40
  -3 -10   0   28.80    4.20
  -3 -10   0   22.30    3.70
   3  10   0   23.20    4.30
   3  10   0   24.60    4.70
   3  10   0   27.10    4.20
   3  10   0   18.50    3.70
  -4 -10   0    2.20    2.10
  -4 -10   0    4.30    2.50
  -4 -10   0    3.40    2.20
  -4 -10   0    1.30    2.20
   4  10   0    2.00    2.30
   4  10   0    4.70    2.80
   4  10   0    1.90    2.10
   4  10   0    3.40    2.80
  -5 -10   0   -0.30    2.20
  -5 -10   0    2.80    2.20
  -5 -10   0    0.60    2.50
   5  10   0   -1.30    2.50
   5  10   0    0.10    2.40
   5  10   0    3.70    2.90
  -6 -10   0   -4.40    1.80
  -6 -10   0    3.40    2.30
   6  10   0   -1.60    1.80
   6  10   0    4.10    2.50
   6  10   0    1.80    2.80
  -7 -10   0    3.00    2.90
  -7 -10   0    5.40    3.00
   7  10   0    3.80    2.70
   7  10   0    6.00    3.40
   7  10   0    7.60    3.10
   6 -11   0   34.40    5.80
   6 -11   0   40.50    5.80
   6 -11   0   50.69    6.90
   6 -11   0   43.10    6.20
  -6  11   0   37.50    6.00
  -6  11   0   35.00    5.90
  -6  11   0   38.50    6.20
   5 -11   0    0.60    2.50
   5 -11   0    0.90    2.10
   5 -11   0    0.70    2.20
   5 -11   0    2.50    2.00
   5 -11   0    1.40    2.90
  -5  11   0   -3.40    2.00
  -5  11   0    1.80    2.50
  -5  11   0    0.30    2.50
   4 -11   0   -3.20    0.90
   4 -11   0    0.20    2.20
   4 -11   0   -2.10    1.30
   4 -11   0    2.70    2.30
   4 -11   0    3.40    2.50
  -4  11   0   -1.00    2.00
  -4  11   0   -3.50    2.10
  -4  11   0   -3.20    2.10
   3 -11   0    1.20    2.40
   3 -11   0    1.70    2.30
   3 -11   0   -1.80    1.90
   3 -11   0   -2.00    2.10
   3 -11   0   -1.70    1.20
  -3  11   0    0.80    2.00
  -3  11   0   -0.60    1.90
  -3  11   0    0.00    1.60
  -3  11   0    2.80    2.60
   2 -11   0   29.30    4.40
   2 -11   0   30.70    4.60
   2 -11   0   33.80    4.60
   2 -11   0   27.90    4.40
  -2  11   0   32.10    4.90
  -2  11   0   38.10    5.20
  -2  11   0   32.90    4.50
  -2  11   0   30.00    5.20
   1 -11   0   28.30    4.40
   1 -11   0   32.40    4.70
   1 -11   0   33.90    4.60
   1 -11   0   26.50    4.20
   1 -11   0   24.30    3.70
  -1  11   0   30.10    4.00
  -1  11   0   23.30    4.30
  -1  11   0   26.80    4.90
  -1  11   0   25.40    4.40
   0 -11   0   51.29    5.50
   0 -11   0   49.40    5.50
   0 -11   0   41.30    5.70
   0 -11   0   46.50    5.30
   0  11   0   38.40    4.60
   0  11   0   50.19    5.60
   0  11   0   50.39    6.40
   0  11   0   41.30    5.40
   0  11   0   54.69    5.60
  -1 -11   0   11.70    3.10
  -1 -11   0   10.60    3.10
  -1 -11   0   14.40    3.40
  -1 -11   0   11.20    3.50
   1  11   0   14.20    3.50
   1  11   0   12.60    3.10
   1  11   0   15.20    3.30
   1  11   0   14.90    3.50
   1  11   0   17.30    3.60
  -2 -11   0    4.00    2.70
  -2 -11   0    4.90    2.50
  -2 -11   0   -0.80    1.80
  -2 -11   0    1.30    2.10
   2  11   0    1.80    2.60
   2  11   0    0.90    2.50
   2  11   0    3.50    2.50
   2  11   0    0.90    1.90
   2  11   0    3.20    2.30
  -3 -11   0   24.20    4.00
  -3 -11   0   24.50    4.30
  -3 -11   0   28.80    4.70
  -3 -11   0   20.90    4.40
   3  11   0   28.00    4.90
   3  11   0   13.60    3.60
   3  11   0   24.30    4.60
   3  11   0   22.90    4.10
  -4 -11   0  387.06   15.80
  -4 -11   0  406.56   15.70
   4  11   0  375.56   15.90
   4  11   0  389.46   16.00
   4  11   0  401.96   16.90
   4  11   0  375.86   16.30
  -5 -11   0    2.10    2.80
  -5 -11   0    2.20    2.70
   5  11   0    2.30    2.60
   5  11   0    3.00    3.10
   5  11   0    2.20    2.90
   5  11   0    0.80    2.50
  -6 -11   0    0.80    2.30
  -6 -11   0    4.90    3.00
   6  11   0    1.30    2.40
   6  11   0   -3.00    2.60
   6  11   0    0.50    2.80
   5 -12   0    0.20    2.20
   5 -12   0    2.90    2.90
   5 -12   0    3.70    2.90
   5 -12   0    3.50    3.20
  -5  12   0    0.70    2.70
  -5  12   0    2.50    3.20
  -5  12   0    1.90    2.20
   4 -12   0   35.80    5.70
   4 -12   0   29.90    5.00
   4 -12   0   28.80    5.10
   4 -12   0   37.40    5.70
  -4  12   0   25.20    4.90
  -4  12   0   26.60    5.20
  -4  12   0   24.40    5.10
   3 -12   0   34.60    5.50
   3 -12   0   21.50    4.20
   3 -12   0   38.30    5.50
   3 -12   0   32.80    5.20
  -3  12   0   37.80    5.60
  -3  12   0   33.40    5.90
  -3  12   0   31.70    5.60
   2 -12   0   62.09    6.90
   2 -12   0   67.69    6.70
   2 -12   0   71.89    5.20
   2 -12   0   56.49    6.80
  -2  12   0   69.09    6.80
  -2  12   0   55.89    7.20
  -2  12   0   76.89    7.80
   1 -12   0   30.50    4.80
   1 -12   0   25.30    7.10
   1 -12   0   28.30    4.60
   1 -12   0   30.50    4.90
  -1  12   0   22.70    4.10
  -1  12   0   31.00    4.90
  -1  12   0   29.80    5.20
   0 -12   0   23.40    4.20
   0 -12   0   21.60    4.00
   0 -12   0   16.50    3.50
   0 -12   0   18.70    5.30
   0  12   0   11.40    3.30
   0  12   0   12.90    4.00
   0  12   0   24.90    4.40
   0  12   0   10.30    3.20
   0  12   0   17.70    3.80
  -1 -12   0    1.60    2.50
  -1 -12   0    6.40    2.80
  -1 -12   0    5.40    3.20
  -1 -12   0   13.40    3.30
   1  12   0   11.50    3.40
   1  12   0    4.60    2.90
   1  12   0    2.70    3.00
   1  12   0    9.50    3.10
   1  12   0    8.20    2.90
  -2 -12   0   16.10    3.70
  -2 -12   0   17.10    3.80
  -2 -12   0   14.10    3.60
  -2 -12   0   15.20    3.90
   2  12   0   17.90    4.30
   2  12   0   11.50    3.10
   2  12   0   18.10    3.80
   2  12   0   11.80    3.50
   2  12   0   10.50    3.80
  -3 -12   0   79.39    7.60
  -3 -12   0   86.29    7.90
  -3 -12   0   82.59    8.20
  -3 -12   0   76.59    7.30
   3  12   0   68.89    7.20
   3  12   0   80.39    7.90
   3  12   0   79.89    8.20
   3  12   0   80.69    7.70
   3  12   0   75.99    8.40
  -4 -12   0    6.30    2.80
  -4 -12   0    2.20    2.60
  -4 -12   0    3.60    3.70
   4  12   0    6.30    3.20
   4  12   0    0.20    1.70
   4  12   0    4.70    3.70
   4  12   0    4.30    2.90
  -5 -12   0    5.00    3.60
  -5 -12   0    2.10    2.70
   5  12   0    0.20    2.80
   5  12   0   -0.70    2.90
   5  12   0   -1.80    2.60
   5  12   0   -0.80    2.60
   4 -13   0    1.10    2.50
   4 -13   0   -0.20    2.20
   4 -13   0   -5.00    2.20
  -4  13   0   -0.70    2.60
  -4  13   0    0.20    2.40
  -4  13   0    1.10    3.10
   3 -13   0    3.10    2.60
   3 -13   0    5.20    2.60
   3 -13   0   10.80    3.50
   3 -13   0   14.80    4.00
  -3  13   0    6.50    3.00
  -3  13   0   10.50    4.10
  -3  13   0    5.90    3.40
   2 -13   0    3.10    3.10
   2 -13   0    1.50    2.70
   2 -13   0    0.20    2.20
   2 -13   0   -1.50    2.10
  -2  13   0   -3.60    1.60
  -2  13   0   -1.40    2.00
  -2  13   0    2.90    2.70
  -2  13   0   -0.20    2.70
   1 -13   0   -1.60    2.00
   1 -13   0    1.10    2.20
   1 -13   0   -2.40    2.30
   1 -13   0    5.30    3.20
  -1  13   0   -1.70    2.20
  -1  13   0   -0.30    2.40
  -1  13   0    1.50    1.90
   0 -13   0    2.10    2.60
   0 -13   0    3.70    2.60
   0 -13   0    3.40    2.20
   0  13   0   -1.70    2.70
   0  13   0    3.00    2.50
   0  13   0    7.30    3.40
   0  13   0   -0.80    2.20
  -1 -13   0   22.40    4.50
  -1 -13   0   16.70    3.70
  -1 -13   0   15.50    4.50
  -1 -13   0   15.00    3.80
   1  13   0   26.60    5.00
   1  13   0   22.70    5.30
   1  13   0   18.40    4.00
   1  13   0   28.00    5.30
   1  13   0   14.80    4.10
  -2 -13   0    1.20    2.30
  -2 -13   0    0.20    2.60
  -2 -13   0    0.00    2.30
  -2 -13   0    1.50    2.80
   2  13   0    5.60    3.40
   2  13   0    1.80    3.30
   2  13   0   -1.70    2.70
   2  13   0    1.50    2.30
   2  13   0    0.20    2.10
  -3 -13   0   -0.20    2.50
  -3 -13   0   -0.50    2.70
  -3 -13   0   -2.70    2.20
  -3 -13   0   -2.50    2.90
   3  13   0   -1.00    2.40
   3  13   0    1.70    2.90
   3  13   0   -1.10    1.70
   3  13   0   -2.50    3.00
  -4 -13   0   42.00    6.10
  -4 -13   0   45.40    6.10
  -4 -13   0   47.30    7.10
   4  13   0   33.30    5.50
   4  13   0   44.90    6.20
   4  13   0   40.70    6.50
   2 -14   0   15.20    3.90
   2 -14   0    5.60    2.90
   2 -14   0   10.30    4.10
  -2  14   0    5.10    3.70
  -2  14   0   18.10    4.40
  -2  14   0    5.90    3.90
  -2  14   0   11.00    3.70
   1 -14   0    3.00    2.60
   1 -14   0   -1.20    1.70
  -1  14   0    0.70    2.70
  -1  14   0    2.10    2.90
  -1  14   0   -3.20    2.10
   0 -14   0   -1.40    2.50
   0 -14   0    1.80    3.20
   0 -14   0    1.00    3.30
   0  14   0   -3.10    2.10
   0  14   0   -0.10    2.90
   0  14   0    5.50    4.20
  -1 -14   0   79.89    8.10
  -1 -14   0   72.39    7.80
  -1 -14   0   74.69    8.00
   1  14   0   70.49    7.50
   1  14   0   66.79    8.60
   1  14   0   61.79    7.40
   1  14   0   89.09    9.00
   1  14   0   61.29    7.30
  -2 -14   0   87.49    8.60
  -2 -14   0   84.09    8.00
  -2 -14   0   69.09    7.70
   2  14   0   83.69    8.50
   2  14   0   81.49    8.40
   2  14   0   68.59    7.80
   2  14   0   79.49    9.20
   2  14   0   78.99    8.00
   1  14  -1    0.90    3.40
   1  14  -1    1.30    2.90
   1  14  -1   -1.30    2.50
   1  14  -1   -3.50    1.90
   1  14  -1   -1.00    3.00
  -1 -14   1   -1.10    2.50
  -1 -14   1    4.20    2.70
  -1 -14   1    2.90    2.60
   0  14  -1   -2.50    2.30
   0  14  -1   -0.30    3.00
   0  14  -1   -2.40    3.40
   0  14  -1   -2.20    2.10
   0 -14   1    1.90    2.60
   0 -14   1   -0.30    2.60
   0 -14   1   -2.00    2.60
  -1  14  -1   -2.00    2.70
   1 -14   1   -3.20    3.00
   1 -14   1    0.30    2.50
   1 -14   1    5.90    2.90
   4  13  -1   21.80    5.00
   4  13  -1   19.60    4.40
   4  13  -1   18.40    4.50
   4  13  -1   14.80    4.20
  -4 -13   1   20.10    4.60
  -4 -13   1   18.20    4.90
   3  13  -1   21.20    5.20
   3  13  -1   23.10    4.70
   3  13  -1   14.10    4.10
   3  13  -1   19.50    4.50
  -3 -13   1   20.30    4.30
  -3 -13   1   19.40    4.20
  -3 -13   1   26.50    5.10
   2  13  -1   -1.10    2.80
   2  13  -1    2.70    2.50
   2  13  -1   -0.10    2.60
   2  13  -1   -2.40    2.40
   2  13  -1   -2.30    2.00
  -2 -13   1   -1.00    1.40
  -2 -13   1    3.10    3.10
  -2 -13   1   -0.70    2.30
  -2 -13   1   -0.30    2.80
   1  13  -1    5.30    2.80
   1  13  -1    3.10    3.00
   1  13  -1    3.40    3.40
   1  13  -1    0.50    2.50
   1  13  -1    5.40    3.30
  -1 -13   1    2.20    3.00
  -1 -13   1    2.70    2.50
   0  13  -1   10.90    4.00
   0  13  -1   14.50    3.70
   0  13  -1   13.90    4.50
   0  13  -1    9.40    3.20
   0 -13   1    8.60    3.80
   0 -13   1   11.10    3.40
   0 -13   1   13.30    3.60
  -1  13  -1    3.90    3.30
  -1  13  -1    1.20    3.10
  -1  13  -1   -0.70    2.50
   1 -13   1    8.30    3.30
   1 -13   1    0.00    2.40
   1 -13   1    2.90    2.50
  -2  13  -1   12.90    3.80
  -2  13  -1   12.90    4.30
  -2  13  -1   13.80    4.00
  -2  13  -1   14.10    4.30
   2 -13   1    7.10    3.00
   2 -13   1   16.40    3.80
   2 -13   1   11.70    3.90
  -3  13  -1   -2.60    2.50
  -3  13  -1    2.30    2.80
   3 -13   1    0.50    3.10
   3 -13   1    4.70    2.70
   3 -13   1   -1.30    2.40
   3 -13   1    4.90    2.60
   5  12  -1   19.30    5.50
   5  12  -1   18.00    4.30
   5  12  -1   22.60    4.50
  -5 -12   1   19.10    4.30
  -5 -12   1   24.20    4.50
  -5 -12   1   16.10    4.70
   4  12  -1    2.10    3.20
   4  12  -1    1.20    2.70
   4  12  -1    1.20    2.90
   4  12  -1   -3.30    2.10
  -4 -12   1   -0.90    1.50
  -4 -12   1   -0.40    2.70
  -4 -12   1    0.50    4.10
   3  12  -1    1.10    3.20
   3  12  -1    2.30    2.70
   3  12  -1    0.10    1.70
   3  12  -1   -2.90    2.20
   3  12  -1    0.40    3.40
  -3 -12   1   -2.20    1.80
  -3 -12   1    0.70    2.30
  -3 -12   1    5.30    3.10
  -3 -12   1   -0.70    2.10
   2  12  -1    0.20    2.80
   2  12  -1    3.50    3.00
   2  12  -1    1.70    2.40
   2  12  -1    1.40    2.50
  -2 -12   1    1.70    2.30
  -2 -12   1   -1.10    1.90
  -2 -12   1    1.90    2.70
  -2 -12   1    1.70    2.60
   1  12  -1    2.20    2.20
   1  12  -1    1.90    2.30
   1  12  -1   -1.00    2.30
   1  12  -1   -2.60    1.80
   1  12  -1   -0.90    2.20
  -1 -12   1   -2.30    2.30
  -1 -12   1   -1.30    2.30
  -1 -12   1    0.40    1.80
  -1 -12   1   -1.00    1.50
   0  12  -1   12.30    3.50
   0  12  -1    7.90    2.80
   0  12  -1   15.00    4.40
   0  12  -1    9.50    3.40
   0  12  -1   13.00    3.30
   0 -12   1    6.40    2.80
   0 -12   1   13.10    3.70
   0 -12   1   14.70    3.40
  -1  12  -1   64.29    7.00
  -1  12  -1   61.59    7.80
  -1  12  -1   64.59    6.60
   1 -12   1   66.29    6.70
   1 -12   1   61.29    6.60
   1 -12   1   75.49    7.40
   1 -12   1   67.59    7.30
  -2  12  -1   27.70    4.60
  -2  12  -1   27.30    4.90
  -2  12  -1   29.20    5.20
  -2  12  -1   20.10    4.40
   2 -12   1   19.50    2.90
   2 -12   1   15.70    3.70
   2 -12   1   19.50    4.10
   2 -12   1   20.60    4.40
  -3  12  -1   25.60    5.30
  -3  12  -1   19.80    4.00
  -3  12  -1   12.80    3.70
  -3  12  -1   13.00    3.70
   3 -12   1   26.70    5.10
   3 -12   1   25.10    4.90
   3 -12   1   19.90    4.50
   3 -12   1   16.00    3.90
  -4  12  -1   24.10    5.30
  -4  12  -1   40.60    6.10
  -4  12  -1   35.50    5.90
   4 -12   1   40.20    5.70
   4 -12   1   37.70    5.60
   4 -12   1   34.00    5.70
   4 -12   1   33.90    5.40
  -5  12  -1    6.50    3.20
  -5  12  -1    1.60    2.80
  -5  12  -1    0.40    2.90
   5 -12   1    5.30    3.00
   5 -12   1    4.90    2.80
   5 -12   1    3.90    3.00
   5 -12   1    2.50    2.70
   6  11  -1    5.90    3.30
   6  11  -1    7.10    3.70
   6  11  -1    4.30    2.90
  -6 -11   1    1.80    2.80
  -6 -11   1    6.40    2.70
   5  11  -1   59.19    7.20
   5  11  -1   59.09    6.90
   5  11  -1   50.69    6.60
   5  11  -1   58.29    7.30
  -5 -11   1   53.19    6.30
  -5 -11   1   50.79    6.60
  -5 -11   1   57.69    6.40
   4  11  -1   -0.60    2.30
   4  11  -1    1.40    2.40
   4  11  -1   -0.80    2.90
   4  11  -1   -0.70    1.60
  -4 -11   1   -0.70    2.00
  -4 -11   1    3.00    2.40
  -4 -11   1    1.00    2.70
  -4 -11   1   -2.40    1.80
   3  11  -1   19.30    4.50
   3  11  -1   16.00    3.70
   3  11  -1    4.30    2.80
  -3 -11   1   11.60    3.20
  -3 -11   1   15.50    3.90
  -3 -11   1   14.60    3.40
  -3 -11   1   13.60    3.40
   2  11  -1    3.40    2.00
   2  11  -1   -1.10    1.90
   2  11  -1    1.10    2.10
   2  11  -1   -1.40    1.90
   2  11  -1   -0.30    2.10
  -2 -11   1   -3.40    1.50
  -2 -11   1    1.90    2.20
  -2 -11   1   -0.80    2.40
  -2 -11   1   -2.00    1.60
   1  11  -1    0.20    2.00
   1  11  -1   -0.70    1.80
   1  11  -1    2.60    2.20
   1  11  -1   -1.40    2.00
   1  11  -1    1.70    2.10
  -1 -11   1    0.60    1.50
  -1 -11   1    0.90    2.20
  -1 -11   1   -1.90    2.20
  -1 -11   1    4.70    2.30
   0  11  -1    0.90    2.40
   0  11  -1   -0.20    1.50
   0  11  -1    2.50    1.90
   0  11  -1    4.90    2.50
   0  11  -1    0.90    2.40
   0 -11   1   -0.50    1.20
   0 -11   1    4.30    2.00
   0 -11   1    1.40    2.30
   0 -11   1    2.30    2.10
  -1  11  -1    7.40    3.00
  -1  11  -1    9.10    3.20
  -1  11  -1   11.30    3.80
  -1  11  -1    8.10    2.60
   1 -11   1    8.30    2.90
   1 -11   1    6.80    2.60
   1 -11   1    7.30    2.90
   1 -11   1   -0.70    1.20
   1 -11   1    7.70    2.90
  -2  11  -1   22.30    4.10
  -2  11  -1   30.70    5.30
  -2  11  -1   26.90    4.20
  -2  11  -1   31.40    4.60
   2 -11   1   29.90    4.40
   2 -11   1   27.40    4.20
   2 -11   1   30.50    4.70
   2 -11   1   28.10    4.50
  -3  11  -1    2.30    2.20
  -3  11  -1   -1.30    2.20
  -3  11  -1   -0.40    2.20
   3 -11   1   -2.70    1.50
   3 -11   1    2.70    2.40
   3 -11   1    2.40    2.40
   3 -11   1    0.10    2.60
   3 -11   1    1.00    1.80
  -4  11  -1   11.90    3.80
  -4  11  -1    9.10    3.10
   4 -11   1   13.00    3.10
   4 -11   1   11.80    3.90
   4 -11   1   10.10    2.60
   4 -11   1    9.30    3.20
   4 -11   1   11.60    3.50
  -5  11  -1    2.80    2.70
  -5  11  -1    0.80    2.40
  -5  11  -1   -0.50    1.90
   5 -11   1    4.30    2.70
   5 -11   1   -0.70    2.00
   5 -11   1    0.20    1.60
   5 -11   1   -2.00    2.10
   5 -11   1    0.40    2.30
  -6  11  -1   17.90    4.60
  -6  11  -1   16.70    4.60
  -6  11  -1   16.60    4.30
   6 -11   1   25.70    4.40
   6 -11   1   17.30    4.30
   6 -11   1   16.60    4.10
   6 -11   1   21.00    4.80
   7  10  -1   -1.80    2.40
   7  10  -1    5.10    3.30
   7  10  -1    3.50    2.50
  -7 -10   1   -0.40    2.50
   6  10  -1   12.40    3.80
   6  10  -1    8.50    3.30
  -6 -10   1    8.20    3.20
  -6 -10   1    7.70    3.10
   5  10  -1    5.10    3.10
   5  10  -1    9.70    3.50
   5  10  -1    9.50    3.40
  -5 -10   1    0.90    2.30
  -5 -10   1    6.30    3.00
  -5 -10   1   10.60    3.10
   4  10  -1   90.39    8.30
   4  10  -1   64.99    6.70
   4  10  -1   69.29    6.70
   4  10  -1   64.59    7.00
  -4 -10   1   83.09    7.40
  -4 -10   1   84.39    7.20
   3  10  -1   22.00    4.10
   3  10  -1   27.20    4.40
   3  10  -1   28.40    4.50
   3  10  -1   20.60    4.30
  -3 -10   1   21.70    3.70
  -3 -10   1   30.70    4.40
  -3 -10   1   32.00    4.50
  -3 -10   1   24.40    4.20
   2  10  -1    4.00    2.30
   2  10  -1    7.10    2.70
   2  10  -1    6.70    2.90
   2  10  -1    3.80    2.50
   2  10  -1    8.40    2.60
  -2 -10   1    6.00    2.90
  -2 -10   1    7.30    2.30
  -2 -10   1    4.90    2.20
  -2 -10   1    7.20    2.60
   1  10  -1   50.99    5.40
   1  10  -1   72.19    6.60
   1  10  -1   45.70    5.20
   1  10  -1   56.69    5.30
   1  10  -1   44.40    5.80
  -1 -10   1   55.69    5.50
  -1 -10   1   47.20    5.00
  -1 -10   1   71.79    6.80
  -1 -10   1   59.49    5.60
  -1 -10   1   55.19    5.10
   0  10  -1    8.50    2.60
   0  10  -1    7.30    2.70
   0  10  -1   13.00    3.50
   0  10  -1    8.00    2.40
   0  10  -1    9.50    2.50
   0 -10   1   13.10    3.00
   0 -10   1    8.10    2.50
   0 -10   1   10.00    2.50
   0 -10   1    5.40    2.30
   0 -10   1    7.10    3.00
  -1  10  -1   86.89    5.60
  -1  10  -1   95.99    6.50
  -1  10  -1   86.49    7.90
  -1  10  -1   82.19    5.90
  -1  10  -1   98.99    6.30
   1 -10   1   92.29    6.10
   1 -10   1   80.69    6.00
   1 -10   1   92.79    6.20
   1 -10   1   90.69    6.00
  -2  10  -1   11.70    2.70
  -2  10  -1   11.60    3.30
  -2  10  -1   13.50    3.00
  -2  10  -1   17.00    4.00
   2 -10   1   18.40    3.70
   2 -10   1   15.70    3.20
   2 -10   1   15.10    3.00
   2 -10   1    8.90    2.70
  -3  10  -1   -1.80    1.80
  -3  10  -1    0.90    2.00
  -3  10  -1   -0.30    2.00
   3 -10   1    2.30    1.80
   3 -10   1   -0.40    1.80
   3 -10   1   -1.40    1.70
   3 -10   1   -1.10    0.90
   3 -10   1    0.30    1.60
  -4  10  -1    0.20    2.00
  -4  10  -1    4.10    2.60
  -4  10  -1   -2.70    1.50
   4 -10   1   -0.20    2.00
   4 -10   1    0.30    1.80
   4 -10   1    0.50    2.10
   4 -10   1    1.60    2.30
   4 -10   1   -1.20    2.10
  -5  10  -1   -0.20    2.10
  -5  10  -1    4.30    2.60
  -5  10  -1    3.40    2.80
   5 -10   1    1.70    2.40
   5 -10   1    2.30    2.20
   5 -10   1    3.50    2.70
   5 -10   1    0.10    1.90
   5 -10   1    0.60    2.30
  -6  10  -1    1.50    2.70
  -6  10  -1    3.80    3.30
  -6  10  -1    2.00    2.60
   6 -10   1    2.50    2.40
   6 -10   1    4.10    2.70
   6 -10   1    4.10    2.70
   6 -10   1    6.00    3.00
   7   9  -1    0.30    2.10
   7   9  -1   -2.10    2.30
   7   9  -1   -1.30    1.80
   7   9  -1    1.20    2.00
  -7  -9   1    1.40    2.60
   6   9  -1    7.00    3.30
   6   9  -1   10.10    3.40
   6   9  -1   16.80    3.70
   6   9  -1   18.60    4.20
   6   9  -1   14.80    4.10
  -6  -9   1   14.60    3.50
  -6  -9   1    9.00    3.20
   5   9  -1    0.20    2.20
   5   9  -1   -1.70    2.30
   5   9  -1    0.00    2.20
   5   9  -1    1.00    2.00
  -5  -9   1    4.00    2.40
  -5  -9   1    2.10    0.90
  -5  -9   1   -1.70    2.00
   4   9  -1   -1.70    1.50
   4   9  -1    1.50    1.70
   4   9  -1    2.30    2.30
   4   9  -1    1.00    2.10
  -4  -9   1    0.40    1.60
  -4  -9   1    0.00    1.90
  -4  -9   1    2.00    2.10
  -4  -9   1   -0.30    1.00
   3   9  -1   -2.10    1.60
   3   9  -1   -0.20    1.80
   3   9  -1    1.10    1.90
   3   9  -1   -0.10    1.50
  -3  -9   1    0.90    1.70
  -3  -9   1    2.50    1.70
  -3  -9   1   -0.70    1.80
  -3  -9   1    1.50    1.40
   2   9  -1   15.90    3.50
   2   9  -1   15.80    3.20
   2   9  -1   17.20    3.10
   2   9  -1   19.20    3.60
  -2  -9   1   17.30    3.10
  -2  -9   1   19.40    3.30
  -2  -9   1   24.70    3.50
  -2  -9   1   19.00    3.60
   1   9  -1  106.59    6.40
   1   9  -1  101.59    6.00
   1   9  -1  105.09    6.20
   1   9  -1   99.79    6.70
   1   9  -1  100.49    6.20
  -1  -9   1   82.19    5.30
  -1  -9   1   94.79    6.50
  -1  -9   1  105.99    6.20
  -1  -9   1  108.89    6.00
  -1  -9   1  108.39    6.10
   0   9  -1  445.86   15.70
   0   9  -1  460.95   15.40
   0   9  -1  447.26   16.60
   0   9  -1  460.85   15.80
   0   9  -1  454.55   15.50
   0  -9   1  469.85   15.60
   0  -9   1  462.45   15.50
   0  -9   1  465.35   15.80
   0  -9   1  453.65   16.40
   0  -9   1  456.65   15.60
   0  -9   1  453.95   14.90
  -1   9  -1  901.21   27.00
  -1   9  -1  913.71   26.10
  -1   9  -1  906.91   26.00
  -1   9  -1  841.62   27.60
  -1   9  -1  880.51   26.40
   1  -9   1  904.61   26.60
   1  -9   1  881.61   26.20
   1  -9   1  914.21   26.50
   1  -9   1  905.01   26.90
   1  -9   1  895.71   26.80
  -2   9  -1   21.20    5.60
  -2   9  -1   19.50    3.40
  -2   9  -1   20.20    3.20
  -2   9  -1   23.70    4.00
   2  -9   1   16.50    3.10
   2  -9   1   19.40    3.00
   2  -9   1   24.70    3.60
   2  -9   1   23.00    3.50
   2  -9   1   16.60    3.10
  -3   9  -1    4.80    2.50
  -3   9  -1    9.30    3.00
  -3   9  -1   11.00    2.60
   3  -9   1   10.70    2.80
   3  -9   1    7.90    2.30
   3  -9   1    8.30    2.70
   3  -9   1    6.70    2.30
   3  -9   1    8.90    2.60
  -4   9  -1   82.09    7.80
  -4   9  -1   83.69    7.40
  -4   9  -1   81.29    7.10
   4  -9   1   88.59    6.30
   4  -9   1   84.79    5.80
   4  -9   1   85.59    6.10
   4  -9   1   83.49    6.10
   4  -9   1   72.59    6.40
  -5   9  -1    5.00    2.30
  -5   9  -1    4.20    2.80
  -5   9  -1    9.10    3.10
   5  -9   1    8.00    2.50
   5  -9   1    4.60    2.50
   5  -9   1    4.50    2.60
   5  -9   1    6.70    2.60
   5  -9   1    7.80    2.70
  -6   9  -1   33.40    5.50
  -6   9  -1   32.20    5.00
  -6   9  -1   35.00    5.10
   6  -9   1   30.00    5.10
   6  -9   1   30.70    4.80
   6  -9   1   29.40    4.80
   6  -9   1   28.60    4.70
  -7   9  -1   64.99    7.30
  -7   9  -1   42.50    6.20
  -7   9  -1   58.29   10.20
   7  -9   1   62.49    7.30
   7  -9   1   56.39    7.10
   7  -9   1   72.09    7.50
   7  -9   1   60.19    6.80
   7  -9   1   69.89    7.20
   8   8  -1   14.00    3.70
   8   8  -1    7.90    3.90
   8   8  -1   14.00    4.00
  -8  -8   1   15.30    4.40
   7   8  -1   21.60    4.00
   7   8  -1   30.50    7.70
  -7  -8   1   18.70    3.90
  -7  -8   1   22.80    4.50
   6   8  -1   -1.20    1.10
   6   8  -1    3.70    2.60
   6   8  -1    1.30    2.20
   6   8  -1   -0.70    2.10
   6   8  -1    3.10    2.20
  -6  -8   1   -0.20    1.90
  -6  -8   1   -0.80    1.90
   5   8  -1   91.19    6.70
   5   8  -1   76.79    6.80
   5   8  -1   78.99    5.60
   5   8  -1   83.99    6.90
   5   8  -1   88.49    5.80
  -5  -8   1   86.99    6.20
  -5  -8   1   76.19    6.70
  -5  -8   1   81.09    5.70
   4   8  -1   56.79    5.00
   4   8  -1   55.79    5.60
   4   8  -1   58.79    5.90
   4   8  -1   55.69    4.90
   4   8  -1   65.59    5.90
  -4  -8   1   69.09    4.90
  -4  -8   1   65.19    6.00
  -4  -8   1   60.59    5.30
  -4  -8   1   64.29    5.80
   3   8  -1   41.80    4.60
   3   8  -1   45.60    4.10
   3   8  -1   41.00    4.70
   3   8  -1   50.59    5.20
   3   8  -1   46.50    4.80
  -3  -8   1   47.90    5.10
  -3  -8   1   53.09    4.80
  -3  -8   1   48.60    4.80
  -3  -8   1   44.10    4.40
   2   8  -1  102.89    6.10
   2   8  -1  107.09    6.20
   2   8  -1  102.19    6.20
   2   8  -1  107.09    6.50
  -2  -8   1  123.99    6.10
  -2  -8   1  106.39    6.00
  -2  -8   1  109.49    5.30
  -2  -8   1   93.69    5.60
   1   8  -1   79.59    5.20
   1   8  -1   77.99    5.20
   1   8  -1   80.79    5.60
   1   8  -1   86.19    5.40
   1   8  -1   82.99    5.00
  -1  -8   1   85.39    5.20
  -1  -8   1   82.89    5.10
  -1  -8   1   91.39    4.80
  -1  -8   1   86.59    4.50
  -1  -8   1   87.39    5.00
  -1  -8   1   90.99    5.20
  -1  -8   1   89.59    5.70
  -1  -8   1   85.89    5.00
   0   8  -1   66.39    4.70
   0   8  -1   64.09    5.00
   0   8  -1   64.29    4.50
   0   8  -1   64.29    4.50
   0   8  -1   61.89    4.30
   0  -8   1   62.69    4.50
   0  -8   1   71.59    4.60
   0  -8   1   67.79    4.50
   0  -8   1   69.79    4.20
   0  -8   1   67.09    4.40
   0  -8   1   72.19    5.20
   0  -8   1   67.99    4.60
  -1   8  -1    1.80    1.50
  -1   8  -1    5.40    2.00
  -1   8  -1    4.20    1.70
  -1   8  -1    4.70    2.10
  -1   8  -1    4.30    1.70
   1  -8   1    2.60    1.60
   1  -8   1    5.00    1.80
   1  -8   1    4.40    1.80
   1  -8   1    2.60    2.60
   1  -8   1    5.20    1.80
   1  -8   1    6.30    1.80
   1  -8   1    3.60    1.40
  -2   8  -1  152.88    6.50
  -2   8  -1  143.59    7.20
  -2   8  -1  158.18    8.10
  -2   8  -1  145.39    6.90
   2  -8   1  142.09    7.20
   2  -8   1  146.19    7.30
   2  -8   1  139.59    7.00
   2  -8   1  151.68    6.80
   2  -8   1  139.19    6.90
  -3   8  -1    4.20    2.30
  -3   8  -1    7.10    2.40
  -3   8  -1    9.00    2.50
  -3   8  -1    9.40    2.20
   3  -8   1    9.10    2.40
   3  -8   1   13.80    2.80
   3  -8   1   10.60    2.50
   3  -8   1    6.30    2.20
   3  -8   1   10.90    2.70
  -4   8  -1    5.80    2.40
  -4   8  -1    4.20    2.10
  -4   8  -1    3.40    2.30
   4  -8   1    4.20    2.10
   4  -8   1    4.70    2.30
   4  -8   1    7.30    2.10
   4  -8   1    5.10    2.00
   4  -8   1    1.80    1.90
   4  -8   1    5.00    2.40
  -5   8  -1   14.50    3.40
  -5   8  -1   11.80    3.10
   5  -8   1   14.30    3.40
   5  -8   1   14.20    3.00
   5  -8   1    7.20    2.80
  -6   8  -1    0.80    2.00
  -6   8  -1   -1.80    1.90
  -6   8  -1   -2.50    1.20
   6  -8   1    0.80    2.30
   6  -8   1    0.90    2.20
   6  -8   1    1.70    1.80
   6  -8   1    0.60    1.20
   6  -8   1    0.60    1.80
  -7   8  -1   -0.80    2.10
  -7   8  -1   -2.70    2.10
  -7   8  -1   -0.60    2.60
   7  -8   1    1.00    2.00
   7  -8   1   -3.70    2.00
   7  -8   1    1.20    2.10
  -8   8  -1    5.50    3.00
  -8   8  -1    5.50    3.00
   8  -8   1    4.90    2.70
   8  -8   1    6.30    3.00
   8  -8   1    5.10    2.90
   8   7  -1   -2.10    2.10
   8   7  -1    0.10    1.50
  -8  -7   1    2.50    2.60
   7   7  -1   -0.30    1.30
   7   7  -1    4.30    2.40
   7   7  -1    3.30    2.00
   7   7  -1    4.80    3.10
  -7  -7   1    1.30    1.90
  -7  -7   1    5.10    2.70
   6   7  -1  107.89    6.70
   6   7  -1  101.29    6.80
   6   7  -1  109.79    6.90
   6   7  -1   97.79    7.00
  -6  -7   1  107.39    6.70
  -6  -7   1  108.69    6.90
   5   7  -1   69.79    5.20
   5   7  -1   78.49    6.90
   5   7  -1   91.69    5.90
   5   7  -1   72.49    5.30
   5   7  -1   80.99    5.70
  -5  -7   1   72.99    5.00
  -5  -7   1   77.09    6.50
  -5  -7   1   86.29    5.50
  -5  -7   1   80.49    5.70
   4   7  -1   73.89    5.60
   4   7  -1   77.59    5.20
   4   7  -1   72.69    4.80
   4   7  -1   87.09    5.20
   4   7  -1   85.99    5.70
  -4  -7   1   83.69    5.50
  -4  -7   1   78.39    5.00
  -4  -7   1   78.69    5.40
  -4  -7   1   88.39    5.20
   3   7  -1    1.00    1.20
   3   7  -1    1.90    1.70
   3   7  -1    0.00    1.40
   3   7  -1    0.30    1.40
   3   7  -1    0.80    1.30
  -3  -7   1   -0.60    1.40
  -3  -7   1    0.10    1.10
  -3  -7   1    3.20    1.80
  -3  -7   1    0.00    1.40
  -3  -7   1   -1.50    1.30
  -3  -7   1   -1.00    1.10
   2   7  -1  145.29    7.30
   2   7  -1  150.28    5.90
   2   7  -1  142.59    6.90
   2   7  -1  150.28    6.90
   2   7  -1  149.19    7.00
   2   7  -1  153.48    7.30
   2   7  -1  149.79    6.10
  -2  -7   1  150.48    6.80
  -2  -7   1  149.69    6.30
  -2  -7   1  153.38    6.80
  -2  -7   1  139.99    6.00
  -2  -7   1  146.99    6.60
  -2  -7   1  148.99    6.80
   1   7  -1  317.57   11.20
   1   7  -1  292.07   10.90
   1   7  -1  309.97   11.00
   1   7  -1  310.27   11.60
   1   7  -1  317.17   11.40
  -1  -7   1  325.07   10.30
  -1  -7   1  299.67   10.70
  -1  -7   1  310.87   10.80
  -1  -7   1  303.77   10.40
  -1  -7   1  303.97   10.80
  -1  -7   1  307.17   11.40
  -1  -7   1  309.77   10.60
  -1  -7   1  293.07    9.80
   0   7  -1  286.77   10.40
   0   7  -1  275.97   10.60
   0   7  -1  290.27   11.20
   0   7  -1  290.07   10.30
   0   7  -1  297.37   10.40
   0   7  -1  293.07   10.60
   0  -7   1  289.87   10.20
   0  -7   1  295.47   10.30
   0  -7   1  284.27    9.90
   0  -7   1  293.97    9.20
   0  -7   1  291.67   10.30
   0  -7   1  304.37   10.20
   0  -7   1  286.27   10.40
   0  -7   1  305.07   11.10
  -1   7  -1   95.89    5.80
  -1   7  -1  109.49    5.30
  -1   7  -1  102.49    5.60
  -1   7  -1  109.49    5.70
  -1   7  -1  102.29    5.00
  -1   7  -1  112.19    5.50
   1  -7   1  111.29    5.30
   1  -7   1   99.79    5.30
   1  -7   1  109.09    5.50
   1  -7   1  106.99    5.30
   1  -7   1  109.49    5.00
   1  -7   1  100.39    5.50
   1  -7   1  106.59    5.30
  -2   7  -1  137.19    5.70
  -2   7  -1  133.39    6.20
  -2   7  -1  137.19    5.80
  -2   7  -1  136.09    7.10
  -2   7  -1  137.59    6.70
  -2   7  -1  127.99    6.30
   2  -7   1  129.39    6.40
   2  -7   1  143.69    6.40
   2  -7   1  127.89    6.40
   2  -7   1  136.69    6.30
   2  -7   1  135.39    5.30
   2  -7   1  129.69    6.30
  -3   7  -1   76.99    5.10
  -3   7  -1   75.19    4.50
  -3   7  -1   82.49    5.60
  -3   7  -1   73.19    4.80
   3  -7   1   81.59    5.60
   3  -7   1   71.39    4.70
   3  -7   1   69.09    5.00
   3  -7   1   72.69    4.70
   3  -7   1   76.59    4.20
   3  -7   1   78.79    4.90
   3  -7   1   77.99    5.00
  -4   7  -1   68.19    4.40
  -4   7  -1   69.39    6.00
  -4   7  -1   76.49    5.30
  -4   7  -1   66.69    5.20
   4  -7   1   72.09    5.10
   4  -7   1   72.19    5.00
   4  -7   1   70.79    4.50
   4  -7   1   74.19    5.30
   4  -7   1   74.79    5.30
   4  -7   1   72.19    5.00
  -5   7  -1   47.10    5.10
  -5   7  -1   42.70    5.00
  -5   7  -1   51.89    5.70
   5  -7   1   42.80    5.00
   5  -7   1   48.20    5.10
   5  -7   1   42.90    4.60
   5  -7   1   44.40    4.70
   5  -7   1   34.50    4.60
  -6   7  -1   26.40    4.40
  -6   7  -1   22.00    4.00
  -6   7  -1   25.50    4.20
   6  -7   1   24.70    4.10
   6  -7   1   31.30    4.50
   6  -7   1   25.10    4.40
   6  -7   1   33.20    4.60
   6  -7   1   25.50    4.10
  -7   7  -1    0.70    2.40
  -7   7  -1    6.10    2.80
  -7   7  -1    6.80    3.00
   7  -7   1    1.20    2.70
   7  -7   1   -1.40    1.80
   7  -7   1    2.60    2.30
   7  -7   1   -0.50    2.20
   7  -7   1    3.70    2.70
  -8   7  -1   12.30    3.70
  -8   7  -1    4.60    3.20
   8  -7   1    8.80    3.60
   8  -7   1    6.90    3.20
   8  -7   1    6.80    2.80
   8  -7   1    5.70    2.80
   8   6  -1    2.30    2.60
   8   6  -1    2.60    2.40
  -8  -6   1    4.10    2.50
   7   6  -1   13.10    3.50
   7   6  -1    9.60    3.00
   7   6  -1   13.60    3.30
  -7  -6   1   12.90    3.30
  -7  -6   1    9.80    3.00
   6   6  -1    5.20    2.40
   6   6  -1    8.10    2.70
   6   6  -1    4.10    2.20
   6   6  -1    9.00    2.60
  -6  -6   1    9.30    2.60
  -6  -6   1   12.40    3.00
   5   6  -1    0.90    1.30
   5   6  -1    0.20    1.60
   5   6  -1    1.00    1.40
   5   6  -1    1.00    1.80
   5   6  -1   -1.10    2.00
  -5  -6   1    0.30    1.30
  -5  -6   1    2.90    2.30
  -5  -6   1    2.10    1.70
  -5  -6   1    2.20    1.60
  -5  -6   1   -0.10    1.60
  -5  -6   1   -0.30    1.50
  -5  -6   1    1.30    2.20
   4   6  -1   29.70    3.50
   4   6  -1   30.10    3.40
   4   6  -1   36.10    3.70
   4   6  -1   30.50    3.90
   4   6  -1   31.50    3.70
   4   6  -1   32.70    3.50
  -4  -6   1   34.30    3.70
  -4  -6   1   24.00    3.40
  -4  -6   1   36.20    4.10
  -4  -6   1   29.90    3.40
  -4  -6   1   28.50    3.40
  -4  -6   1   34.20    3.80
  -4  -6   1   30.80    3.50
   3   6  -1   67.39    4.60
   3   6  -1   66.59    3.90
   3   6  -1   58.19    3.80
   3   6  -1   62.19    4.20
   3   6  -1   60.59    4.10
   3   6  -1   55.19    4.10
  -3  -6   1   56.49    4.10
  -3  -6   1   65.09    4.30
  -3  -6   1   59.59    3.80
  -3  -6   1   62.89    4.30
  -3  -6   1   67.09    4.20
   2   6  -1   29.60    2.70
   2   6  -1   31.90    3.50
   2   6  -1   27.80    3.40
   2   6  -1   26.80    3.20
   2   6  -1   28.70    3.20
   2   6  -1   30.40    3.30
   2   6  -1   34.80    2.90
  -2  -6   1   27.00    2.60
  -2  -6   1   33.30    2.30
  -2  -6   1   34.70    3.50
  -2  -6   1   32.10    2.90
  -2  -6   1   34.60    3.30
  -2  -6   1   32.90    3.20
  -2  -6   1   31.40    3.20
   1   6  -1   19.10    2.60
   1   6  -1   18.50    1.80
   1   6  -1   20.10    2.50
   1   6  -1   23.90    2.00
   1   6  -1   17.80    2.50
   1   6  -1   17.90    2.20
   1   6  -1   20.20    2.60
   1   6  -1   19.40    2.80
  -1  -6   1   18.10    2.30
  -1  -6   1   21.00    2.30
  -1  -6   1   19.40    2.30
  -1  -6   1   21.90    2.50
  -1  -6   1   22.60    2.60
  -1  -6   1   20.80    1.50
  -1  -6   1   21.20    2.20
  -1  -6   1   19.80    2.30
  -1  -6   1   21.30    2.50
  -1  -6   1   15.80    2.40
   0   6  -1  136.29    5.40
   0   6  -1  135.99    6.00
   0   6  -1  141.69    6.00
   0   6  -1  136.59    6.40
   0   6  -1  131.29    5.90
   0   6  -1  145.69    6.00
   0   6  -1  137.79    6.20
   0  -6   1  136.79    5.10
   0  -6   1  135.39    5.80
   0  -6   1  136.19    5.40
   0  -6   1  138.29    5.60
   0  -6   1  127.09    6.10
   0  -6   1  137.89    5.80
   0  -6   1  147.99    6.10
   0  -6   1  135.59    5.80
   0  -6   1  142.59    5.80
   0  -6   1  145.29    5.90
  -1   6  -1    1.40    1.10
  -1   6  -1   -2.20    1.00
  -1   6  -1    0.10    1.00
  -1   6  -1   -0.40    1.20
  -1   6  -1    0.30    0.90
  -1   6  -1    1.00    1.00
  -1   6  -1    0.70    1.20
   1  -6   1    0.10    0.90
   1  -6   1   -0.40    0.90
   1  -6   1   -0.90    0.80
   1  -6   1    0.10    0.80
   1  -6   1    1.30    1.10
   1  -6   1   -0.30    1.00
   1  -6   1    1.00    1.00
   1  -6   1    0.00    0.70
   1  -6   1    0.40    1.00
  -2   6  -1   22.10    2.30
  -2   6  -1   19.70    2.40
  -2   6  -1   25.40    3.20
  -2   6  -1   20.90    2.80
  -2   6  -1   20.90    2.20
  -2   6  -1   18.50    2.50
  -2   6  -1   22.90    2.90
   2  -6   1   24.10    2.90
   2  -6   1   19.00    2.50
   2  -6   1   21.60    2.70
   2  -6   1   23.00    2.70
   2  -6   1   20.40    2.60
   2  -6   1   24.20    2.40
   2  -6   1   24.40    2.80
  -3   6  -1  284.97   10.50
  -3   6  -1  262.17   10.10
  -3   6  -1  281.57   10.40
  -3   6  -1  290.67   11.00
  -3   6  -1  288.57    9.60
   3  -6   1  279.77   10.60
   3  -6   1  276.07   10.00
   3  -6   1  264.77   10.20
   3  -6   1  287.47   10.10
   3  -6   1  262.57   10.00
   3  -6   1  269.67    9.40
   3  -6   1  287.57   10.20
  -4   6  -1   19.10    2.50
  -4   6  -1   21.60    3.20
  -4   6  -1   16.40    2.80
  -4   6  -1   23.70    3.50
   4  -6   1   22.70    3.20
   4  -6   1   21.90    3.20
   4  -6   1   20.50    3.20
   4  -6   1   21.00    3.20
   4  -6   1   18.90    3.10
   4  -6   1   22.50    2.80
   4  -6   1   18.70    2.70
  -5   6  -1   64.69    5.80
  -5   6  -1   69.99    5.30
  -5   6  -1   70.79    6.10
   5  -6   1   73.49    5.00
   5  -6   1   72.39    5.00
   5  -6   1   70.99    6.10
   5  -6   1   68.49    4.90
   5  -6   1   66.69    5.90
  -6   6  -1    1.00    1.90
  -6   6  -1    0.50    1.80
  -6   6  -1    1.70    1.90
   6  -6   1   -0.50    1.70
   6  -6   1   -2.20    1.40
   6  -6   1   -0.30    1.60
   6  -6   1   -1.80    1.60
   6  -6   1   -0.50    1.60
  -7   6  -1    2.60    2.10
  -7   6  -1   -1.20    1.90
  -7   6  -1    3.70    2.30
   7  -6   1    2.70    2.30
   7  -6   1    0.60    1.90
   7  -6   1   -1.80    1.90
   7  -6   1   -1.00    1.20
   7  -6   1    2.50    2.10
  -8   6  -1   42.70    6.10
   8  -6   1   35.00    5.30
   8  -6   1   27.70    4.60
   8  -6   1   31.50    4.90
   8  -6   1   31.70    5.00
   9   5  -1    1.40    2.50
   9   5  -1    2.40    2.60
  -9  -5   1    1.30    2.40
   8   5  -1   39.30    5.30
   8   5  -1   47.30    6.00
  -8  -5   1   55.39    6.30
  -8  -5   1   49.90    5.80
   7   5  -1    6.80    3.00
   7   5  -1    7.30    2.60
   7   5  -1    4.90    2.10
  -7  -5   1    7.90    2.70
  -7  -5   1   10.00    2.90
   6   5  -1    1.60    1.90
   6   5  -1    0.40    1.40
   6   5  -1    1.10    1.70
   6   5  -1    1.70    1.70
  -6  -5   1    0.40    1.70
  -6  -5   1   -0.60    1.40
   5   5  -1  129.19    6.70
   5   5  -1  115.99    6.70
   5   5  -1  126.59    6.70
   5   5  -1  119.39    6.10
   5   5  -1  125.39    6.40
  -5  -5   1  123.99    6.20
  -5  -5   1  122.89    6.20
  -5  -5   1  117.49    6.00
  -5  -5   1  126.09    6.10
  -5  -5   1  123.29    6.10
  -5  -5   1  123.29    6.70
  -5  -5   1  124.19    6.40
   4   5  -1   52.59    3.90
   4   5  -1   62.09    4.10
   4   5  -1   60.29    4.30
   4   5  -1   51.89    4.50
  -4  -5   1   57.59    3.80
  -4  -5   1   61.89    3.90
  -4  -5   1   56.79    4.40
  -4  -5   1   60.69    4.40
  -4  -5   1   55.39    3.90
  -4  -5   1   51.69    3.60
  -4  -5   1   58.59    4.00
  -4  -5   1   58.09    3.80
   3   5  -1    4.60    1.50
   3   5  -1    3.90    1.50
   3   5  -1    2.80    1.30
   3   5  -1    5.30    1.60
   3   5  -1    3.80    1.50
  -3  -5   1    3.80    1.30
  -3  -5   1    4.50    1.50
  -3  -5   1    4.90    1.10
  -3  -5   1    4.00    1.50
  -3  -5   1    3.90    1.20
  -3  -5   1    2.30    0.90
  -3  -5   1    3.90    1.30
  -3  -5   1    4.40    1.60
   2   5  -1  129.49    5.80
   2   5  -1  128.19    5.60
   2   5  -1  128.49    5.10
   2   5  -1  125.49    5.50
   2   5  -1  129.39    5.00
   2   5  -1  111.49    5.40
   2   5  -1  117.69    5.40
   2   5  -1  121.79    5.30
  -2  -5   1  129.99    4.40
  -2  -5   1  116.59    5.40
  -2  -5   1  130.39    5.50
  -2  -5   1  124.99    5.10
  -2  -5   1  120.19    5.50
  -2  -5   1  125.29    5.40
  -2  -5   1  120.39    5.50
  -2  -5   1  125.29    5.30
  -2  -5   1  126.49    5.30
  -2  -5   1  128.19    4.80
   1   5  -1   11.40    1.80
   1   5  -1   10.80    1.60
   1   5  -1   12.80    2.00
   1   5  -1   11.20    1.90
   1   5  -1    8.80    1.80
   1   5  -1   12.40    1.90
   1   5  -1   11.50    1.40
   1   5  -1   12.80    1.50
   1   5  -1   11.50    2.10
  -1  -5   1   13.70    1.80
  -1  -5   1   12.20    1.90
  -1  -5   1   17.20    2.10
  -1  -5   1   11.40    1.90
  -1  -5   1    4.70    1.40
  -1  -5   1   12.80    1.70
  -1  -5   1   14.10    1.90
  -1  -5   1   11.60    1.40
  -1  -5   1   13.30    1.90
  -1  -5   1   13.50    1.90
   0   5  -1  284.27    9.20
   0   5  -1  264.57    9.20
   0   5  -1  285.07    9.20
   0   5  -1  279.77    9.80
   0   5  -1  282.57    8.70
   0   5  -1  266.97    9.40
   0   5  -1  279.27    9.30
   0  -5   1  272.97    8.60
   0  -5   1  280.67    9.10
   0  -5   1  278.07    9.50
   0  -5   1  282.37    9.60
   0  -5   1  278.77    9.20
   0  -5   1  288.57    9.20
   0  -5   1  282.27    8.40
   0  -5   1  278.87    9.00
   0  -5   1  291.77    8.90
   0  -5   1  287.97    9.20
   0  -5   1  288.97    9.00
  -1   5  -1    1.40    0.80
  -1   5  -1    1.30    1.20
  -1   5  -1   -0.60    1.00
  -1   5  -1    0.00    0.80
  -1   5  -1   -0.40    0.80
  -1   5  -1    0.40    0.70
  -1   5  -1    0.80    1.20
  -1   5  -1    0.20    0.90
   1  -5   1    0.60    0.90
   1  -5   1    0.90    1.00
   1  -5   1    0.50    0.80
   1  -5   1   -0.70    0.80
   1  -5   1    0.90    0.80
   1  -5   1    0.00    0.70
   1  -5   1   -0.20    0.80
   1  -5   1   -0.20    0.60
   1  -5   1    1.60    1.10
   1  -5   1   -0.50    0.90
   1  -5   1    0.90    1.20
  -2   5  -1  418.66   12.10
  -2   5  -1  417.06   12.00
  -2   5  -1  413.56   13.20
  -2   5  -1  425.36   13.70
  -2   5  -1  437.16   13.40
  -2   5  -1  429.76   12.60
  -2   5  -1  405.06   12.60
  -2   5  -1  432.06   12.10
  -2   5  -1  428.26   13.20
   2  -5   1  411.76   12.90
   2  -5   1  424.16   12.90
   2  -5   1  415.76   13.30
   2  -5   1  417.66   12.80
   2  -5   1  426.96   12.50
   2  -5   1  425.76   13.10
   2  -5   1  408.76   13.20
   2  -5   1  407.26   12.80
   2  -5   1  408.86   12.20
  -3   5  -1    2.20    1.00
  -3   5  -1    3.10    1.30
  -3   5  -1    2.30    0.90
  -3   5  -1    3.20    1.20
  -3   5  -1    3.00    1.60
  -3   5  -1    3.90    1.60
   3  -5   1    3.10    1.50
   3  -5   1    2.50    1.40
   3  -5   1   -0.40    1.00
   3  -5   1    2.30    1.30
   3  -5   1    3.30    1.20
   3  -5   1    0.10    0.40
   3  -5   1    4.30    1.60
  -4   5  -1   88.99    5.20
  -4   5  -1   86.59    5.30
  -4   5  -1   80.99    4.20
  -4   5  -1   81.09    4.80
  -4   5  -1   88.29    5.00
   4  -5   1   91.29    5.20
   4  -5   1   83.99    5.00
   4  -5   1   87.39    4.90
   4  -5   1   86.79    5.10
   4  -5   1   90.39    4.80
   4  -5   1   88.29    5.20
  -5   5  -1   11.30    2.70
  -5   5  -1    9.70    2.20
  -5   5  -1   14.70    2.90
   5  -5   1   11.20    2.60
   5  -5   1   12.40    2.40
   5  -5   1   10.10    2.30
   5  -5   1   11.90    2.90
   5  -5   1    9.80    2.60
   5  -5   1   11.10    2.50
  -6   5  -1   66.49    6.10
  -6   5  -1   74.39    6.30
  -6   5  -1   72.89    6.60
   6  -5   1   69.89    5.00
   6  -5   1   62.39    5.60
   6  -5   1   64.09    5.60
   6  -5   1   73.19    6.20
   6  -5   1   67.59    6.20
  -7   5  -1   18.80    3.50
  -7   5  -1   17.40    3.60
  -7   5  -1   14.40    3.70
  -7   5  -1   16.30    3.50
   7  -5   1   20.00    3.70
   7  -5   1   20.40    3.70
   7  -5   1   19.10    3.60
   7  -5   1   17.00    3.70
   7  -5   1   14.70    3.30
  -8   5  -1   38.20    5.40
  -8   5  -1   38.20    5.60
   8  -5   1   30.90    4.80
   8  -5   1   24.00    4.20
   8  -5   1   39.60    5.60
   8  -5   1   22.10    3.80
  -9   5  -1    0.30    2.70
  -9   5  -1    3.00    2.80
   9  -5   1    1.80    2.80
   9  -5   1    4.40    2.70
   9   4  -1   29.90    5.00
   9   4  -1   34.10    5.50
   8   4  -1   22.20    4.30
   8   4  -1   18.40    4.10
  -8  -4   1   23.00    4.40
  -8  -4   1   19.30    4.20
   7   4  -1   48.10    5.50
   7   4  -1   46.50    5.40
  -7  -4   1   59.59    6.00
  -7  -4   1   50.49    5.10
   6   4  -1    4.10    2.10
   6   4  -1    5.00    1.80
   6   4  -1    5.80    2.20
   6   4  -1    2.70    2.10
  -6  -4   1    4.60    2.00
  -6  -4   1    2.60    3.40
  -6  -4   1    3.10    2.00
   5   4  -1   15.00    2.80
   5   4  -1   16.40    2.80
   5   4  -1   11.90    2.40
   5   4  -1   15.70    2.50
   5   4  -1   17.10    2.50
   5   4  -1   13.10    2.20
   5   4  -1   18.30    2.60
  -5  -4   1   14.30    2.30
  -5  -4   1   12.10    2.20
  -5  -4   1   15.70    2.80
  -5  -4   1   12.70    2.20
  -5  -4   1   15.00    2.70
  -5  -4   1   18.10    2.70
  -5  -4   1   17.60    2.60
  -5  -4   1   15.00    2.90
   4   4  -1  347.07   10.50
   4   4  -1  362.86   12.00
   4   4  -1  350.66   11.90
   4   4  -1  344.77   11.60
   4   4  -1  341.27   12.20
   4   4  -1  351.06   12.10
   4   4  -1  354.86   11.50
   4   4  -1  337.57   11.30
  -4  -4   1  372.06   11.40
  -4  -4   1  353.06   11.90
  -4  -4   1  350.06   11.50
  -4  -4   1  351.66   12.10
  -4  -4   1  355.36   11.70
  -4  -4   1  338.67   11.30
  -4  -4   1  337.47   11.40
  -4  -4   1  351.06   11.40
   3   4  -1  234.98    8.30
   3   4  -1  227.68    8.00
   3   4  -1  227.08    8.10
   3   4  -1  229.08    6.80
   3   4  -1  222.48    7.90
   3   4  -1  226.28    8.50
   3   4  -1  230.48    7.90
   3   4  -1  212.38    8.00
  -3  -4   1  219.58    7.80
  -3  -4   1  228.28    7.90
  -3  -4   1  231.08    7.10
  -3  -4   1  222.38    8.10
  -3  -4   1  225.18    7.90
  -3  -4   1  223.68    7.90
  -3  -4   1  224.28    7.80
  -3  -4   1  231.78    8.30
  -3  -4   1  198.98    8.10
  -3  -4   1  219.18    8.20
   2   4  -1  241.78    7.80
   2   4  -1  248.58    7.90
   2   4  -1  230.28    8.00
   2   4  -1  241.68    8.50
   2   4  -1  256.87    8.00
   2   4  -1  245.48    8.20
   2   4  -1  239.88    8.20
   2   4  -1  236.88    8.00
   2   4  -1  214.38    7.90
   2   4  -1  246.68    8.20
  -2  -4   1  241.28    8.20
  -2  -4   1  219.28    7.80
  -2  -4   1  246.48    7.90
  -2  -4   1  236.98    8.20
  -2  -4   1  244.68    8.10
  -2  -4   1  238.18    7.90
  -2  -4   1  245.28    7.40
  -2  -4   1  247.48    8.20
  -2  -4   1  247.28    8.20
  -2  -4   1  246.68    8.30
   1   4  -1   24.40    2.30
   1   4  -1   20.90    2.20
   1   4  -1   20.60    2.10
   1   4  -1   24.50    2.50
   1   4  -1   23.30    1.90
   1   4  -1   22.50    2.10
   1   4  -1   20.60    2.10
   1   4  -1   20.70    1.80
   1   4  -1   26.30    2.20
   1   4  -1   24.50    2.50
  -1  -4   1   23.50    2.20
  -1  -4   1   20.90    2.10
  -1  -4   1   25.00    2.30
  -1  -4   1   23.70    1.70
  -1  -4   1   22.20    2.30
  -1  -4   1   26.50    2.30
  -1  -4   1   17.90    2.00
  -1  -4   1   25.40    2.10
  -1  -4   1   24.10    2.40
  -1  -4   1   21.10    1.90
   0   4  -1  842.42   22.30
   0   4  -1  843.62   23.20
   0   4  -1  834.92   22.80
   0   4  -1  851.41   22.70
   0   4  -1  854.31   23.00
   0   4  -1  855.31   22.80
   0   4  -1  849.52   22.70
   0   4  -1  880.51   22.40
   0  -4   1  833.62   22.20
   0  -4   1  855.21   22.40
   0  -4   1  842.72   22.60
   0  -4   1  827.82   23.00
   0  -4   1  879.31   22.00
   0  -4   1  861.11   22.50
   0  -4   1  861.51   22.70
   0  -4   1  825.82   22.70
   0  -4   1  839.12   22.50
   0  -4   1  863.11   23.10
   0  -4   1  872.61   22.60
  -1   4  -1  170.58    6.70
  -1   4  -1  175.48    5.90
  -1   4  -1  177.08    6.00
  -1   4  -1  178.08    6.60
  -1   4  -1  177.28    6.20
  -1   4  -1  168.28    5.90
  -1   4  -1  169.58    6.40
  -1   4  -1  183.78    6.00
  -1   4  -1  176.58    5.70
   1  -4   1  180.08    6.50
   1  -4   1  175.88    5.80
   1  -4   1  182.48    6.20
   1  -4   1  183.78    5.60
   1  -4   1  182.28    6.20
   1  -4   1  180.48    6.20
   1  -4   1  171.58    6.30
   1  -4   1  184.58    6.40
   1  -4   1  189.88    6.70
   1  -4   1  171.88    6.20
  -2   4  -1  832.12   23.00
  -2   4  -1  799.72   22.50
  -2   4  -1  836.72   23.50
  -2   4  -1  850.11   21.90
  -2   4  -1  857.41   23.20
  -2   4  -1  848.52   21.80
  -2   4  -1  877.61   22.70
  -2   4  -1  813.02   23.10
  -2   4  -1  900.71   22.40
  -2   4  -1  840.52   22.50
   2  -4   1  826.82   22.40
   2  -4   1  828.52   22.80
   2  -4   1  807.42   23.20
   2  -4   1  859.31   23.00
   2  -4   1  849.22   22.80
   2  -4   1  862.01   23.30
   2  -4   1  854.11   22.80
   2  -4   1  824.52   22.80
   2  -4   1  834.32   22.40
   2  -4   1  857.11   23.10
  -3   4  -1  109.39    3.80
  -3   4  -1   99.09    4.80
  -3   4  -1  106.69    5.00
  -3   4  -1  113.69    4.50
  -3   4  -1   99.39    5.00
  -3   4  -1  110.79    4.60
  -3   4  -1  110.39    5.40
   3  -4   1  108.59    5.00
   3  -4   1  111.39    3.90
   3  -4   1  107.49    4.80
   3  -4   1  113.69    4.90
   3  -4   1  106.09    4.90
   3  -4   1   99.49    4.60
   3  -4   1  109.69    5.10
   3  -4   1  104.79    5.00
   3  -4   1  102.39    5.00
   3  -4   1  104.39    5.10
   3  -4   1  108.09    5.20
  -4   4  -1    1.30    1.00
  -4   4  -1    3.70    1.50
  -4   4  -1   -2.30    0.90
  -4   4  -1    1.30    1.10
  -4   4  -1   -0.80    0.90
   4  -4   1   -0.70    1.00
   4  -4   1    0.60    1.20
   4  -4   1    1.60    1.20
   4  -4   1   -2.30    0.80
   4  -4   1    0.40    0.80
   4  -4   1    0.90    0.90
   4  -4   1    0.70    1.20
   4  -4   1    0.50    1.00
  -5   4  -1   96.19    5.60
  -5   4  -1  114.39    6.20
  -5   4  -1  105.29    5.90
  -5   4  -1  104.49    5.60
   5  -4   1   98.19    5.50
   5  -4   1  110.79    5.60
   5  -4   1  106.59    6.10
   5  -4   1  122.89    6.00
   5  -4   1  109.49    5.80
   5  -4   1  100.79    5.70
   5  -4   1  107.29    5.10
  -6   4  -1   10.30    2.70
  -6   4  -1    5.70    2.20
  -6   4  -1    9.40    2.30
  -6   4  -1    3.30    2.00
   6  -4   1    7.60    2.20
   6  -4   1    6.30    1.90
   6  -4   1    7.10    2.10
   6  -4   1    5.40    2.20
   6  -4   1    5.10    2.30
  -7   4  -1   22.60    4.10
  -7   4  -1   21.90    4.00
  -7   4  -1   16.60    5.50
  -7   4  -1   19.70    3.80
   7  -4   1   19.10    4.00
   7  -4   1   28.30    4.10
   7  -4   1   19.00    3.40
   7  -4   1   14.40    3.00
   7  -4   1   18.80    3.70
  -8   4  -1   54.49    6.20
  -8   4  -1   64.29    7.00
   8  -4   1   66.09    6.50
   8  -4   1   67.89    6.80
   8  -4   1   57.49    6.40
  -9   4  -1   17.70    4.10
  -9   4  -1   16.30    3.90
   9  -4   1   17.30    3.90
   9  -4   1   19.70    4.40
   9   3  -1   -1.10    2.20
   9   3  -1   -0.70    2.30
  -9  -3   1    2.30    2.80
   8   3  -1   26.90    4.70
   8   3  -1   38.20    5.00
  -8  -3   1   32.90    5.10
  -8  -3   1   44.20    5.20
   7   3  -1   65.89    6.30
   7   3  -1   62.19    6.00
   7   3  -1   62.09    5.40
  -7  -3   1   63.89    5.50
  -7  -3   1   64.29    6.20
   6   3  -1   61.59    4.20
   6   3  -1   51.99    5.10
   6   3  -1   58.09    5.50
   6   3  -1   62.09    5.20
  -6  -3   1   62.49    6.00
  -6  -3   1   63.69    5.40
  -6  -3   1   65.19    4.50
  -6  -3   1   68.79    5.80
   5   3  -1   27.80    2.90
   5   3  -1   25.30    3.10
   5   3  -1   22.30    2.60
   5   3  -1   27.90    3.30
   5   3  -1   21.80    2.70
   5   3  -1   25.20    3.30
  -5  -3   1   24.80    3.30
  -5  -3   1   27.10    3.10
  -5  -3   1   27.80    3.10
  -5  -3   1   31.10    3.70
  -5  -3   1   27.90    2.90
  -5  -3   1   21.00    2.50
  -5  -3   1   30.70    3.30
  -5  -3   1   25.40    2.90
   4   3  -1    6.70    1.40
   4   3  -1    3.20    1.50
   4   3  -1    5.30    1.40
   4   3  -1    7.00    1.50
   4   3  -1    6.90    1.50
   4   3  -1    5.00    1.70
   4   3  -1    7.10    1.20
   4   3  -1    5.90    1.50
   4   3  -1    5.10    1.90
  -4  -3   1    7.20    1.80
  -4  -3   1    6.40    1.40
  -4  -3   1    5.20    1.40
  -4  -3   1    4.50    1.50
  -4  -3   1    4.60    1.30
  -4  -3   1    7.60    1.80
  -4  -3   1    6.50    1.80
  -4  -3   1    5.60    1.50
  -4  -3   1    4.20    1.20
  -4  -3   1   10.40    1.40
   3   3  -1  175.58    6.50
   3   3  -1  169.58    6.10
   3   3  -1  169.78    6.20
   3   3  -1  152.98    6.00
   3   3  -1  135.29    6.10
   3   3  -1  168.28    6.20
   3   3  -1  172.78    6.40
   3   3  -1  177.88    6.60
   3   3  -1  175.68    5.70
   3   3  -1  178.38    6.70
  -3  -3   1  175.68    6.80
  -3  -3   1  176.38    6.30
  -3  -3   1  181.18    5.70
  -3  -3   1  164.78    6.60
  -3  -3   1  172.68    6.10
  -3  -3   1  173.58    6.40
  -3  -3   1  170.68    6.20
  -3  -3   1  175.38    6.20
  -3  -3   1  173.98    6.60
  -3  -3   1  174.48    6.20
   2   3  -1  108.59    4.40
   2   3  -1  112.39    4.40
   2   3  -1  113.99    4.50
   2   3  -1  112.69    4.50
   2   3  -1  105.49    4.20
   2   3  -1  108.49    4.50
   2   3  -1  114.09    4.70
   2   3  -1  108.59    4.60
   2   3  -1  110.69    4.40
   2   3  -1  110.49    4.70
  -2  -3   1  119.09    4.50
  -2  -3   1  120.29    4.70
  -2  -3   1  117.09    4.10
  -2  -3   1  116.89    4.40
  -2  -3   1  110.49    4.60
  -2  -3   1  114.29    4.40
  -2  -3   1  114.19    4.60
  -2  -3   1  110.69    4.40
  -2  -3   1  114.19    4.60
  -2  -3   1  106.89    4.30
   1   3  -1  387.56   10.40
   1   3  -1  363.36   10.80
   1   3  -1  369.56   11.00
   1   3  -1  374.16   10.70
   1   3  -1  370.56   10.80
   1   3  -1  367.76   10.60
   1   3  -1  372.36   10.70
   1   3  -1  358.56   10.60
  -1  -3   1  387.66   10.50
  -1  -3   1  386.66   10.80
  -1  -3   1  379.56   10.70
  -1  -3   1  371.36   10.80
  -1  -3   1  364.76   10.80
  -1  -3   1  364.26   10.50
  -1  -3   1  355.66   10.70
  -1  -3   1  386.46   10.40
  -1  -3   1  384.96   10.70
   0   3  -1  907.41   23.10
   0   3  -1  906.31   23.10
   0   3  -1  905.81   23.50
   0   3  -1  878.71   22.90
   0   3  -1  911.31   23.20
   0   3  -1  882.81   23.30
   0   3  -1  903.81   23.20
   0   3  -1  882.21   22.90
   0  -3   1  918.81   23.10
   0  -3   1  874.11   23.00
   0  -3   1  906.71   23.00
   0  -3   1  910.11   23.40
   0  -3   1  888.41   23.10
   0  -3   1  900.11   23.40
   0  -3   1  897.11   23.00
   0  -3   1  743.93   22.70
   0  -3   1  865.11   22.70
   0  -3   1  907.71   23.00
  -1   3  -1 2032.80   51.29
  -1   3  -1 1988.20   51.59
  -1   3  -1 2035.50   50.99
  -1   3  -1 2081.09   50.79
  -1   3  -1 2030.70   51.39
  -1   3  -1 2040.50   50.89
  -1   3  -1 2061.19   50.69
  -1   3  -1 1984.00   50.89
   1  -3   1 2048.40   51.19
   1  -3   1 2034.30   50.99
   1  -3   1 2027.90   51.09
   1  -3   1 2030.80   51.09
   1  -3   1 2055.09   51.49
   1  -3   1 1990.40   51.29
   1  -3   1 2076.79   51.09
   1  -3   1 2067.89   51.09
   1  -3   1 2108.09   50.79
  -2   3  -1  465.05   13.70
  -2   3  -1  460.25   12.70
  -2   3  -1  461.05   13.30
  -2   3  -1  455.35   13.30
  -2   3  -1  447.56   12.90
  -2   3  -1  471.05   12.80
  -2   3  -1  463.45   13.20
   2  -3   1  467.15   13.20
   2  -3   1  456.95   13.30
   2  -3   1  448.56   12.80
   2  -3   1  452.85   13.20
   2  -3   1  451.15   13.00
   2  -3   1  462.15   13.20
   2  -3   1  449.76   13.00
   2  -3   1  449.86   13.20
   2  -3   1  463.55   13.40
  -3   3  -1   19.70    2.40
  -3   3  -1   24.20    2.40
  -3   3  -1   16.60    2.20
  -3   3  -1   19.70    2.20
  -3   3  -1   20.40    2.00
  -3   3  -1   25.10    2.10
  -3   3  -1   20.70    2.50
  -3   3  -1   19.40    2.30
   3  -3   1   20.20    2.10
   3  -3   1   26.20    2.60
   3  -3   1   17.30    2.20
   3  -3   1   20.40    2.30
   3  -3   1   21.40    2.40
   3  -3   1   21.40    2.40
   3  -3   1   19.90    1.70
   3  -3   1   22.00    2.50
   3  -3   1   25.20    2.00
   3  -3   1   19.50    2.10
   3  -3   1   19.40    2.20
  -4   3  -1  113.99    4.40
  -4   3  -1  106.39    4.90
  -4   3  -1  115.99    5.60
  -4   3  -1  105.29    5.20
  -4   3  -1  108.99    5.40
  -4   3  -1  108.99    5.10
  -4   3  -1  118.19    5.40
   4  -3   1  107.09    5.40
   4  -3   1  106.69    4.60
   4  -3   1  117.79    5.50
   4  -3   1  108.69    4.90
   4  -3   1  125.99    5.80
   4  -3   1  112.79    5.20
   4  -3   1  115.79    5.20
   4  -3   1  114.59    4.60
   4  -3   1  101.99    5.10
   4  -3   1  110.59    5.40
   4  -3   1  104.89    5.10
  -5   3  -1    4.30    1.60
  -5   3  -1    0.30    1.00
  -5   3  -1    1.30    1.40
  -5   3  -1    1.50    1.20
   5  -3   1    1.30    1.50
   5  -3   1    1.90    1.60
   5  -3   1    1.00    1.10
   5  -3   1    2.00    1.40
   5  -3   1    3.70    1.90
   5  -3   1    0.90    1.50
   5  -3   1    1.90    1.20
   5  -3   1    3.30    1.40
  -6   3  -1   10.60    2.40
  -6   3  -1   10.70    2.60
  -6   3  -1   10.10    2.40
  -6   3  -1   16.40    3.10
  -6   3  -1   19.00    3.40
   6  -3   1   11.90    2.50
   6  -3   1   14.00    2.80
   6  -3   1   14.50    2.50
   6  -3   1    8.70    2.20
   6  -3   1   11.20    2.30
   6  -3   1   15.10    2.80
   6  -3   1    8.60    2.60
   6  -3   1   16.90    2.80
  -7   3  -1  149.39    7.90
  -7   3  -1  159.88    8.50
  -7   3  -1  144.49    8.00
   7  -3   1  140.89    7.80
   7  -3   1  147.29    7.50
   7  -3   1  130.99    7.50
   7  -3   1  144.39    7.50
   7  -3   1  153.88    7.60
  -8   3  -1   22.10    4.20
  -8   3  -1   26.80    4.30
   8  -3   1   20.00    3.90
   8  -3   1   18.10    3.60
  -9   3  -1    0.80    3.30
  -9   3  -1    2.60    2.90
   9  -3   1   -0.80    1.90
   9  -3   1    1.60    2.40
   9   2  -1    2.50    2.50
   9   2  -1    1.40    2.50
   9   2  -1   -0.60    2.50
  -9  -2   1   -2.80    2.30
   8   2  -1    8.70    3.20
   8   2  -1    5.50    2.60
   8   2  -1    4.10    2.20
  -8  -2   1    9.20    2.80
  -8  -2   1    6.60    2.90
   7   2  -1    4.30    1.90
   7   2  -1    2.40    1.90
   7   2  -1   -1.10    1.70
  -7  -2   1    0.20    1.70
  -7  -2   1   -0.60    1.40
   6   2  -1   21.30    3.00
   6   2  -1   20.20    3.20
   6   2  -1   18.50    3.10
  -6  -2   1   18.00    2.80
  -6  -2   1   24.10    3.30
  -6  -2   1   19.50    3.30
  -6  -2   1   20.40    3.10
   5   2  -1  588.54   19.20
   5   2  -1  635.74   18.50
   5   2  -1  647.34   18.40
   5   2  -1  654.33   18.30
   5   2  -1  634.44   19.40
   5   2  -1  642.34   18.70
   5   2  -1  583.64   19.00
  -5  -2   1  647.64   18.80
  -5  -2   1  640.04   19.40
  -5  -2   1  633.84   18.50
  -5  -2   1  661.93   19.10
  -5  -2   1  626.44   18.70
  -5  -2   1  627.64   18.20
  -5  -2   1  662.13   19.70
   4   2  -1  454.25   13.80
   4   2  -1  454.45   14.50
   4   2  -1  469.35   13.00
   4   2  -1  472.25   13.10
   4   2  -1  457.75   13.30
   4   2  -1  468.35   13.60
   4   2  -1  453.95   14.40
   4   2  -1  460.15   13.50
   4   2  -1  455.95   12.90
   4   2  -1  446.16   14.30
   4   2  -1  479.05   13.70
   4   2  -1  457.45   14.40
   4   2  -1  463.35   13.90
  -4  -2   1  478.75   14.60
  -4  -2   1  463.05   13.90
  -4  -2   1  458.35   13.80
  -4  -2   1  454.45   13.40
  -4  -2   1  460.75   13.10
  -4  -2   1  466.25   13.70
  -4  -2   1  462.15   13.20
  -4  -2   1  463.65   13.90
  -4  -2   1  452.55   14.30
   3   2  -1  306.57    9.20
   3   2  -1  307.37    9.90
   3   2  -1  297.97    9.80
   3   2  -1  309.37    9.40
   3   2  -1  316.57    9.50
   3   2  -1  294.27    9.10
   3   2  -1  310.27    9.80
   3   2  -1  295.17    9.00
   3   2  -1  290.87    9.10
   3   2  -1  301.87    9.80
   3   2  -1  308.97    8.60
  -3  -2   1  308.67    9.20
  -3  -2   1  309.87    9.90
  -3  -2   1  306.17    9.80
  -3  -2   1  280.67    9.80
  -3  -2   1  299.57    9.40
  -3  -2   1  317.87    9.30
  -3  -2   1  283.17    9.30
  -3  -2   1  317.27    9.40
  -3  -2   1  292.27    9.30
  -3  -2   1  308.57    9.00
  -3  -2   1  309.27    8.90
   2   2  -1  656.53   17.80
   2   2  -1  664.83   17.80
   2   2  -1  683.63   17.90
   2   2  -1  639.54   17.40
   2   2  -1  677.93   18.00
   2   2  -1  633.94   17.30
   2   2  -1  645.74   17.40
   2   2  -1  669.83   17.60
   2   2  -1  654.13   17.80
  -2  -2   1  671.23   17.50
  -2  -2   1  656.03   17.40
  -2  -2   1  636.24   17.90
  -2  -2   1  673.03   17.80
  -2  -2   1  676.43   17.90
  -2  -2   1  635.84   17.50
  -2  -2   1  667.63   17.50
  -2  -2   1  635.84   17.30
   1   2  -1   36.40    2.10
   1   2  -1   35.90    1.90
   1   2  -1   41.50    2.10
   1   2  -1   38.90    2.20
  -1  -2   1   35.90    2.10
  -1  -2   1   34.20    1.90
  -1  -2   1   36.90    2.30
  -1  -2   1   39.90    2.10
  -1  -2   1   36.30    2.10
  -1  -2   1   41.20    2.10
  -1  -2   1   35.60    2.10
   0   2  -1 1419.96   35.70
   0   2  -1 1442.56   36.00
   0   2  -1 1458.65   35.80
   0  -2   1 1445.46   35.80
   0  -2   1 1431.96   36.00
   0  -2   1 1412.26   35.60
   0  -2   1 1428.76   35.80
  -1   2  -1  334.17    9.30
  -1   2  -1  335.57    9.50
  -1   2  -1  325.97    9.50
  -1   2  -1  337.37    9.30
  -1   2  -1  339.97    9.80
  -1   2  -1  342.87    9.10
  -1   2  -1  334.47    9.80
   1  -2   1  329.77    9.10
   1  -2   1  332.07    9.60
   1  -2   1  324.17    9.30
   1  -2   1  331.77    9.40
   1  -2   1  342.97    9.40
   1  -2   1  333.27    9.40
   1  -2   1  339.07    9.40
   1  -2   1  336.37    9.50
  -2   2  -1  761.42   20.00
  -2   2  -1  762.52   20.20
  -2   2  -1  757.12   20.40
  -2   2  -1  784.02   20.70
  -2   2  -1  784.22   19.80
  -2   2  -1  768.62   20.30
  -2   2  -1  767.82   20.30
   2  -2   1  769.82   20.10
   2  -2   1  763.72   20.00
   2  -2   1  759.32   20.40
   2  -2   1  766.22   20.20
   2  -2   1  763.32   20.20
   2  -2   1  748.93   20.30
   2  -2   1  779.02   20.40
   2  -2   1  789.22   20.40
   2  -2   1  754.92   20.30
   2  -2   1  713.43   20.20
  -3   2  -1  717.33   18.60
  -3   2  -1  617.34   19.30
  -3   2  -1  698.23   19.80
  -3   2  -1  703.23   19.20
  -3   2  -1  666.53   19.50
  -3   2  -1  725.63   19.50
  -3   2  -1  716.93   19.70
  -3   2  -1  683.43   19.50
   3  -2   1  744.33   18.90
   3  -2   1  737.83   19.80
   3  -2   1  734.93   19.50
   3  -2   1  697.03   19.20
   3  -2   1  730.23   19.50
   3  -2   1  732.13   19.10
   3  -2   1  713.03   19.10
   3  -2   1  713.13   19.50
   3  -2   1  710.03   19.60
   3  -2   1  691.03   19.70
   3  -2   1  728.93   19.60
  -4   2  -1  252.47    7.80
  -4   2  -1  248.88    8.70
  -4   2  -1  241.98    9.00
  -4   2  -1  256.97    8.60
  -4   2  -1  274.97    9.30
  -4   2  -1  245.88    9.00
  -4   2  -1  251.37    9.10
   4  -2   1  253.47    8.70
   4  -2   1  255.17    8.40
   4  -2   1  252.27    8.70
   4  -2   1  259.67    9.00
   4  -2   1  250.57    8.80
   4  -2   1  240.88    9.00
   4  -2   1  255.17    8.70
   4  -2   1  264.57    9.40
   4  -2   1  264.77    8.50
   4  -2   1  255.17    8.60
   4  -2   1  252.07    8.90
  -5   2  -1    0.30    1.30
  -5   2  -1    0.70    1.30
  -5   2  -1    0.20    1.20
  -5   2  -1    2.40    1.20
  -5   2  -1   -0.20    1.20
   5  -2   1   -0.40    1.20
   5  -2   1   -0.60    0.90
   5  -2   1    0.40    0.90
   5  -2   1    0.40    1.20
   5  -2   1    1.20    1.20
   5  -2   1    0.60    1.40
   5  -2   1   -0.60    0.90
   5  -2   1   -0.20    0.90
  -6   2  -1  298.97   12.00
  -6   2  -1  309.97   11.90
  -6   2  -1  312.17   11.40
  -6   2  -1  317.17   11.30
  -6   2  -1  333.27   12.20
   6  -2   1  342.17   12.10
   6  -2   1  307.97   11.30
   6  -2   1  321.57   11.50
   6  -2   1  331.37   11.20
   6  -2   1  325.77   12.60
   6  -2   1  331.47   11.60
   6  -2   1  323.07   11.90
  -7   2  -1   91.79    6.20
  -7   2  -1   82.09    5.90
  -7   2  -1   82.89    7.00
   7  -2   1   96.79    6.00
   7  -2   1   92.29    5.60
   7  -2   1   88.69    6.00
   7  -2   1   98.69    6.00
   7  -2   1   89.19    5.60
  -8   2  -1    8.30    3.10
  -8   2  -1    1.50    2.20
   8  -2   1    2.60    2.30
   8  -2   1    5.60    2.70
   8  -2   1    6.60    2.30
   8  -2   1    7.20    2.80
  -9   2  -1    4.30    2.70
  -9   2  -1    0.40    2.30
   9  -2   1    0.90    2.20
   9  -2   1    0.90    2.50
   9  -2   1   -2.50    1.90
   9   1  -1    1.70    2.60
   9   1  -1   -0.90    2.40
   9   1  -1   -1.30    2.00
  -9  -1   1   -4.80    1.90
  -9  -1   1   -2.30    2.30
   8   1  -1    4.00    2.60
   8   1  -1    0.10    1.80
   8   1  -1    0.60    1.70
  -8  -1   1    0.20    1.90
  -8  -1   1   -0.10    2.10
   7   1  -1    0.40    1.50
   7   1  -1    2.30    2.20
   7   1  -1    1.70    1.50
  -7  -1   1    3.30    2.20
  -7  -1   1    8.30    2.30
   6   1  -1  105.99    5.90
   6   1  -1  107.79    6.20
   6   1  -1  104.59    5.50
   6   1  -1  105.79    5.70
  -6  -1   1  103.69    5.50
  -6  -1   1   98.29    6.00
  -6  -1   1  103.59    5.60
  -6  -1   1   97.89    5.50
   5   1  -1  228.08    9.00
   5   1  -1  216.58    7.80
   5   1  -1  209.78    8.30
   5   1  -1  238.68    8.50
   5   1  -1  226.18    7.70
   5   1  -1  212.78    8.60
   5   1  -1  222.88    9.10
   5   1  -1  214.48    8.70
   5   1  -1  223.28    7.90
   5   1  -1  224.38    7.60
  -5  -1   1  209.08    8.10
  -5  -1   1  206.48    8.60
  -5  -1   1  215.68    7.70
  -5  -1   1  214.18    7.70
  -5  -1   1  220.38    8.30
  -5  -1   1  216.98    8.20
   4   1  -1   30.10    3.00
   4   1  -1   25.80    2.80
   4   1  -1   28.00    3.00
   4   1  -1   29.80    2.40
   4   1  -1   29.70    3.10
   4   1  -1   25.50    2.60
   4   1  -1   27.40    2.30
   4   1  -1   27.50    2.40
   4   1  -1   26.90    2.20
   4   1  -1   28.10    2.40
  -4  -1   1   28.40    2.90
  -4  -1   1   24.00    2.80
  -4  -1   1   25.80    2.30
  -4  -1   1   26.80    2.50
  -4  -1   1   24.80    1.50
  -4  -1   1   24.50    2.60
  -4  -1   1   28.00    2.70
  -4  -1   1   26.40    2.30
  -4  -1   1   24.70    2.80
  -4  -1   1   25.70    2.60
   3   1  -1   11.80    1.80
   3   1  -1   13.70    1.50
   3   1  -1   14.10    1.60
   3   1  -1   11.20    1.70
   3   1  -1   10.50    1.30
   3   1  -1   10.40    1.60
   3   1  -1   12.50    1.40
   3   1  -1   12.90    1.60
   3   1  -1   10.70    1.40
   3   1  -1   12.20    1.80
   3   1  -1   12.40    1.70
   3   1  -1   10.90    1.60
  -3  -1   1   12.00    1.30
  -3  -1   1   12.20    1.70
  -3  -1   1   14.80    2.00
  -3  -1   1   14.00    1.90
  -3  -1   1   14.90    2.00
  -3  -1   1   11.40    1.60
  -3  -1   1   13.70    1.30
  -3  -1   1   11.70    1.60
  -3  -1   1   12.60    1.70
   2   1  -1   42.50    2.40
   2   1  -1   42.50    2.40
   2   1  -1   35.90    2.00
   2   1  -1   37.70    2.00
   2   1  -1   38.40    1.90
   2   1  -1   40.40    2.30
   2   1  -1   41.80    2.30
   2   1  -1   37.40    2.10
  -2  -1   1   36.10    2.30
  -2  -1   1   35.00    2.30
  -2  -1   1   43.90    2.20
  -2  -1   1   38.60    2.10
  -2  -1   1   40.30    2.10
  -2  -1   1   40.10    1.90
   1   1  -1 1453.85   37.00
   1   1  -1 1475.85   37.20
   1   1  -1 1440.06   36.80
   1   1  -1 1489.05   36.80
   1   1  -1 1510.15   37.20
  -1  -1   1 1493.65   37.20
  -1  -1   1 1502.05   37.20
  -1  -1   1 1515.95   36.90
  -1  -1   1 1570.54   37.00
  -1  -1   1 1471.65   36.80
   0   1  -1   95.99    2.90
   0   1  -1   92.09    2.90
   0   1  -1   91.89    2.80
   0  -1   1   92.19    2.90
   0  -1   1  100.29    3.00
   0  -1   1   90.59    2.80
   0  -1   1   96.69    2.90
  -1   1  -1    6.50    0.90
  -1   1  -1    6.70    1.00
  -1   1  -1    6.10    0.80
   1  -1   1    7.80    1.00
   1  -1   1   10.20    1.10
   1  -1   1    7.00    0.90
   1  -1   1    6.80    0.90
  -2   1  -1    1.80    0.80
  -2   1  -1    2.40    0.90
  -2   1  -1    1.90    0.90
  -2   1  -1    2.40    0.80
  -2   1  -1    1.50    0.80
  -2   1  -1    3.00    0.90
  -2   1  -1    2.60    0.80
   2  -1   1    1.10    0.80
   2  -1   1    2.90    0.80
   2  -1   1    2.60    0.90
   2  -1   1    2.20    0.70
   2  -1   1    2.70    0.90
   2  -1   1    2.10    0.80
   2  -1   1    2.60    1.00
   2  -1   1    2.00    0.90
   2  -1   1    1.80    0.80
  -3   1  -1  393.36   11.60
  -3   1  -1  388.36   10.60
  -3   1  -1  390.36   11.50
  -3   1  -1  363.56   11.10
  -3   1  -1  381.96   11.60
  -3   1  -1  367.76   11.10
  -3   1  -1  391.76   11.60
  -3   1  -1  367.56   11.50
   3  -1   1  396.06   10.90
   3  -1   1  389.96   11.10
   3  -1   1  392.16   11.10
   3  -1   1  378.56   11.10
   3  -1   1  385.16   11.30
   3  -1   1  402.56   11.70
   3  -1   1  363.36   11.30
   3  -1   1  377.56   11.30
   3  -1   1  371.76   11.10
  -4   1  -1  206.58    7.60
  -4   1  -1  193.28    7.50
  -4   1  -1  216.28    7.70
  -4   1  -1  214.58    7.70
  -4   1  -1  208.28    7.70
  -4   1  -1  208.58    7.20
  -4   1  -1  194.48    7.00
  -4   1  -1  186.78    7.10
  -4   1  -1  190.98    6.30
   4  -1   1  205.18    7.40
   4  -1   1  192.38    7.20
   4  -1   1  209.38    7.10
   4  -1   1  197.58    7.40
   4  -1   1  206.78    7.70
   4  -1   1  205.18    7.40
   4  -1   1  203.08    6.90
   4  -1   1  194.88    7.00
   4  -1   1  202.38    6.60
  -5   1  -1  177.28    7.60
  -5   1  -1  199.28    7.90
  -5   1  -1  191.88    7.90
  -5   1  -1  187.08    7.20
  -5   1  -1  182.78    7.30
   5  -1   1  189.48    7.20
   5  -1   1  197.28    7.10
   5  -1   1  191.38    7.60
   5  -1   1  183.58    7.40
   5  -1   1  187.28    7.20
   5  -1   1  195.88    7.80
   5  -1   1  197.08    7.80
  -6   1  -1  470.45   15.70
  -6   1  -1  446.66   15.60
  -6   1  -1  474.55   14.90
  -6   1  -1  458.25   14.70
  -6   1  -1  466.05   15.50
   6  -1   1  471.55   15.30
   6  -1   1  471.05   14.50
   6  -1   1  465.05   15.50
   6  -1   1  471.55   15.20
   6  -1   1  475.05   14.80
   6  -1   1  460.55   14.60
   6  -1   1  450.85   15.40
  -7   1  -1   72.69    5.40
  -7   1  -1   69.99    5.10
  -7   1  -1   75.19    6.50
   7  -1   1   67.89    4.90
   7  -1   1   65.19    5.90
   7  -1   1   74.59    5.20
   7  -1   1   74.59    5.10
  -8   1  -1    4.20    2.50
  -8   1  -1    5.60    2.30
   8  -1   1    2.90    2.50
   8  -1   1    2.50    2.10
   8  -1   1    5.60    2.30
   8  -1   1    0.70    2.00
  -9   1  -1   50.59    6.50
  -9   1  -1   56.49    6.40
   9  -1   1   57.29    6.40
   9  -1   1   51.59    5.90
   9  -1   1   50.89    6.00
   9   0  -1    2.00    2.30
   9   0  -1    5.60    3.00
   9   0  -1    0.90    2.70
  -9   0   1    4.40    3.00
  -9   0   1    2.40    2.80
   8   0  -1   74.09    6.90
   8   0  -1   71.29    6.60
   8   0  -1   65.79    6.30
  -8   0   1   68.49    7.20
  -8   0   1   76.09    7.20
   7   0  -1  437.46   15.60
   7   0  -1  444.26   15.90
   7   0  -1  438.56   15.50
   7   0  -1  459.65   15.10
  -7   0   1  420.76   15.20
  -7   0   1  429.16   15.80
   6   0  -1   24.50    3.10
   6   0  -1   25.10    3.50
   6   0  -1   24.40    3.00
   6   0  -1   25.00    3.30
   6   0  -1   27.00    3.20
  -6   0   1   26.10    3.30
  -6   0   1   23.90    3.20
  -6   0   1   22.00    3.20
  -6   0   1   25.40    3.10
   5   0  -1   15.20    2.40
   5   0  -1    9.50    2.50
   5   0  -1    9.30    1.80
   5   0  -1   15.10    2.10
   5   0  -1   11.10    1.80
   5   0  -1    9.90    1.80
   5   0  -1   12.70    2.20
   5   0  -1   13.20    2.40
  -5   0   1   10.30    2.00
  -5   0   1    9.80    2.00
  -5   0   1    7.90    1.50
  -5   0   1    9.80    1.80
  -5   0   1    9.00    1.90
   4   0  -1   50.69    3.10
   4   0  -1   51.89    3.10
   4   0  -1   47.00    3.10
   4   0  -1   52.29    2.90
   4   0  -1   44.50    2.60
   4   0  -1   51.89    3.60
   4   0  -1   52.69    3.40
   4   0  -1   51.99    3.00
   4   0  -1   50.99    2.90
   4   0  -1   45.90    3.00
   4   0  -1   52.99    2.50
   4   0  -1   53.99    3.40
  -4   0   1   48.00    2.70
  -4   0   1   47.30    3.20
  -4   0   1   51.89    3.20
  -4   0   1   50.59    3.40
  -4   0   1   50.09    3.10
  -4   0   1   49.20    2.30
  -4   0   1   53.19    3.20
  -4   0   1   56.59    3.30
  -4   0   1   59.19    3.60
   3   0  -1  175.48    6.00
   3   0  -1  151.58    5.70
   3   0  -1  164.48    5.70
   3   0  -1  165.48    6.20
   3   0  -1  175.48    5.90
   3   0  -1  147.79    6.00
   3   0  -1  163.68    5.40
   3   0  -1  164.58    5.50
   3   0  -1  165.28    5.60
   3   0  -1  167.38    5.70
   3   0  -1  162.98    6.00
  -3   0   1  179.38    6.20
  -3   0   1  162.68    6.40
  -3   0   1  170.88    6.20
  -3   0   1  170.88    5.90
  -3   0   1  160.78    5.70
  -3   0   1  156.08    5.60
  -3   0   1  156.18    5.70
  -3   0   1  152.68    6.00
   2   0  -1 1194.98   31.70
   2   0  -1 1209.98   31.70
   2   0  -1 1229.88   31.00
   2   0  -1 1278.07   31.70
   2   0  -1 1271.57   31.40
   2   0  -1 1257.17   31.40
   2   0  -1 1240.98   31.50
   2   0  -1 1272.17   31.70
   2   0  -1 1208.48   31.40
  -2   0   1 1266.07   31.80
  -2   0   1 1236.38   31.40
  -2   0   1 1243.88   31.00
  -2   0   1 1301.37   31.80
  -2   0   1 1209.98   31.70
  -2   0   1 1214.38   31.40
   1   0  -1 3117.89   76.19
   1   0  -1 2946.21   76.59
   1   0  -1 3124.89   75.89
   1   0  -1 3111.59   75.39
  -1   0   1 3054.19   75.49
  -1   0   1 3055.99   75.39
  -1   0   1 3147.39   75.99
  -1   0  -1  572.94   14.50
  -1   0  -1  589.04   14.40
  -1   0  -1  577.64   14.60
  -1   0  -1  549.85   14.50
   1   0   1  567.04   14.50
   1   0   1  564.54   14.40
   1   0   1  568.24   14.50
   1   0   1  556.24   14.50
  -2   0  -1   48.90    2.50
  -2   0  -1   49.30    2.30
  -2   0  -1   45.30    2.20
  -2   0  -1   49.10    2.60
  -2   0  -1   51.49    2.60
  -2   0  -1   51.29    2.40
  -2   0  -1   49.10    2.50
   2   0   1   44.80    2.40
   2   0   1   52.79    2.40
   2   0   1   48.90    2.50
   2   0   1   48.90    2.40
   2   0   1   48.30    2.30
   2   0   1   49.60    2.30
   2   0   1   51.69    2.50
  -3   0  -1    1.10    1.00
  -3   0  -1    2.00    1.00
  -3   0  -1    0.30    0.70
  -3   0  -1    2.10    1.10
  -3   0  -1    2.30    1.20
  -3   0  -1    0.20    0.60
  -3   0  -1    0.00    0.90
  -3   0  -1    1.20    0.70
  -3   0  -1    0.30    0.70
  -3   0  -1    0.30    0.70
   3   0   1    0.30    0.90
   3   0   1    0.00    0.80
   3   0   1   -0.30    0.70
   3   0   1    2.10    0.90
   3   0   1    0.70    0.80
   3   0   1    0.80    0.80
   3   0   1   -0.80    0.90
   3   0   1    0.30    0.70
   3   0   1   -0.30    0.80
   3   0   1    0.40    1.00
   3   0   1   -0.20    0.70
   3   0   1    0.00    0.80
  -4   0  -1   28.50    1.90
  -4   0  -1   26.20    2.00
  -4   0  -1   25.90    2.80
  -4   0  -1   27.50    2.80
  -4   0  -1   24.80    2.70
  -4   0  -1   28.20    2.40
  -4   0  -1   30.40    2.60
  -4   0  -1   29.60    1.80
  -4   0  -1   33.90    3.10
  -4   0  -1   30.10    2.70
  -4   0  -1   26.50    2.80
   4   0   1   26.60    2.60
   4   0   1   27.90    2.60
   4   0   1   24.90    2.20
   4   0   1   26.80    1.80
   4   0   1   25.70    2.50
   4   0   1   26.30    2.80
   4   0   1   27.80    2.10
   4   0   1   29.20    3.00
   4   0   1   26.60    2.60
   4   0   1   31.20    2.90
   4   0   1   28.90    2.10
   4   0   1   23.80    2.70
   4   0   1   26.50    2.30
  -5   0  -1   81.39    5.00
  -5   0  -1   88.09    4.40
  -5   0  -1   82.39    4.70
  -5   0  -1   81.39    4.80
  -5   0  -1   76.99    3.70
  -5   0  -1   89.59    4.90
  -5   0  -1   85.29    4.20
  -5   0  -1   82.29    4.70
   5   0   1   85.19    5.10
   5   0   1   90.39    4.80
   5   0   1   72.89    4.70
   5   0   1   90.09    4.70
   5   0   1   84.79    4.50
   5   0   1   85.79    4.40
   5   0   1   82.69    4.80
   5   0   1  101.69    5.00
   5   0   1   83.49    4.10
   5   0   1   87.19    4.10
   5   0   1   83.39    4.50
  -6   0  -1  519.65   16.70
  -6   0  -1  497.05   16.80
  -6   0  -1  533.65   16.80
  -6   0  -1  514.05   16.70
  -6   0  -1  521.35   16.10
   6   0   1  507.35   16.60
   6   0   1  516.45   16.10
   6   0   1  509.75   16.60
   6   0   1  521.35   15.60
   6   0   1  510.85   16.80
  -7   0  -1    4.70    2.20
  -7   0  -1    6.40    2.30
  -7   0  -1    1.20    1.70
   7   0   1    1.80    2.00
   7   0   1    3.40    1.80
   7   0   1    4.00    2.00
   7   0   1    4.30    2.20
  -8   0  -1   16.80    3.60
  -8   0  -1   19.00    3.60
   8   0   1   17.70    3.70
   8   0   1   17.50    3.70
   8   0   1   19.70    3.50
  -9   0  -1   23.10    4.20
  -9   0  -1   29.10    5.10
   9   0   1   23.40    4.70
   9   0   1   31.30    4.80
   9  -1  -1   25.30    5.00
   9  -1  -1   30.00    4.90
   9  -1  -1   24.10    4.30
  -9   1   1   25.90    4.70
  -9   1   1   19.40    4.00
   8  -1  -1    2.70    2.20
   8  -1  -1    5.00    2.50
   8  -1  -1    3.00    2.30
   8  -1  -1    5.40    2.80
  -8   1   1    4.20    2.30
  -8   1   1    4.60    2.00
   7  -1  -1   65.29    5.50
   7  -1  -1   62.69    5.70
   7  -1  -1   57.19    5.50
   7  -1  -1   74.69    6.30
  -7   1   1   63.49    5.60
  -7   1   1   66.69    6.10
   6  -1  -1   15.20    2.60
   6  -1  -1    9.30    2.50
   6  -1  -1   13.00    2.60
   6  -1  -1   13.50    2.60
   6  -1  -1   11.20    2.50
   6  -1  -1    7.70    2.30
   6  -1  -1   12.80    2.40
  -6   1   1   12.50    2.60
  -6   1   1   15.60    2.80
  -6   1   1   16.90    2.80
  -6   1   1   10.60    2.30
   5  -1  -1  686.83   20.20
   5  -1  -1  684.33   19.90
   5  -1  -1  723.93   20.60
   5  -1  -1  688.13   20.30
   5  -1  -1  693.23   19.90
   5  -1  -1  719.53   21.10
   5  -1  -1  704.73   19.70
   5  -1  -1  714.13   20.00
   5  -1  -1  680.93   20.40
  -5   1   1  663.13   20.60
  -5   1   1  684.83   20.10
  -5   1   1  701.93   20.40
  -5   1   1  703.73   20.20
  -5   1   1  658.53   19.40
   4  -1  -1   14.40    1.80
   4  -1  -1   12.80    1.90
   4  -1  -1   12.00    1.90
   4  -1  -1   10.40    1.80
   4  -1  -1   12.30    2.10
   4  -1  -1   12.90    2.10
   4  -1  -1   14.00    2.00
   4  -1  -1   11.60    1.80
   4  -1  -1   12.60    1.80
   4  -1  -1   10.40    1.90
   4  -1  -1   12.40    1.90
  -4   1   1   17.10    2.30
  -4   1   1   12.80    1.80
  -4   1   1   15.00    1.80
  -4   1   1   14.90    2.20
  -4   1   1   14.60    2.20
  -4   1   1    6.30    1.40
  -4   1   1   10.20    1.80
   3  -1  -1   22.80    2.10
   3  -1  -1   27.30    2.60
   3  -1  -1   20.80    2.00
   3  -1  -1   20.40    2.10
   3  -1  -1   20.20    2.10
   3  -1  -1   20.90    1.80
   3  -1  -1   17.40    1.90
   3  -1  -1   18.10    2.10
   3  -1  -1   19.50    2.10
   3  -1  -1   22.00    2.10
  -3   1   1   20.80    2.20
  -3   1   1   20.20    2.10
  -3   1   1   23.20    2.30
  -3   1   1   20.80    2.10
  -3   1   1   22.30    2.10
  -3   1   1   18.60    1.70
  -3   1   1   20.30    2.20
   2  -1  -1  597.64   15.70
   2  -1  -1  606.64   15.90
   2  -1  -1  603.34   15.70
   2  -1  -1  586.34   15.80
   2  -1  -1  567.24   15.30
   2  -1  -1  488.35   15.50
   2  -1  -1  589.34   15.50
   2  -1  -1  601.24   15.80
   2  -1  -1  596.64   15.70
  -2   1   1  572.94   15.30
  -2   1   1  612.04   15.80
  -2   1   1  601.54   15.80
  -2   1   1  589.74   15.90
  -2   1   1  587.74   15.50
  -2   1   1  610.74   15.80
  -2   1   1  588.24   15.80
   1  -1  -1  146.29    4.40
   1  -1  -1  149.88    4.30
   1  -1  -1  153.78    4.40
   1  -1  -1  151.68    4.30
  -1   1   1  146.19    4.40
  -1   1   1  148.19    4.30
  -1   1   1  144.09    4.40
  -1   1   1  153.28    4.20
   0  -1  -1 2968.50   73.19
   0   1   1 2986.40   73.09
   0   1   1 2831.72   72.39
  -1  -1  -1   31.10    1.50
  -1  -1  -1   29.80    1.30
  -1  -1  -1   28.60    1.50
  -1  -1  -1   29.50    1.40
   1   1   1   27.00    1.50
   1   1   1   31.90    1.50
   1   1   1   31.40    1.40
   1   1   1   30.20    1.30
  -2  -1  -1 3711.03   88.19
  -2  -1  -1 3562.84   87.49
  -2  -1  -1 3619.24   87.79
  -2  -1  -1 3387.96   87.69
  -2  -1  -1 3516.75   87.69
  -2  -1  -1 3538.35   87.59
  -2  -1  -1 3699.43   87.79
  -2  -1  -1 3597.74   87.69
   2   1   1 2936.31   87.79
   2   1   1 3651.13   87.79
   2   1   1 3779.92   87.49
   2   1   1 3681.63   87.79
   2   1   1 3611.04   87.59
  -3  -1  -1   64.29    2.70
  -3  -1  -1   55.49    2.90
  -3  -1  -1   57.09    2.90
  -3  -1  -1   61.29    3.20
  -3  -1  -1   59.99    2.70
  -3  -1  -1   53.49    3.10
  -3  -1  -1   52.49    3.10
  -3  -1  -1   57.99    2.70
  -3  -1  -1   54.89    3.20
  -3  -1  -1   55.79    3.20
  -3  -1  -1   50.99    2.90
   3   1   1   54.29    2.90
   3   1   1   57.09    3.10
   3   1   1   51.89    2.80
   3   1   1   57.39    2.90
   3   1   1   57.89    3.00
   3   1   1   55.09    3.10
   3   1   1   65.89    3.40
   3   1   1   56.59    2.70
   3   1   1   58.69    2.70
   3   1   1   56.59    3.10
  -4  -1  -1    8.20    1.30
  -4  -1  -1    7.20    1.60
  -4  -1  -1    8.00    1.40
  -4  -1  -1    7.50    1.60
  -4  -1  -1    7.60    1.50
  -4  -1  -1    6.60    1.40
  -4  -1  -1   10.10    1.80
  -4  -1  -1    6.20    1.50
  -4  -1  -1    5.80    1.50
  -4  -1  -1    7.90    1.80
  -4  -1  -1    6.20    1.20
   4   1   1    8.60    1.50
   4   1   1    6.80    1.40
   4   1   1    7.30    1.20
   4   1   1    6.70    1.60
   4   1   1   11.30    1.60
   4   1   1    7.20    1.60
   4   1   1    8.90    1.70
   4   1   1    7.30    1.60
   4   1   1    6.60    1.30
   4   1   1    5.40    1.30
   4   1   1    6.20    1.00
  -5  -1  -1  221.08    7.20
  -5  -1  -1  207.78    7.10
  -5  -1  -1  200.18    7.70
  -5  -1  -1  209.78    8.50
  -5  -1  -1  203.48    8.10
  -5  -1  -1  197.48    8.10
  -5  -1  -1  203.88    8.50
  -5  -1  -1  207.58    7.50
  -5  -1  -1  217.08    8.30
  -5  -1  -1  215.78    8.10
   5   1   1  211.08    7.60
   5   1   1  220.08    8.80
   5   1   1  211.98    7.50
   5   1   1  215.38    7.30
   5   1   1  206.78    8.30
   5   1   1  200.68    7.80
   5   1   1  207.78    7.10
   5   1   1  195.58    8.20
   5   1   1  211.88    7.60
   5   1   1  217.78    8.70
  -6  -1  -1   18.50    2.60
  -6  -1  -1   15.40    2.90
  -6  -1  -1   12.90    2.80
  -6  -1  -1   15.70    2.90
   6   1   1   16.40    2.50
   6   1   1   20.20    2.90
   6   1   1   15.10    2.60
   6   1   1   15.40    2.90
  -7  -1  -1   -1.90    1.60
  -7  -1  -1   -1.60    1.80
  -7  -1  -1    0.20    1.50
   7   1   1    0.90    1.90
   7   1   1    0.60    1.60
   7   1   1    1.30    2.00
  -8  -1  -1   28.70    4.40
  -8  -1  -1   18.90    3.80
   8   1   1   21.50    3.70
   8   1   1   21.20    3.80
   8   1   1   16.90    3.70
  -9  -1  -1   29.30    4.70
  -9  -1  -1   27.60    5.00
   9   1   1   22.20    4.40
   9   1   1   29.90    4.70
   9   1   1   24.50    4.70
   9  -2  -1    4.00    2.50
   9  -2  -1    0.80    2.30
  -9   2   1    3.10    2.60
  -9   2   1   -0.20    2.20
   8  -2  -1   38.60    5.10
   8  -2  -1   41.60    5.10
   8  -2  -1   34.30    4.80
  -8   2   1   32.70    4.80
  -8   2   1   39.50    4.90
   7  -2  -1   57.59    5.60
   7  -2  -1   61.99    5.60
   7  -2  -1   60.79    5.40
   7  -2  -1   59.59    5.60
   7  -2  -1   70.29    5.80
  -7   2   1   58.59    5.50
  -7   2   1   50.39    5.50
   6  -2  -1    1.70    1.20
   6  -2  -1    2.40    1.70
   6  -2  -1    2.30    1.90
   6  -2  -1    3.90    1.80
   6  -2  -1    6.10    2.00
   6  -2  -1    5.70    1.80
   6  -2  -1    3.90    1.90
  -6   2   1    4.80    1.90
  -6   2   1    4.70    2.00
  -6   2   1    6.10    2.00
  -6   2   1    3.60    2.00
   5  -2  -1  124.49    6.10
   5  -2  -1  123.59    5.80
   5  -2  -1  123.19    5.70
   5  -2  -1  121.19    5.50
   5  -2  -1   91.79    5.20
   5  -2  -1  126.89    5.70
   5  -2  -1  124.09    6.00
   5  -2  -1  122.39    6.30
   5  -2  -1  121.89    5.70
  -5   2   1  125.69    5.40
  -5   2   1  127.79    6.00
  -5   2   1  119.99    6.10
  -5   2   1  111.49    5.70
   4  -2  -1    3.20    1.30
   4  -2  -1    5.60    1.60
   4  -2  -1    3.60    1.30
   4  -2  -1    4.20    1.40
   4  -2  -1    4.00    1.50
   4  -2  -1    5.40    1.50
   4  -2  -1    3.80    1.20
   4  -2  -1    2.80    1.20
   4  -2  -1    2.00    0.80
   4  -2  -1    4.80    1.20
   4  -2  -1    4.60    1.30
  -4   2   1    6.00    1.60
  -4   2   1    4.10    1.50
  -4   2   1    3.10    1.10
  -4   2   1    4.10    1.20
  -4   2   1    5.30    1.50
  -4   2   1    2.80    1.10
   3  -2  -1  271.57    8.90
   3  -2  -1  283.77    8.60
   3  -2  -1  263.37    8.80
   3  -2  -1  268.27    8.70
   3  -2  -1  267.07    8.40
   3  -2  -1  264.97    8.50
   3  -2  -1  267.67    8.60
   3  -2  -1  277.47    8.40
   3  -2  -1  259.67    8.70
   3  -2  -1  274.17    8.90
   3  -2  -1  276.97    8.90
  -3   2   1  264.37    8.30
  -3   2   1  273.87    8.70
  -3   2   1  282.57    8.40
  -3   2   1  278.07    8.80
  -3   2   1  276.77    8.80
  -3   2   1  260.97    8.90
  -3   2   1  276.27    8.80
   2  -2  -1 1208.18   31.60
   2  -2  -1 1241.88   32.00
   2  -2  -1 1255.97   32.20
   2  -2  -1 1252.47   32.00
   2  -2  -1 1278.47   31.70
   2  -2  -1 1213.98   31.90
   2  -2  -1 1184.78   32.10
   2  -2  -1 1255.47   32.20
   2  -2  -1 1270.07   32.00
  -2   2   1 1253.67   31.80
  -2   2   1 1215.48   31.80
  -2   2   1 1314.27   32.00
  -2   2   1 1201.48   32.20
  -2   2   1 1310.17   32.60
  -2   2   1 1283.47   32.20
  -2   2   1 1303.47   32.20
   1  -2  -1  600.24   15.80
   1  -2  -1  611.04   15.90
   1  -2  -1  585.34   15.30
   1  -2  -1  599.14   15.50
   1  -2  -1  597.24   15.80
   1  -2  -1  606.54   15.80
   1  -2  -1  607.24   15.50
   1  -2  -1  618.24   15.90
   1  -2  -1  612.44   15.80
  -1   2   1  589.34   15.70
  -1   2   1  569.44   15.20
  -1   2   1  621.14   16.30
  -1   2   1  602.34   15.40
  -1   2   1  608.44   15.90
  -1   2   1  576.64   15.30
   0  -2  -1  131.09    3.70
   0  -2  -1  130.19    3.70
   0  -2  -1  125.89    4.20
   0   2   1  133.09    4.20
   0   2   1  131.09    3.60
   0   2   1  130.49    3.60
  -1  -2  -1  876.41   21.70
  -1  -2  -1  869.31   21.50
  -1  -2  -1  844.12   22.00
  -1  -2  -1  805.32   22.40
  -1  -2  -1  873.31   21.70
  -1  -2  -1  849.81   22.00
   1   2   1  851.21   22.00
   1   2   1  837.82   22.60
   1   2   1  851.91   21.90
   1   2   1  840.92   21.60
   1   2   1  857.91   21.50
   1   2   1  886.21   22.50
   1   2   1  863.81   21.60
  -2  -2  -1 1235.08   33.10
  -2  -2  -1 1329.97   33.00
  -2  -2  -1 1305.97   33.40
  -2  -2  -1 1321.27   33.20
  -2  -2  -1 1291.77   33.30
  -2  -2  -1 1332.27   33.40
  -2  -2  -1 1288.57   33.10
  -2  -2  -1 1272.37   33.20
  -2  -2  -1 1337.77   33.30
  -2  -2  -1 1296.87   33.00
   2   2   1 1313.27   33.40
   2   2   1 1287.07   32.90
   2   2   1 1349.36   33.40
   2   2   1 1320.17   33.20
   2   2   1 1257.97   33.20
   2   2   1 1305.97   33.20
   2   2   1 1303.57   33.20
  -3  -2  -1 2003.30   50.59
  -3  -2  -1 1972.00   50.29
  -3  -2  -1 1922.61   49.80
  -3  -2  -1 2003.10   50.59
  -3  -2  -1 1913.41   50.39
  -3  -2  -1 1965.50   50.19
  -3  -2  -1 2018.80   49.99
  -3  -2  -1 2027.00   49.60
  -3  -2  -1 1915.61   50.59
  -3  -2  -1 1952.10   50.09
  -3  -2  -1 2017.40   50.39
   3   2   1 1989.40   50.49
   3   2   1 1988.20   50.19
   3   2   1 2022.40   50.19
   3   2   1 2008.60   50.59
   3   2   1 2003.40   49.80
   3   2   1 2013.20   50.59
  -4  -2  -1  180.78    6.20
  -4  -2  -1  175.08    7.10
  -4  -2  -1  187.78    6.50
  -4  -2  -1  179.38    6.90
  -4  -2  -1  177.78    6.60
  -4  -2  -1  174.68    6.90
  -4  -2  -1  177.68    6.30
  -4  -2  -1  173.68    6.90
  -4  -2  -1  174.48    6.60
  -4  -2  -1  182.08    7.10
  -4  -2  -1  190.78    5.80
   4   2   1  166.58    6.90
   4   2   1  169.08    6.90
   4   2   1  175.88    6.50
   4   2   1  179.98    7.10
   4   2   1  173.98    6.40
   4   2   1  179.98    5.60
   4   2   1  174.78    6.60
   4   2   1  172.98    6.60
   4   2   1  182.58    6.00
   4   2   1  175.48    6.80
   4   2   1  171.28    7.10
  -5  -2  -1  379.26   12.80
  -5  -2  -1  378.56   12.70
  -5  -2  -1  371.96   13.00
  -5  -2  -1  382.26   12.20
  -5  -2  -1  382.96   12.40
  -5  -2  -1  390.06   11.80
  -5  -2  -1  375.56   12.10
  -5  -2  -1  377.76   12.50
  -5  -2  -1  355.96   11.50
   5   2   1  384.46   12.20
   5   2   1  375.96   11.40
   5   2   1  389.66   11.90
   5   2   1  365.16   12.80
   5   2   1  388.66   12.40
   5   2   1  373.56   12.80
  -6  -2  -1   53.29    3.80
  -6  -2  -1   56.69    4.30
  -6  -2  -1   60.69    4.40
  -6  -2  -1   49.40    4.80
   6   2   1   57.89    4.10
   6   2   1   59.89    5.40
   6   2   1   53.39    4.00
   6   2   1   55.89    5.00
  -7  -2  -1    9.00    2.40
  -7  -2  -1    7.80    2.70
  -7  -2  -1    8.30    2.80
   7   2   1    7.60    2.80
   7   2   1    3.30    1.90
   7   2   1    5.80    1.90
  -8  -2  -1   42.00    5.50
  -8  -2  -1   34.20    4.50
   8   2   1   32.30    4.00
   8   2   1   26.50    4.30
   8   2   1   31.40    4.90
  -9  -2  -1   -2.50    2.00
  -9  -2  -1   -1.70    2.20
   9   2   1   -1.70    1.80
   9   2   1    0.90    2.60
   9   2   1    5.10    2.70
   9  -3  -1    4.40    2.80
   9  -3  -1    0.90    2.50
  -9   3   1   10.30    3.80
  -9   3   1    5.80    3.60
   8  -3  -1   71.39    8.80
   8  -3  -1   61.29    6.40
   8  -3  -1   62.49    7.10
  -8   3   1   48.70    5.70
  -8   3   1   53.99    6.30
   7  -3  -1    4.40    2.10
   7  -3  -1    4.70    2.10
   7  -3  -1    8.90    3.20
   7  -3  -1    5.00    2.00
   7  -3  -1    3.90    2.00
   7  -3  -1    3.70    2.20
  -7   3   1    8.80    2.60
  -7   3   1    7.70    2.40
  -7   3   1    0.90    1.90
   6  -3  -1   11.50    2.80
   6  -3  -1   14.50    2.60
   6  -3  -1   13.90    3.00
   6  -3  -1   12.60    2.60
   6  -3  -1   15.00    2.70
   6  -3  -1   11.70    2.80
   6  -3  -1   11.50    2.40
   6  -3  -1   13.00    2.50
  -6   3   1   14.10    2.80
  -6   3   1   11.40    2.80
  -6   3   1   15.30    2.90
   5  -3  -1  109.99    5.70
   5  -3  -1  114.09    6.10
   5  -3  -1  111.19    5.90
   5  -3  -1  105.89    5.60
   5  -3  -1  108.29    5.50
   5  -3  -1  108.29    5.20
   5  -3  -1  111.99    5.40
   5  -3  -1  119.59    5.80
  -5   3   1   95.69    5.60
  -5   3   1  121.99    5.90
  -5   3   1  114.59    5.80
  -5   3   1  103.59    5.20
  -5   3   1  102.49    5.50
   4  -3  -1    3.20    1.10
   4  -3  -1    2.20    1.20
   4  -3  -1    2.20    1.10
   4  -3  -1    2.80    1.10
   4  -3  -1    4.10    1.30
   4  -3  -1    0.60    1.20
   4  -3  -1    2.60    1.40
   4  -3  -1    2.30    1.40
   4  -3  -1    4.30    1.30
  -4   3   1    1.70    1.30
  -4   3   1    1.40    1.20
  -4   3   1    2.00    1.40
  -4   3   1    2.80    1.10
   3  -3  -1 1950.40   49.50
   3  -3  -1 1885.21   48.70
   3  -3  -1 1995.50   49.30
   3  -3  -1 1951.30   48.40
   3  -3  -1 1946.71   49.10
   3  -3  -1 1888.71   49.20
   3  -3  -1 2039.90   49.40
   3  -3  -1 1948.51   49.40
   3  -3  -1 1884.11   49.40
   3  -3  -1 1936.81   48.50
   3  -3  -1 1935.41   49.20
  -3   3   1 1831.92   48.80
  -3   3   1 1899.01   49.50
  -3   3   1 1935.31   47.90
  -3   3   1 1935.51   49.40
  -3   3   1 1897.71   48.90
  -3   3   1 1957.70   49.40
  -3   3   1 1815.92   48.50
   2  -3  -1  582.64   16.60
   2  -3  -1  603.44   16.50
   2  -3  -1  589.14   16.30
   2  -3  -1  601.64   16.80
   2  -3  -1  606.04   16.40
   2  -3  -1  591.14   16.30
   2  -3  -1  613.04   16.60
   2  -3  -1  594.74   16.70
   2  -3  -1  588.14   16.00
   2  -3  -1  590.44   16.50
  -2   3   1  600.54   16.70
  -2   3   1  604.54   16.10
  -2   3   1  614.14   15.90
  -2   3   1  593.64   16.70
  -2   3   1  606.64   15.80
  -2   3   1  609.44   16.10
  -2   3   1  610.84   16.80
  -2   3   1  566.04   16.30
   1  -3  -1  194.98    5.80
   1  -3  -1  196.48    6.50
   1  -3  -1  196.78    6.50
   1  -3  -1  202.38    6.00
   1  -3  -1  199.48    6.40
   1  -3  -1  187.68    5.90
   1  -3  -1  203.58    6.40
   1  -3  -1  197.78    6.40
   1  -3  -1  196.58    6.30
   1  -3  -1  199.88    6.00
   1  -3  -1  192.98    6.20
  -1   3   1  198.58    5.60
  -1   3   1  203.98    6.10
  -1   3   1  207.08    6.50
  -1   3   1  202.38    6.70
  -1   3   1  193.38    5.80
   0  -3  -1  825.72   21.40
   0  -3  -1  788.82   21.20
   0  -3  -1  794.22   20.50
   0  -3  -1  809.92   21.00
   0  -3  -1  825.92   20.30
   0  -3  -1  803.52   21.00
   0  -3  -1  801.82   20.50
   0  -3  -1  787.62   20.90
   0  -3  -1  780.02   20.90
   0   3   1  827.62   21.10
   0   3   1  783.02   21.20
   0   3   1  796.02   21.40
   0   3   1  820.92   20.90
   0   3   1  819.92   21.00
   0   3   1  818.42   20.30
   0   3   1  817.92   20.30
  -1  -3  -1  193.98    6.10
  -1  -3  -1  185.48    6.10
  -1  -3  -1  193.28    6.30
  -1  -3  -1  194.38    5.70
  -1  -3  -1  187.28    5.80
  -1  -3  -1  186.88    6.10
  -1  -3  -1  188.78    6.30
  -1  -3  -1  190.18    6.30
  -1  -3  -1  184.18    6.20
  -1  -3  -1  185.88    5.90
  -1  -3  -1  193.78    6.20
  -1  -3  -1  184.78    5.80
   1   3   1  193.38    6.30
   1   3   1  199.78    5.90
   1   3   1  196.48    5.80
   1   3   1  182.08    5.70
   1   3   1  190.38    6.30
   1   3   1  191.58    6.20
   1   3   1  200.08    6.40
   1   3   1  191.28    6.20
  -2  -3  -1 1462.15   36.60
  -2  -3  -1 1418.46   36.50
  -2  -3  -1 1415.86   36.10
  -2  -3  -1 1452.85   36.50
  -2  -3  -1 1386.46   36.50
  -2  -3  -1 1420.96   36.40
  -2  -3  -1 1436.76   36.60
  -2  -3  -1 1449.95   36.80
  -2  -3  -1 1414.06   36.80
  -2  -3  -1 1375.26   36.40
  -2  -3  -1 1451.45   36.00
   2   3   1 1360.96   36.50
   2   3   1 1392.36   36.00
   2   3   1 1431.66   36.90
   2   3   1 1427.96   36.70
   2   3   1 1486.95   36.40
   2   3   1 1469.15   36.40
   2   3   1 1381.86   36.60
   2   3   1 1387.96   36.50
   2   3   1 1479.75   36.50
  -3  -3  -1    0.60    0.90
  -3  -3  -1    0.10    0.90
  -3  -3  -1    1.00    0.90
  -3  -3  -1    0.30    1.00
  -3  -3  -1    1.00    0.80
  -3  -3  -1   -0.30    0.80
  -3  -3  -1   -0.50    0.90
  -3  -3  -1    0.50    0.70
  -3  -3  -1    0.10    1.40
  -3  -3  -1    0.40    1.00
   3   3   1    0.60    1.00
   3   3   1   -1.10    1.00
   3   3   1    1.50    0.80
   3   3   1    0.50    1.00
   3   3   1    1.30    1.00
   3   3   1   -0.40    0.30
   3   3   1    0.90    0.90
   3   3   1    0.80    0.90
   3   3   1   -0.30    0.80
   3   3   1    0.40    0.90
  -4  -3  -1  504.55   15.00
  -4  -3  -1  490.35   14.80
  -4  -3  -1  483.95   15.40
  -4  -3  -1  500.65   14.60
  -4  -3  -1  495.85   15.30
  -4  -3  -1  527.05   15.60
  -4  -3  -1  508.25   15.40
  -4  -3  -1  495.65   15.10
  -4  -3  -1  505.15   14.80
  -4  -3  -1  510.15   14.30
   4   3   1  459.15   15.10
   4   3   1  508.45   15.50
   4   3   1  496.15   15.00
   4   3   1  521.95   15.50
   4   3   1  454.65   14.70
   4   3   1  520.75   13.60
   4   3   1  510.45   15.10
   4   3   1  523.65   14.50
   4   3   1  513.25   15.50
  -5  -3  -1   28.90    3.20
  -5  -3  -1   32.40    3.40
  -5  -3  -1   25.90    2.70
  -5  -3  -1   35.40    3.30
  -5  -3  -1   27.30    3.30
  -5  -3  -1   33.00    3.50
  -5  -3  -1   30.70    3.50
  -5  -3  -1   28.40    2.60
   5   3   1   30.40    3.20
   5   3   1   33.00    3.70
   5   3   1   26.80    3.30
   5   3   1   36.90    3.30
   5   3   1   36.20    3.20
  -6  -3  -1  136.59    7.20
  -6  -3  -1  146.29    7.20
  -6  -3  -1  154.08    7.00
  -6  -3  -1  152.18    7.50
   6   3   1  154.98    6.80
   6   3   1  143.89    6.60
   6   3   1  151.28    7.50
   6   3   1  150.38    7.40
   6   3   1  154.88    7.30
  -7  -3  -1   24.00    3.80
  -7  -3  -1   31.20    4.40
  -7  -3  -1   26.50    4.00
   7   3   1   23.90    3.80
   7   3   1   27.90    4.30
   7   3   1   37.90    4.10
  -8  -3  -1   15.20    3.50
  -8  -3  -1   17.80    3.50
   8   3   1   13.70    3.40
   8   3   1    9.90    3.00
   8   3   1   14.20    3.50
  -9  -3  -1    5.00    3.10
  -9  -3  -1    9.80    3.20
   9   3   1    6.60    2.80
   9   3   1    8.30    3.30
   9  -4  -1    7.70    3.20
   9  -4  -1    4.80    2.70
  -9   4   1    1.10    2.60
  -9   4   1    7.00    3.50
   8  -4  -1   -1.90    1.90
   8  -4  -1    1.30    2.50
   8  -4  -1   -1.80    2.10
  -8   4   1   -1.90    2.20
  -8   4   1    1.20    2.10
   7  -4  -1    1.90    2.30
   7  -4  -1    0.00    1.80
   7  -4  -1    1.30    1.90
   7  -4  -1    2.80    2.20
   7  -4  -1   -0.60    1.50
  -7   4   1    4.10    2.40
  -7   4   1   -0.90    2.00
  -7   4   1   -0.40    1.10
   6  -4  -1    0.00    1.70
   6  -4  -1    2.00    1.90
   6  -4  -1   -3.40    1.10
   6  -4  -1   -2.00    1.20
   6  -4  -1   -0.50    1.50
   6  -4  -1    1.70    1.70
  -6   4   1    3.20    1.90
  -6   4   1   -1.60    1.50
  -6   4   1   -1.10    1.30
  -6   4   1    0.10    1.30
   5  -4  -1    5.90    1.70
   5  -4  -1   11.30    2.50
   5  -4  -1   10.70    2.70
   5  -4  -1   10.00    2.20
   5  -4  -1    6.80    2.00
   5  -4  -1    9.50    2.20
   5  -4  -1   11.80    2.40
   5  -4  -1    7.00    1.90
  -5   4   1    9.50    2.30
  -5   4   1    8.50    1.80
  -5   4   1    9.10    2.20
  -5   4   1   13.30    2.50
   4  -4  -1   42.10    3.80
   4  -4  -1   42.10    3.70
   4  -4  -1   44.90    4.10
   4  -4  -1   40.50    3.60
   4  -4  -1   38.60    2.60
   4  -4  -1   38.30    3.70
   4  -4  -1   35.90    2.50
   4  -4  -1   38.90    4.30
   4  -4  -1   39.10    3.60
  -4   4   1   33.30    3.50
  -4   4   1   39.30    2.90
  -4   4   1   38.30    3.70
  -4   4   1   37.00    3.80
   3  -4  -1    2.10    1.10
   3  -4  -1   -0.40    0.80
   3  -4  -1   -0.40    1.00
   3  -4  -1    0.20    1.10
   3  -4  -1    0.30    1.10
   3  -4  -1    1.90    1.00
   3  -4  -1    1.00    0.90
   3  -4  -1    0.80    0.60
   3  -4  -1    1.70    1.10
   3  -4  -1    2.10    0.90
   3  -4  -1    1.20    0.80
   3  -4  -1    0.00    0.80
  -3   4   1    1.20    1.00
  -3   4   1    1.60    1.10
  -3   4   1    0.90    0.80
  -3   4   1    0.20    0.90
  -3   4   1    0.80    1.00
  -3   4   1   -0.80    0.90
  -3   4   1    1.70    0.80
   2  -4  -1  168.28    5.80
   2  -4  -1  163.68    6.10
   2  -4  -1  156.58    6.10
   2  -4  -1  163.18    6.10
   2  -4  -1  154.48    6.00
   2  -4  -1  156.98    5.40
   2  -4  -1  154.98    6.00
   2  -4  -1  146.59    6.00
   2  -4  -1  160.58    5.80
  -2   4   1  153.08    6.10
  -2   4   1  160.68    5.70
  -2   4   1  163.18    5.20
  -2   4   1  166.78    5.50
  -2   4   1  167.48    6.40
  -2   4   1  158.48    5.50
  -2   4   1  155.48    6.00
  -2   4   1  163.88    6.20
   1  -4  -1   89.39    4.20
   1  -4  -1   88.49    3.40
   1  -4  -1   95.59    4.10
   1  -4  -1   98.39    4.20
   1  -4  -1   89.09    3.90
   1  -4  -1   90.99    3.60
   1  -4  -1   93.99    4.00
   1  -4  -1   88.79    3.50
   1  -4  -1   89.19    4.00
   1  -4  -1   94.09    4.20
   1  -4  -1   88.99    3.40
  -1   4   1   98.09    4.40
  -1   4   1   96.69    3.60
  -1   4   1   86.19    3.30
  -1   4   1   95.09    3.60
  -1   4   1   92.39    3.20
  -1   4   1   94.69    4.10
  -1   4   1   91.59    3.90
  -1   4   1   89.29    4.10
  -1   4   1   87.49    3.30
   0  -4  -1  759.72   20.30
   0  -4  -1  740.13   20.50
   0  -4  -1  745.83   20.20
   0  -4  -1  733.13   20.20
   0  -4  -1  757.62   19.90
   0  -4  -1  779.02   19.70
   0  -4  -1  766.82   19.40
   0  -4  -1  784.12   19.70
   0  -4  -1  772.42   20.30
   0  -4  -1  749.53   20.00
   0   4   1  728.03   19.30
   0   4   1  718.03   19.30
   0   4   1  770.72   20.20
   0   4   1  754.32   20.50
   0   4   1  732.03   20.70
   0   4   1  777.62   20.30
   0   4   1  765.12   20.20
  -1  -4  -1 1777.22   42.80
  -1  -4  -1 1693.23   43.80
  -1  -4  -1 1683.53   43.40
  -1  -4  -1 1728.53   42.90
  -1  -4  -1 1674.83   43.30
  -1  -4  -1 1703.73   43.00
  -1  -4  -1 1757.22   43.50
  -1  -4  -1 1672.23   43.70
  -1  -4  -1 1680.83   42.60
  -1  -4  -1 1662.33   43.30
   1   4   1 1766.02   43.60
   1   4   1 1785.32   42.80
   1   4   1 1711.33   43.50
   1   4   1 1662.73   43.50
   1   4   1 1602.84   42.60
   1   4   1 1705.13   43.70
   1   4   1 1743.03   42.70
   1   4   1 1726.03   42.70
   1   4   1 1664.13   43.60
  -2  -4  -1  670.73   18.40
  -2  -4  -1  626.04   18.30
  -2  -4  -1  662.73   18.50
  -2  -4  -1  675.83   18.40
  -2  -4  -1  652.73   17.90
  -2  -4  -1  677.03   18.20
  -2  -4  -1  679.33   17.90
  -2  -4  -1  675.03   18.30
  -2  -4  -1  668.43   18.60
  -2  -4  -1  635.54   18.60
  -2  -4  -1  641.64   18.30
   2   4   1  680.63   18.90
   2   4   1  653.23   17.90
   2   4   1  652.43   18.00
   2   4   1  689.53   18.10
   2   4   1  654.43   18.50
   2   4   1  674.23   18.10
   2   4   1  650.23   18.50
   2   4   1  637.04   18.30
   2   4   1  635.84   18.40
   2   4   1  671.63   17.70
  -3  -4  -1 1554.64   40.10
  -3  -4  -1 1559.94   40.60
  -3  -4  -1 1524.25   40.60
  -3  -4  -1 1614.64   40.70
  -3  -4  -1 1510.85   40.60
  -3  -4  -1 1573.64   40.90
  -3  -4  -1 1562.94   40.50
  -3  -4  -1 1572.94   40.40
  -3  -4  -1 1547.45   40.60
  -3  -4  -1 1522.25   39.80
   3   4   1 1565.34   40.60
   3   4   1 1564.54   40.60
   3   4   1 1530.75   41.00
   3   4   1 1551.04   40.70
   3   4   1 1635.54   40.60
   3   4   1 1607.54   39.20
   3   4   1 1531.75   40.70
   3   4   1 1479.35   40.50
   3   4   1 1561.64   40.60
  -4  -4  -1    3.70    1.40
  -4  -4  -1    2.90    1.40
  -4  -4  -1    5.20    1.60
  -4  -4  -1    5.90    1.50
  -4  -4  -1    4.00    1.20
  -4  -4  -1    3.00    1.10
  -4  -4  -1    6.50    1.60
  -4  -4  -1    5.70    1.70
   4   4   1    4.70    1.70
   4   4   1    5.30    1.70
   4   4   1    3.50    1.50
   4   4   1    6.40    1.60
   4   4   1    4.60    1.30
  -5  -4  -1    1.00    1.40
  -5  -4  -1   -1.00    1.40
  -5  -4  -1    0.20    1.20
  -5  -4  -1    2.40    1.60
  -5  -4  -1    1.10    1.20
  -5  -4  -1    1.90    1.30
  -5  -4  -1    1.80    1.60
   5   4   1    1.60    1.30
   5   4   1    0.80    1.50
   5   4   1    2.20    1.30
   5   4   1   -0.10    1.10
   5   4   1    0.00    1.40
   5   4   1    1.90    1.50
   5   4   1   -0.80    1.40
  -6  -4  -1   21.60    3.50
  -6  -4  -1   20.60    3.20
  -6  -4  -1   18.90    3.20
  -6  -4  -1   18.00    2.80
   6   4   1   19.60    3.30
   6   4   1   20.60    3.10
   6   4   1   20.60    3.30
   6   4   1   16.30    2.70
   6   4   1   21.50    3.00
   6   4   1   20.30    3.30
  -7  -4  -1    9.90    2.70
  -7  -4  -1   11.50    3.00
  -7  -4  -1    7.10    2.30
   7   4   1   10.60    2.90
   7   4   1    5.00    2.50
  -8  -4  -1   20.30    4.10
  -8  -4  -1   21.30    3.90
   8   4   1   21.80    4.00
   8   4   1   20.30    3.90
  -9  -4  -1   41.90    5.60
  -9  -4  -1   61.29    7.20
   9   4   1   55.29    6.80
   9   4   1   46.20    6.10
   9  -5  -1   27.80    4.90
   9  -5  -1   18.20    4.10
  -9   5   1   25.10    4.90
  -9   5   1   18.30    4.40
   8  -5  -1   11.60    3.70
   8  -5  -1   18.70    3.90
   8  -5  -1   16.20    4.00
   8  -5  -1   15.90    3.40
  -8   5   1   15.10    4.00
  -8   5   1   14.20    3.50
   7  -5  -1   20.70    3.90
   7  -5  -1   20.00    4.00
   7  -5  -1   15.00    3.40
   7  -5  -1   17.20    3.30
   7  -5  -1   15.70    3.30
  -7   5   1   14.50    3.50
  -7   5   1   10.00    3.00
   6  -5  -1  384.06   14.40
   6  -5  -1  374.26   13.70
   6  -5  -1  389.66   14.20
   6  -5  -1  386.46   14.20
   6  -5  -1  376.56   14.10
  -6   5   1  375.76   14.10
  -6   5   1  373.86   14.10
  -6   5   1  386.26   14.30
  -6   5   1  354.56   14.10
   5  -5  -1   36.20    4.10
   5  -5  -1   43.00    4.40
   5  -5  -1   32.60    3.80
   5  -5  -1   30.80    3.90
   5  -5  -1   32.10    3.90
  -5   5   1   36.40    4.20
  -5   5   1   34.10    4.00
  -5   5   1   34.70    4.10
  -5   5   1   36.80    3.70
   4  -5  -1  231.48    8.80
   4  -5  -1  222.88    9.10
   4  -5  -1  240.08    9.20
   4  -5  -1  220.38    9.00
   4  -5  -1  233.88    9.30
   4  -5  -1  226.88    8.90
  -4   5   1  234.38    8.80
  -4   5   1  233.38    9.30
  -4   5   1  227.48    9.10
  -4   5   1  228.68    9.10
   3  -5  -1  610.34   19.30
   3  -5  -1  671.43   18.00
   3  -5  -1  627.74   19.10
   3  -5  -1  638.74   19.30
   3  -5  -1  664.93   19.40
   3  -5  -1  675.43   19.00
   3  -5  -1  657.43   18.80
   3  -5  -1  667.53   19.20
  -3   5   1  668.33   18.10
  -3   5   1  657.53   19.40
  -3   5   1  661.83   19.50
  -3   5   1  648.34   19.60
  -3   5   1  675.23   19.20
   2  -5  -1   29.60    2.80
   2  -5  -1   30.60    3.00
   2  -5  -1   31.90    2.70
   2  -5  -1   26.80    2.80
   2  -5  -1   32.70    2.30
   2  -5  -1   27.40    2.90
   2  -5  -1   29.80    3.10
   2  -5  -1   30.20    2.90
   2  -5  -1   32.70    2.70
   2  -5  -1   32.80    2.20
  -2   5   1   30.80    2.00
  -2   5   1   26.90    2.80
  -2   5   1   27.60    1.80
  -2   5   1   30.70    3.00
  -2   5   1   30.40    3.30
  -2   5   1   33.10    1.90
  -2   5   1   28.50    2.50
   1  -5  -1    1.70    1.00
   1  -5  -1    1.40    1.10
   1  -5  -1    1.50    1.10
   1  -5  -1    1.40    0.90
   1  -5  -1    0.90    0.70
   1  -5  -1    0.80    1.30
   1  -5  -1    0.80    0.80
   1  -5  -1    1.20    0.90
   1  -5  -1   -0.70    1.10
   1  -5  -1    1.40    0.80
   1  -5  -1    1.80    0.90
   1  -5  -1    2.20    0.80
  -1   5   1    1.30    1.30
  -1   5   1    1.50    0.70
  -1   5   1    0.60    0.90
  -1   5   1    1.60    1.00
  -1   5   1    1.20    1.10
  -1   5   1    1.70    1.00
  -1   5   1    2.80    1.20
   0  -5  -1  121.69    4.30
   0  -5  -1  120.99    5.00
   0  -5  -1  116.99    4.90
   0  -5  -1  126.59    4.70
   0  -5  -1  111.29    4.20
   0  -5  -1  113.79    4.40
   0  -5  -1  123.89    5.00
   0  -5  -1  113.59    4.40
   0  -5  -1  112.19    5.30
   0  -5  -1  115.89    5.20
   0   5   1  120.09    4.90
   0   5   1  118.39    5.00
   0   5   1  119.79    4.20
   0   5   1  117.59    5.00
   0   5   1  115.79    4.10
   0   5   1  119.29    5.20
   0   5   1  128.99    4.90
   0   5   1  122.39    5.50
  -1  -5  -1   22.80    2.10
  -1  -5  -1   25.20    1.70
  -1  -5  -1   23.90    2.60
  -1  -5  -1   21.20    2.30
  -1  -5  -1   25.70    2.00
  -1  -5  -1   22.70    2.40
  -1  -5  -1   25.20    2.20
  -1  -5  -1   25.40    2.80
  -1  -5  -1   30.00    2.60
  -1  -5  -1   27.50    2.00
  -1  -5  -1   25.50    2.50
   1   5   1   24.80    2.50
   1   5   1   20.50    1.90
   1   5   1   26.40    2.90
   1   5   1   21.70    2.40
   1   5   1   24.90    1.80
   1   5   1   21.40    2.50
   1   5   1   27.70    2.70
  -2  -5  -1  136.19    6.00
  -2  -5  -1  138.49    6.00
  -2  -5  -1  147.29    4.90
  -2  -5  -1  141.69    5.80
  -2  -5  -1  140.29    5.60
  -2  -5  -1  138.09    5.60
  -2  -5  -1  133.09    5.40
  -2  -5  -1  129.59    5.60
  -2  -5  -1  141.39    5.20
  -2  -5  -1  139.29    5.50
   2   5   1  139.79    5.90
   2   5   1  136.69    6.00
   2   5   1  131.79    6.00
   2   5   1  129.99    5.80
   2   5   1  137.99    5.80
   2   5   1  133.69    5.30
   2   5   1  139.99    5.40
   2   5   1  139.99    5.30
  -3  -5  -1  363.66   11.50
  -3  -5  -1  349.96   11.30
  -3  -5  -1  338.27   11.20
  -3  -5  -1  339.77   11.20
  -3  -5  -1  360.26   10.90
  -3  -5  -1  323.07   11.30
  -3  -5  -1  338.67   10.70
  -3  -5  -1  334.47   11.50
  -3  -5  -1  349.07   11.50
   3   5   1  350.56   11.80
   3   5   1  329.67   11.00
   3   5   1  330.27   11.20
   3   5   1  338.17   11.40
   3   5   1  334.27   11.00
   3   5   1  331.27   11.40
   3   5   1  338.67   11.00
  -4  -5  -1    3.00    1.50
  -4  -5  -1    0.10    1.00
  -4  -5  -1   -1.00    1.30
  -4  -5  -1    0.60    1.30
  -4  -5  -1   -1.00    1.10
  -4  -5  -1   -0.90    1.10
  -4  -5  -1    1.00    1.10
  -4  -5  -1    2.40    1.60
   4   5   1    0.20    1.20
   4   5   1    4.20    1.70
   4   5   1    0.10    1.10
   4   5   1    1.40    1.30
   4   5   1    0.40    1.30
   4   5   1    1.10    1.40
  -5  -5  -1   55.89    4.00
  -5  -5  -1   58.39    4.60
  -5  -5  -1   63.09    4.20
  -5  -5  -1   55.29    4.90
  -5  -5  -1   52.79    4.00
  -5  -5  -1   59.89    3.90
   5   5   1   58.19    5.10
   5   5   1   56.79    4.90
   5   5   1   64.69    4.70
   5   5   1   51.79    4.60
   5   5   1   58.29    4.90
   5   5   1   49.99    4.40
  -6  -5  -1   30.90    3.90
  -6  -5  -1   28.20    4.00
  -6  -5  -1   32.90    4.30
  -6  -5  -1   28.30    3.40
   6   5   1   26.00    3.60
   6   5   1   26.90    3.90
   6   5   1   27.30    3.90
   6   5   1   24.50    3.50
   6   5   1   28.40    4.00
  -7  -5  -1   39.30    4.70
  -7  -5  -1   28.30    4.20
   7   5   1   31.00    4.70
   7   5   1   28.00    4.10
   7   5   1   28.20    4.00
  -8  -5  -1   16.20    3.70
  -8  -5  -1    8.50    2.80
   8   5   1   13.00    3.30
   8   5   1   11.20    3.40
  -9  -5  -1    1.60    2.50
  -9  -5  -1    4.60    2.80
   9   5   1    1.40    2.40
   9   5   1    2.80    2.80
   8  -6  -1   -0.40    2.10
   8  -6  -1   -3.30    1.60
   8  -6  -1   -6.50    1.40
   8  -6  -1    2.40    2.40
  -8   6   1   -2.40    2.10
  -8   6   1   -0.50    2.10
   7  -6  -1   21.20    3.80
   7  -6  -1   29.10    4.50
   7  -6  -1   22.50    4.10
   7  -6  -1   31.90    4.70
   7  -6  -1   28.40    4.80
  -7   6   1   26.10    4.30
  -7   6   1   24.70    4.20
  -7   6   1   25.30    4.30
   6  -6  -1    2.70    1.70
   6  -6  -1    6.70    2.60
   6  -6  -1    3.70    1.90
   6  -6  -1    5.20    2.50
   6  -6  -1    8.80    2.40
  -6   6   1    1.60    2.20
  -6   6   1    6.10    2.50
  -6   6   1    3.50    1.80
   5  -6  -1  218.58    9.50
   5  -6  -1  226.68    9.90
   5  -6  -1  211.58    9.60
   5  -6  -1  212.48    9.70
   5  -6  -1  228.18    9.50
  -5   6   1  213.88    9.50
  -5   6   1  219.58    9.80
  -5   6   1  234.38   10.00
   4  -6  -1  121.09    6.50
   4  -6  -1  116.29    6.30
   4  -6  -1  111.39    6.20
   4  -6  -1  114.59    6.10
   4  -6  -1  111.49    5.80
   4  -6  -1  117.39    6.10
  -4   6   1  112.49    6.20
  -4   6   1  113.49    6.40
  -4   6   1  116.19    6.00
  -4   6   1  122.89    6.40
   3  -6  -1   13.70    2.30
   3  -6  -1   12.80    2.10
   3  -6  -1   13.00    2.40
   3  -6  -1   11.90    2.30
   3  -6  -1   14.80    2.50
   3  -6  -1   12.60    2.20
   3  -6  -1   11.40    2.20
  -3   6   1   14.60    2.30
  -3   6   1   16.00    2.70
  -3   6   1   12.00    2.30
  -3   6   1   12.20    1.80
  -3   6   1   17.50    2.80
   2  -6  -1    2.00    1.10
   2  -6  -1    3.30    1.20
   2  -6  -1    2.10    1.10
   2  -6  -1    2.90    1.40
   2  -6  -1    0.70    1.20
   2  -6  -1    4.30    1.20
   2  -6  -1    2.10    1.30
  -2   6   1    2.50    1.20
  -2   6   1    1.70    1.00
  -2   6   1    2.60    1.50
  -2   6   1    3.50    1.60
  -2   6   1    2.00    0.90
  -2   6   1    3.70    1.00
  -2   6   1    2.20    1.10
  -2   6   1    2.40    1.30
  -2   6   1    1.90    1.00
   1  -6  -1  935.71   26.10
   1  -6  -1  891.31   25.60
   1  -6  -1  933.81   25.40
   1  -6  -1  926.01   25.50
   1  -6  -1  946.51   24.80
   1  -6  -1  959.90   24.40
   1  -6  -1  930.91   25.50
   1  -6  -1  892.51   25.40
   1  -6  -1  936.81   24.10
   1  -6  -1  938.01   25.00
   1  -6  -1  921.81   24.80
  -1   6   1  927.31   25.90
  -1   6   1  913.71   25.70
  -1   6   1  936.01   24.90
  -1   6   1  875.81   25.10
  -1   6   1  921.71   24.80
  -1   6   1  919.71   26.30
   0  -6  -1  156.58    5.60
   0  -6  -1  140.49    5.10
   0  -6  -1  138.99    5.90
   0  -6  -1  140.79    5.80
   0  -6  -1  134.09    5.00
   0  -6  -1  131.19    5.80
   0  -6  -1  137.69    5.30
   0  -6  -1  136.39    5.40
   0   6   1  127.49    5.90
   0   6   1  143.99    4.90
   0   6   1  132.99    6.10
   0   6   1  134.79    5.70
   0   6   1  141.49    5.90
   0   6   1  143.09    5.80
   0   6   1  141.09    6.50
  -1  -6  -1  319.57    9.60
  -1  -6  -1  279.97    9.90
  -1  -6  -1  301.27    9.00
  -1  -6  -1  308.87    9.60
  -1  -6  -1  282.87    9.70
  -1  -6  -1  283.17    9.80
  -1  -6  -1  312.27    9.20
  -1  -6  -1  277.57   10.30
  -1  -6  -1  303.07    9.50
  -1  -6  -1  295.07    9.90
   1   6   1  290.97   10.00
   1   6   1  279.07    8.90
   1   6   1  291.47    8.70
   1   6   1  283.27   10.20
   1   6   1  289.87   10.10
   1   6   1  312.57   10.40
   1   6   1  274.17   10.40
   1   6   1  300.07    8.90
  -2  -6  -1   87.89    5.00
  -2  -6  -1   93.69    4.60
  -2  -6  -1   94.09    4.30
  -2  -6  -1  100.09    4.90
  -2  -6  -1   91.29    4.70
  -2  -6  -1  102.59    4.30
  -2  -6  -1   93.39    4.10
  -2  -6  -1  112.99    7.20
  -2  -6  -1   92.19    4.80
   2   6   1  101.99    5.00
   2   6   1   93.69    4.30
   2   6   1   95.19    4.30
   2   6   1   99.99    5.00
   2   6   1   87.29    5.00
   2   6   1   90.99    4.30
   2   6   1   98.09    5.20
  -3  -6  -1  397.96   13.60
  -3  -6  -1  416.16   13.10
  -3  -6  -1  423.26   13.60
  -3  -6  -1  404.86   13.30
  -3  -6  -1  429.06   13.60
  -3  -6  -1  447.46   13.10
  -3  -6  -1  426.16   14.10
   3   6   1  418.06   13.90
   3   6   1  407.06   13.70
   3   6   1  407.26   13.60
   3   6   1  412.16   13.10
   3   6   1  424.36   13.20
   3   6   1  413.96   14.10
  -4  -6  -1  543.45   17.50
  -4  -6  -1  580.94   16.90
  -4  -6  -1  567.24   17.30
  -4  -6  -1  533.25   17.20
  -4  -6  -1  589.54   17.70
  -4  -6  -1  533.05   17.40
  -4  -6  -1  551.64   17.80
  -4  -6  -1  567.94   16.60
   4   6   1  540.95   17.30
   4   6   1  527.85   17.80
   4   6   1  539.25   17.50
   4   6   1  563.74   17.30
   4   6   1  562.54   17.20
   4   6   1  527.75   17.40
  -5  -6  -1   34.70    3.90
  -5  -6  -1   36.30    3.80
  -5  -6  -1   43.30    4.70
  -5  -6  -1   32.00    4.00
  -5  -6  -1   38.00    4.70
   5   6   1   35.80    4.30
   5   6   1   25.70    3.60
   5   6   1   40.00    4.20
   5   6   1   38.30    4.10
   5   6   1   37.30    4.20
  -6  -6  -1    5.50    2.30
  -6  -6  -1    8.10    2.50
  -6  -6  -1    3.30    2.10
  -6  -6  -1    5.80    2.30
   6   6   1    5.20    2.40
   6   6   1    0.70    2.00
   6   6   1    7.00    2.30
   6   6   1    4.40    2.30
   6   6   1    6.70    2.50
  -7  -6  -1    5.00    2.40
  -7  -6  -1    1.20    2.20
   7   6   1    3.40    2.30
   7   6   1    5.60    2.30
   7   6   1    8.60    2.80
   7   6   1    4.80    2.40
  -8  -6  -1    6.90    2.80
  -8  -6  -1    3.70    2.70
   8   6   1    6.60    2.90
   8   6   1    0.70    1.80
  -9  -6  -1   11.10    3.50
  -9  -6  -1   12.80    4.00
   9   6   1    8.50    2.90
   9   6   1   10.60    3.70
   8  -7  -1   -1.10    2.20
   8  -7  -1    1.20    2.80
   8  -7  -1    2.40    2.40
   8  -7  -1    1.70    2.30
  -8   7   1    0.50    2.40
  -8   7   1   -1.30    3.10
  -8   7   1   -1.60    1.70
   7  -7  -1    2.90    2.40
   7  -7  -1    1.10    1.70
   7  -7  -1    2.40    2.10
   7  -7  -1    0.40    2.20
   7  -7  -1    3.80    2.50
  -7   7   1    1.50    2.60
  -7   7   1    7.70    2.90
  -7   7   1   -4.00    1.60
   6  -7  -1   66.69    6.30
   6  -7  -1   60.99    6.00
   6  -7  -1   53.79    6.00
   6  -7  -1   49.30    5.80
   6  -7  -1   61.49    6.10
  -6   7   1   71.19    6.80
  -6   7   1   46.60    5.80
  -6   7   1   60.59    6.30
   5  -7  -1  134.09    7.40
   5  -7  -1  142.69    7.40
   5  -7  -1  135.49    7.50
   5  -7  -1  142.09    7.70
   5  -7  -1  132.59    7.40
  -5   7   1  141.29    7.80
  -5   7   1  143.99    7.90
  -5   7   1  129.89    7.40
   4  -7  -1   42.90    4.70
   4  -7  -1   43.30    4.60
   4  -7  -1   39.40    4.40
   4  -7  -1   49.90    4.80
   4  -7  -1   54.79    5.30
  -4   7   1   52.39    5.10
  -4   7   1   47.10    4.80
  -4   7   1   53.69    5.30
   3  -7  -1    0.60    1.20
   3  -7  -1   -1.10    1.10
   3  -7  -1   -0.10    1.40
   3  -7  -1    3.20    1.60
   3  -7  -1   -0.60    0.80
   3  -7  -1    1.00    1.50
  -3   7   1    0.60    1.50
  -3   7   1    0.80    1.50
  -3   7   1    0.20    1.50
  -3   7   1   -1.20    1.20
   2  -7  -1  495.45   14.30
   2  -7  -1  492.55   15.60
   2  -7  -1  486.85   15.90
   2  -7  -1  479.55   15.60
   2  -7  -1  498.55   15.50
   2  -7  -1  488.25   14.90
  -2   7   1  470.05   15.70
  -2   7   1  481.65   16.30
  -2   7   1  481.55   15.70
  -2   7   1  491.35   14.40
  -2   7   1  467.95   15.60
  -2   7   1  503.15   15.00
   1  -7  -1   35.20    3.10
   1  -7  -1   35.60    3.50
   1  -7  -1   36.90    3.60
   1  -7  -1   35.60    3.10
   1  -7  -1   37.60    3.70
   1  -7  -1   35.80    3.40
   1  -7  -1   36.20    3.60
  -1   7   1   33.60    3.60
  -1   7   1   29.40    3.10
  -1   7   1   38.50    3.30
  -1   7   1   43.90    4.50
  -1   7   1   40.10    3.90
  -1   7   1   37.90    3.30
   0  -7  -1   28.00    3.40
   0  -7  -1   33.40    3.40
   0  -7  -1   28.50    2.90
   0  -7  -1   26.20    3.00
   0  -7  -1   31.20    3.30
   0  -7  -1   26.50    2.60
   0  -7  -1   29.30    2.50
   0   7   1   25.80    3.00
   0   7   1   37.70    4.10
   0   7   1   26.90    3.20
   0   7   1   26.80    3.20
   0   7   1   31.20    3.10
   0   7   1   33.40    3.30
  -1  -7  -1  286.47   10.00
  -1  -7  -1  288.67    9.60
  -1  -7  -1  274.07    9.00
  -1  -7  -1  281.27    9.50
  -1  -7  -1  281.77    9.00
  -1  -7  -1  268.27    9.90
  -1  -7  -1  284.97   10.00
   1   7   1  281.07   10.10
   1   7   1  278.87   10.40
   1   7   1  283.37   10.30
   1   7   1  266.37   10.60
   1   7   1  272.17   10.10
   1   7   1  281.67    8.70
  -2  -7  -1    3.60    1.20
  -2  -7  -1   11.50    2.40
  -2  -7  -1    8.20    2.00
  -2  -7  -1   13.90    2.70
  -2  -7  -1   11.90    2.30
  -2  -7  -1   12.20    2.20
  -2  -7  -1   12.40    1.90
   2   7   1   14.30    2.10
   2   7   1   14.10    2.10
   2   7   1    9.30    2.10
   2   7   1    8.40    2.90
   2   7   1    8.50    2.00
   2   7   1    8.70    2.20
  -3  -7  -1  142.29    7.10
  -3  -7  -1  137.89    6.70
  -3  -7  -1  140.29    6.70
  -3  -7  -1  129.29    6.60
  -3  -7  -1  139.19    6.10
  -3  -7  -1  135.59    6.20
  -3  -7  -1  141.99    6.60
   3   7   1  143.99    6.20
   3   7   1  128.09    6.60
   3   7   1  139.69    6.20
   3   7   1  134.39    7.00
   3   7   1  147.59    7.00
  -4  -7  -1    4.00    2.00
  -4  -7  -1    0.80    1.60
  -4  -7  -1    0.80    1.40
  -4  -7  -1   -1.00    1.30
  -4  -7  -1    3.50    1.70
   4   7   1    3.60    1.90
   4   7   1   -0.80    1.50
   4   7   1    1.80    1.50
   4   7   1    4.00    2.20
   4   7   1    0.30    1.80
  -5  -7  -1    4.60    2.10
  -5  -7  -1    4.90    2.00
  -5  -7  -1    5.30    2.10
  -5  -7  -1    2.90    1.80
   5   7   1    3.30    1.70
   5   7   1    5.60    2.30
   5   7   1    3.60    2.00
   5   7   1    6.40    2.60
   5   7   1    4.70    2.10
  -6  -7  -1    2.50    2.00
  -6  -7  -1    0.10    1.80
  -6  -7  -1    1.00    1.70
  -6  -7  -1   -0.80    1.70
   6   7   1    1.50    2.10
   6   7   1    0.30    1.90
   6   7   1    0.60    1.10
   6   7   1    0.70    1.80
   6   7   1    3.40    2.30
  -7  -7  -1   10.90    3.10
  -7  -7  -1    9.50    3.00
   7   7   1   13.40    3.30
   7   7   1    8.40    3.40
   7   7   1   14.40    3.70
   7   7   1    9.60    3.00
  -8  -7  -1    2.90    2.50
  -8  -7  -1    2.50    2.90
   8   7   1    3.50    2.50
   8   7   1    5.90    2.80
   8  -8  -1   29.20    5.40
   8  -8  -1   28.20    5.00
   8  -8  -1   28.80    5.40
   8  -8  -1   25.30    4.30
  -8   8   1   33.10    5.50
  -8   8   1   25.80    4.80
  -8   8   1   32.50    5.30
   7  -8  -1   58.49    7.00
   7  -8  -1   58.49    6.50
   7  -8  -1   55.09    6.50
   7  -8  -1   62.49    6.70
   7  -8  -1   47.80    6.00
  -7   8   1   63.49    6.90
  -7   8   1   59.89    7.00
  -7   8   1   46.20    5.90
   6  -8  -1    1.90    2.20
   6  -8  -1    2.60    2.50
   6  -8  -1   -0.50    2.10
   6  -8  -1    1.40    1.80
   6  -8  -1    2.80    2.20
  -6   8   1    7.00    2.90
  -6   8   1   -2.60    1.70
  -6   8   1   -0.80    2.10
   5  -8  -1   28.70    4.40
   5  -8  -1   31.70    4.40
   5  -8  -1   34.00    4.70
   5  -8  -1   38.80    4.50
   5  -8  -1   36.70    4.80
  -5   8   1   36.50    5.00
  -5   8   1   31.40    4.60
  -5   8   1   31.30    4.70
   4  -8  -1    1.10    1.90
   4  -8  -1   -0.20    1.50
   4  -8  -1   -0.30    1.30
   4  -8  -1   -0.50    1.70
   4  -8  -1   -1.20    1.50
   4  -8  -1    0.40    1.80
  -4   8   1    2.30    2.10
  -4   8   1    1.30    1.90
  -4   8   1    1.30    1.90
   3  -8  -1  103.59    6.00
   3  -8  -1  101.29    6.10
   3  -8  -1  113.09    6.60
   3  -8  -1   99.89    5.90
   3  -8  -1  102.99    5.30
   3  -8  -1  110.99    6.10
  -3   8   1  108.49    6.70
  -3   8   1  106.89    6.30
  -3   8   1  101.99    5.60
  -3   8   1   96.69    6.10
   2  -8  -1  301.07   11.20
   2  -8  -1  291.47   11.10
   2  -8  -1  308.87   11.40
   2  -8  -1  273.57   10.50
   2  -8  -1  293.47   11.40
  -2   8   1  288.07   11.30
  -2   8   1  293.67   11.40
  -2   8   1  301.27   10.70
  -2   8   1  307.17   10.20
  -2   8   1  309.07   12.10
   1  -8  -1    7.00    1.80
   1  -8  -1    7.60    1.90
   1  -8  -1    4.30    1.80
   1  -8  -1    6.60    1.90
   1  -8  -1    6.20    1.70
   1  -8  -1    5.80    2.20
   1  -8  -1    4.40    1.70
  -1   8   1    3.10    1.70
  -1   8   1    5.90    1.80
  -1   8   1    6.90    2.20
  -1   8   1    2.80    1.50
  -1   8   1    3.60    1.70
   0  -8  -1   71.99    5.20
   0  -8  -1   67.19    4.50
   0  -8  -1   69.69    4.60
   0  -8  -1   70.69    4.60
   0  -8  -1   80.59    4.40
   0  -8  -1   71.09    4.20
   0   8   1   71.19    4.80
   0   8   1   67.39    5.00
   0   8   1   75.09    4.50
   0   8   1   73.89    4.70
   0   8   1   74.99    4.80
  -1  -8  -1   44.40    4.30
  -1  -8  -1   44.70    3.50
  -1  -8  -1   39.00    3.70
  -1  -8  -1   40.90    3.60
  -1  -8  -1   43.70    4.20
  -1  -8  -1   41.00    2.90
  -1  -8  -1   47.50    4.30
   1   8   1   36.40    4.00
   1   8   1   43.10    4.80
   1   8   1   37.30    4.00
   1   8   1   42.50    4.10
  -2  -8  -1   46.60    4.20
  -2  -8  -1   42.60    4.20
  -2  -8  -1   42.20    4.30
  -2  -8  -1   43.20    4.70
   2   8   1   39.50    4.20
   2   8   1   40.80    4.20
   2   8   1   37.30    4.20
   2   8   1   46.50    5.00
  -3  -8  -1  159.38    8.00
  -3  -8  -1  155.78    7.10
  -3  -8  -1  151.68    7.40
  -3  -8  -1  142.59    7.40
  -3  -8  -1  153.88    7.50
   3   8   1  151.18    7.90
   3   8   1  137.89    7.40
   3   8   1  157.58    7.60
   3   8   1  161.88    6.90
   3   8   1  150.08    6.70
  -4  -8  -1   32.80    4.10
  -4  -8  -1   40.10    4.50
  -4  -8  -1   35.20    4.60
  -4  -8  -1   31.20    3.60
  -4  -8  -1   35.50    4.40
   4   8   1   42.10    4.90
   4   8   1   41.40    4.20
   4   8   1   27.60    3.90
   4   8   1   31.20    3.70
   4   8   1   36.80    4.30
  -5  -8  -1  659.33   21.70
  -5  -8  -1  642.94   20.80
  -5  -8  -1  620.74   21.20
  -5  -8  -1  646.64   20.90
   5   8   1  636.34   20.50
   5   8   1  647.04   21.30
   5   8   1  629.14   20.60
   5   8   1  631.84   21.00
   5   8   1  640.24   21.70
  -6  -8  -1   22.10    3.80
  -6  -8  -1   31.90    4.40
  -6  -8  -1   32.10    4.90
  -6  -8  -1   34.00    5.00
   6   8   1   28.00    4.20
   6   8   1   22.50    3.80
   6   8   1   26.60    4.10
   6   8   1   24.40    4.40
   6   8   1   26.90    4.10
  -7  -8  -1    2.20    2.80
  -7  -8  -1    2.90    2.50
   7   8   1    5.80    2.80
   7   8   1    5.30    2.80
   7   8   1    6.30    2.90
  -8  -8  -1   53.09    6.70
  -8  -8  -1   42.50    5.60
   8   8   1   32.80    5.20
   8   8   1   43.50    6.00
   7  -9  -1    2.00    2.20
   7  -9  -1    8.20    3.60
   7  -9  -1    6.20    3.00
   7  -9  -1    9.00    3.30
   7  -9  -1   10.50    3.60
  -7   9   1    6.80    3.00
  -7   9   1    6.00    3.20
   6  -9  -1   -2.00    2.10
   6  -9  -1    0.50    2.50
   6  -9  -1    1.50    2.40
   6  -9  -1    1.20    2.00
   6  -9  -1    2.90    2.40
  -6   9   1    1.50    2.30
  -6   9   1   -1.90    2.10
  -6   9   1    2.40    2.50
   5  -9  -1   14.30    3.50
   5  -9  -1   15.20    3.60
   5  -9  -1   16.20    3.50
   5  -9  -1   17.60    3.90
   5  -9  -1   10.50    3.00
  -5   9   1   12.30    3.20
  -5   9   1   11.10    3.50
  -5   9   1   14.50    3.50
   4  -9  -1   -0.50    1.50
   4  -9  -1    0.20    1.80
   4  -9  -1    0.80    2.00
   4  -9  -1    1.80    1.80
   4  -9  -1    0.70    1.90
  -4   9   1    0.10    1.90
  -4   9   1   -1.40    2.00
   3  -9  -1   10.80    2.60
   3  -9  -1    6.90    2.50
   3  -9  -1    8.30    2.60
   3  -9  -1   10.50    2.70
   3  -9  -1   13.00    2.80
  -3   9   1    8.60    2.90
  -3   9   1   11.40    2.90
  -3   9   1    9.70    2.30
  -3   9   1   10.20    2.90
   2  -9  -1  417.16   14.80
   2  -9  -1  427.96   15.30
   2  -9  -1  405.36   14.10
   2  -9  -1  440.16   15.20
   2  -9  -1  423.56   14.80
  -2   9   1  451.35   16.20
  -2   9   1  401.36   15.00
  -2   9   1  391.06   14.90
  -2   9   1  434.66   14.40
   1  -9  -1  433.36   14.70
   1  -9  -1  386.86   14.40
   1  -9  -1  420.26   14.70
   1  -9  -1  398.96   14.30
   1  -9  -1  425.96   14.60
  -1   9   1  438.56   14.00
  -1   9   1  405.56   14.30
  -1   9   1  413.46   13.80
  -1   9   1  396.06   15.20
  -1   9   1  417.16   14.80
   0  -9  -1    9.30    2.30
   0  -9  -1    3.50    2.00
   0  -9  -1    1.40    1.80
   0  -9  -1   10.50    2.80
   0  -9  -1    5.00    1.80
   0   9   1    2.50    1.90
   0   9   1    6.60    2.40
   0   9   1    8.80    2.30
   0   9   1    6.50    2.30
   0   9   1    8.90    2.20
  -1  -9  -1    7.60    2.60
  -1  -9  -1    6.60    2.10
  -1  -9  -1   10.10    2.40
  -1  -9  -1    7.20    2.10
  -1  -9  -1    7.20    2.30
   1   9   1    4.20    2.00
   1   9   1    5.00    2.20
   1   9   1    4.90    2.50
   1   9   1    9.60    2.50
   1   9   1    6.40    2.10
  -2  -9  -1  523.35   17.20
  -2  -9  -1  543.05   17.70
  -2  -9  -1  527.15   17.40
   2   9   1  547.45   18.70
   2   9   1  526.75   17.90
   2   9   1  510.85   17.60
   2   9   1  510.75   17.60
  -3  -9  -1   -0.60    1.70
  -3  -9  -1   -1.70    1.50
  -3  -9  -1    2.50    1.30
  -3  -9  -1    0.90    1.80
   3   9   1    0.70    1.40
   3   9   1   -3.20    1.40
   3   9   1   -1.70    1.80
   3   9   1   -2.90    1.50
  -4  -9  -1  114.09    6.50
  -4  -9  -1  103.39    6.80
  -4  -9  -1  104.89    6.50
  -4  -9  -1  113.99    7.30
   4   9   1  111.99    6.30
   4   9   1  109.19    7.10
   4   9   1  103.79    7.10
   4   9   1  107.69    6.80
  -5  -9  -1   52.39    5.70
  -5  -9  -1   59.69    6.00
  -5  -9  -1   57.59    6.30
   5   9   1   46.30    5.80
   5   9   1   51.59    5.80
   5   9   1   57.09    5.50
   5   9   1   47.80    5.60
   5   9   1   56.69    5.60
  -6  -9  -1   58.09    6.70
  -6  -9  -1   49.40    5.90
  -6  -9  -1   44.10    5.90
   6   9   1   55.39    5.90
   6   9   1   51.49    6.40
   6   9   1   50.19    5.60
   6   9   1   58.19    6.20
   6   9   1   43.40    5.70
  -7  -9  -1   11.60    3.70
  -7  -9  -1    3.20    2.70
   7   9   1   10.00    3.30
   7   9   1    8.70    3.20
   7   9   1    7.70    3.30
   7   9   1    6.10    3.50
   7 -10  -1    3.50    2.80
   7 -10  -1   11.50    3.90
   7 -10  -1    2.60    2.90
   7 -10  -1    2.80    2.90
  -7  10   1    8.30    3.80
  -7  10   1    6.30    3.80
   6 -10  -1   15.00    3.90
   6 -10  -1   10.30    3.70
   6 -10  -1   15.80    4.00
   6 -10  -1    8.00    3.30
  -6  10   1    9.20    3.60
  -6  10   1   10.00    3.60
  -6  10   1    9.20    3.90
   5 -10  -1    4.10    2.20
   5 -10  -1    3.30    2.60
   5 -10  -1    1.90    2.10
   5 -10  -1    1.90    1.70
   5 -10  -1    3.20    2.80
  -5  10   1    3.60    2.60
  -5  10   1    2.60    2.60
  -5  10   1    4.40    2.70
   4 -10  -1    7.20    2.60
   4 -10  -1    9.60    3.20
   4 -10  -1    4.70    2.60
   4 -10  -1    6.60    2.70
   4 -10  -1    5.70    2.60
  -4  10   1    8.90    3.30
  -4  10   1    6.30    2.70
  -4  10   1    3.20    2.60
   3 -10  -1    3.50    2.00
   3 -10  -1    3.80    1.90
   3 -10  -1    3.00    2.50
   3 -10  -1    1.40    2.10
   3 -10  -1    2.10    1.70
  -3  10   1    1.00    2.30
  -3  10   1    2.90    2.40
  -3  10   1    3.50    2.40
  -3  10   1    5.20    2.40
   2 -10  -1   19.90    3.50
   2 -10  -1   26.90    4.10
   2 -10  -1   23.80    3.70
   2 -10  -1   37.40    4.70
   2 -10  -1   23.00    3.60
  -2  10   1   34.80    4.60
  -2  10   1   27.70    4.60
  -2  10   1   31.40    3.90
  -2  10   1   28.20    4.20
   1 -10  -1    1.10    1.90
   1 -10  -1   -1.00    1.50
   1 -10  -1    0.70    1.40
   1 -10  -1   -0.50    1.50
   1 -10  -1   -0.80    1.00
  -1  10   1    1.60    1.60
  -1  10   1    3.40    1.80
  -1  10   1   -2.10    1.10
  -1  10   1    1.00    2.00
   0 -10  -1   19.30    3.20
   0 -10  -1    9.10    2.20
   0 -10  -1   17.60    3.30
   0 -10  -1   14.20    2.70
   0 -10  -1   17.30    3.90
   0 -10  -1   21.00    3.30
   0  10   1   18.90    3.50
   0  10   1   15.80    3.60
   0  10   1   18.20    3.20
   0  10   1   22.40    3.20
   0  10   1   18.00    3.40
  -1 -10  -1    3.00    2.90
  -1 -10  -1    5.70    2.30
  -1 -10  -1    4.90    2.20
  -1 -10  -1    4.20    2.20
  -1 -10  -1    7.60    2.90
   1  10   1    4.90    2.20
   1  10   1    4.60    2.60
   1  10   1    5.70    2.20
   1  10   1    4.90    2.10
   1  10   1    7.80    2.90
  -2 -10  -1    9.10    2.60
  -2 -10  -1    3.30    2.50
  -2 -10  -1    7.20    2.60
   2  10   1    9.90    2.70
   2  10   1    3.70    2.60
   2  10   1    5.40    2.40
   2  10   1    9.20    2.90
  -3 -10  -1   72.89    6.60
  -3 -10  -1   70.79    6.30
   3  10   1   68.29    6.50
   3  10   1   80.59    7.00
   3  10   1   70.59    7.20
   3  10   1   66.69    6.70
  -4 -10  -1   17.10    3.70
  -4 -10  -1   12.90    3.60
  -4 -10  -1   14.70    3.30
   4  10   1   16.60    3.90
   4  10   1   18.30    3.80
   4  10   1   17.40    4.10
   4  10   1   13.80    3.50
  -5 -10  -1  115.89    8.10
  -5 -10  -1  110.59    7.40
  -5 -10  -1  107.69    7.30
   5  10   1  124.09    8.10
   5  10   1  103.19    7.30
   5  10   1  107.49    7.90
  -6 -10  -1   16.70    3.90
  -6 -10  -1   21.30    4.60
  -6 -10  -1   21.80    4.80
   6  10   1   16.50    3.80
   6  10   1   22.90    4.30
   6  10   1   19.20    4.70
  -7 -10  -1   10.60    3.60
  -7 -10  -1   11.30    3.50
   7  10   1    7.50    3.60
   7  10   1    3.40    2.80
   7  10   1    4.70    2.70
   6 -11  -1   -0.30    2.60
   6 -11  -1    2.10    2.70
   6 -11  -1   -2.40    2.40
   6 -11  -1    3.40    2.40
  -6  11   1   -4.70    2.30
  -6  11   1    0.00    2.20
  -6  11   1    2.60    2.70
   5 -11  -1   18.40    4.00
   5 -11  -1   21.30    4.60
   5 -11  -1   20.70    4.40
   5 -11  -1   18.20    4.10
   5 -11  -1   27.60    5.00
  -5  11   1   29.00    5.00
  -5  11   1   23.80    5.20
  -5  11   1   22.30    4.70
   4 -11  -1   11.50    3.20
   4 -11  -1   17.70    3.40
   4 -11  -1   18.70    4.30
   4 -11  -1   21.00    4.20
   4 -11  -1   17.70    4.20
  -4  11   1   11.70    3.50
  -4  11   1   13.50    4.00
  -4  11   1   10.70    3.50
   3 -11  -1   51.19    5.80
   3 -11  -1   51.79    5.50
   3 -11  -1   44.20    5.40
   3 -11  -1   35.40    5.00
   3 -11  -1   33.70    5.10
  -3  11   1   29.70    4.80
  -3  11   1   35.80    5.60
  -3  11   1   35.20    5.20
   2 -11  -1   36.70    4.80
   2 -11  -1   31.00    4.30
   2 -11  -1   45.00    5.80
   2 -11  -1   43.40    5.40
  -2  11   1   31.40    4.20
  -2  11   1   25.70    4.90
  -2  11   1   28.40    4.70
  -2  11   1   29.50    4.60
   1 -11  -1  109.79    6.70
   1 -11  -1  110.89    7.10
   1 -11  -1  111.39    7.20
   1 -11  -1  107.69    7.10
   1 -11  -1  113.59    7.30
  -1  11   1  125.59    7.60
  -1  11   1  107.79    6.60
  -1  11   1  113.29    7.90
  -1  11   1  113.39    6.90
   0 -11  -1   36.40    4.90
   0 -11  -1   29.70    5.00
   0 -11  -1   32.70    4.60
   0 -11  -1   36.40    6.30
   0 -11  -1   22.90    4.00
   0  11   1   29.20    4.20
   0  11   1   32.70    4.50
   0  11   1   36.60    5.50
   0  11   1   23.50    4.20
   0  11   1   27.40    4.00
  -1 -11  -1    7.20    2.70
  -1 -11  -1    1.20    2.10
  -1 -11  -1    5.10    2.50
  -1 -11  -1    3.40    2.70
   1  11   1    3.00    2.60
   1  11   1    6.80    3.40
   1  11   1    8.90    3.20
   1  11   1    7.20    2.70
   1  11   1    3.40    2.30
  -2 -11  -1    1.50    2.20
  -2 -11  -1    1.90    2.20
  -2 -11  -1    0.20    1.40
  -2 -11  -1    2.50    2.70
   2  11   1   -0.10    1.80
   2  11   1    0.10    2.30
   2  11   1    1.00    2.10
   2  11   1   -1.60    2.30
  -3 -11  -1   29.30    4.60
  -3 -11  -1   32.60    4.70
  -3 -11  -1   25.10    4.60
  -3 -11  -1   29.80    4.40
   3  11   1   29.20    4.60
   3  11   1   41.20    5.60
   3  11   1   34.40    4.90
   3  11   1   27.20    5.10
  -4 -11  -1   15.80    3.90
  -4 -11  -1   23.10    4.10
  -4 -11  -1   26.20    4.40
   4  11   1    9.70    3.40
   4  11   1   22.50    4.70
   4  11   1   30.90    5.30
   4  11   1   18.60    4.20
  -5 -11  -1   15.60    3.90
  -5 -11  -1   14.90    4.40
  -5 -11  -1   18.20    3.80
   5  11   1   12.60    3.90
   5  11   1   11.10    3.90
   5  11   1   11.50    3.70
   5  11   1   18.50    4.50
  -6 -11  -1   10.90    3.70
  -6 -11  -1    9.10    4.10
  -6 -11  -1   15.70    3.90
   6  11   1    4.70    3.70
   6  11   1    6.80    4.10
   6  11   1   11.40    3.80
   6  11   1   13.30    4.00
   5 -12  -1    7.00    2.90
   5 -12  -1    7.90    3.20
   5 -12  -1   12.60    4.10
   5 -12  -1    7.80    3.40
   5 -12  -1   12.00    3.80
  -5  12   1    6.90    3.70
  -5  12   1    4.60    3.40
  -5  12   1   11.70    4.10
   4 -12  -1   13.00    4.10
   4 -12  -1   13.70    4.20
   4 -12  -1   10.70    3.60
   4 -12  -1   19.50    4.30
   4 -12  -1   15.40    3.90
  -4  12   1   14.50    4.40
  -4  12   1    9.90    3.80
  -4  12   1   11.00    3.90
   3 -12  -1   14.10    3.60
   3 -12  -1   15.20    3.80
   3 -12  -1   15.70    3.90
   3 -12  -1   13.00    3.50
  -3  12   1   14.40    3.90
  -3  12   1   13.30    3.30
  -3  12   1   14.70    4.10
   2 -12  -1   13.30    3.40
   2 -12  -1    6.10    3.20
   2 -12  -1    9.90    2.60
  -2  12   1   12.30    3.90
  -2  12   1   12.40    3.30
  -2  12   1   14.60    4.20
  -2  12   1    9.70    3.60
   1 -12  -1  107.09    7.50
   1 -12  -1  105.99    7.70
   1 -12  -1  108.29    7.30
   1 -12  -1  101.19    7.10
  -1  12   1  103.79    8.30
  -1  12   1   98.99    9.40
   0 -12  -1   13.80    3.80
   0 -12  -1   11.20    2.80
   0 -12  -1   13.00    3.30
   0 -12  -1   10.20    3.20
   0  12   1    8.90    3.50
   0  12   1    7.20    2.70
   0  12   1   14.10    3.70
   0  12   1    8.80    3.40
   0  12   1   12.50    3.40
  -1 -12  -1    1.60    2.30
  -1 -12  -1   -2.90    1.70
  -1 -12  -1    0.40    2.20
  -1 -12  -1   -2.70    1.70
   1  12   1   -0.40    2.10
   1  12   1   -1.40    2.00
   1  12   1    2.40    2.50
   1  12   1    1.80    2.30
   1  12   1    1.10    2.70
  -2 -12  -1   15.60    3.60
  -2 -12  -1   14.70    3.60
  -2 -12  -1    5.00    2.60
  -2 -12  -1   13.70    3.70
   2  12   1    8.70    3.10
   2  12   1   13.10    3.40
   2  12   1    9.20    3.00
   2  12   1   10.20    3.50
   2  12   1    9.80    3.70
  -3 -12  -1   29.40    5.00
  -3 -12  -1   36.40    5.00
  -3 -12  -1   30.10    4.80
  -3 -12  -1   22.20    4.70
   3  12   1   30.00    4.90
   3  12   1   31.90    5.20
   3  12   1   35.50    5.50
  -4 -12  -1   -0.20    2.70
  -4 -12  -1   -1.00    2.00
  -4 -12  -1    1.70    1.80
   4  12   1   -0.10    2.30
   4  12   1   -1.60    2.80
   4  12   1    6.00    3.00
  -5 -12  -1   -0.60    2.20
  -5 -12  -1   -0.60    2.20
  -5 -12  -1    4.00    3.30
   5  12   1   -0.30    2.80
   5  12   1    4.00    3.60
   5  12   1    2.50    2.80
   4 -13  -1   23.80    5.00
   4 -13  -1   20.20    4.70
   4 -13  -1   22.20    4.60
   4 -13  -1   25.10    5.20
  -4  13   1   19.20    5.20
  -4  13   1   18.50    4.70
  -4  13   1   18.50    4.50
   3 -13  -1   21.80    4.20
   3 -13  -1   24.00    5.10
   3 -13  -1   21.30    4.80
   3 -13  -1   23.80    4.60
  -3  13   1   30.50    5.50
  -3  13   1   29.30    5.90
   2 -13  -1    3.20    2.60
   2 -13  -1   -2.00    2.30
   2 -13  -1    2.30    2.80
   2 -13  -1    2.00    2.80
  -2  13   1    2.70    3.00
  -2  13   1   -1.10    2.40
  -2  13   1    1.90    2.90
  -2  13   1    0.20    3.40
   1 -13  -1   61.39    7.30
   1 -13  -1   65.89    7.00
   1 -13  -1   76.19    7.50
   1 -13  -1   53.59    6.30
  -1  13   1   60.69    6.80
  -1  13   1   60.59    7.40
  -1  13   1   57.29    7.50
   0 -13  -1   57.79    6.80
   0 -13  -1   54.49    6.40
   0 -13  -1   46.10    5.80
   0  13   1   50.19    7.50
   0  13   1   40.40    5.30
   0  13   1   53.89    6.90
   0  13   1   51.89    6.30
  -1 -13  -1    0.30    2.60
  -1 -13  -1   -3.70    1.90
  -1 -13  -1    5.00    3.50
   1  13   1   -6.90    3.00
   1  13   1   -0.20    2.80
   1  13   1   -2.80    1.80
   1  13   1    2.20    2.80
  -2 -13  -1   54.69    6.50
  -2 -13  -1   54.99    6.50
  -2 -13  -1   39.20    6.40
  -2 -13  -1   44.30    6.10
   2  13   1   51.89    6.10
   2  13   1   40.10    5.80
   2  13   1   57.69    7.20
   2  13   1   52.79    6.80
   2  13   1   40.80    6.70
  -3 -13  -1   37.00    5.60
  -3 -13  -1   31.50    6.40
  -3 -13  -1   24.80    4.80
  -3 -13  -1   42.10    6.40
   3  13   1   38.10    5.70
   3  13   1   40.50    5.90
   3  13   1   34.00    5.60
   3  13   1   37.50    6.10
  -4 -13  -1    0.20    2.80
  -4 -13  -1   -2.40    2.30
  -4 -13  -1   -3.30    2.80
   4  13   1    4.30    3.40
   4  13   1   -3.50    2.40
   4  13   1   -2.60    1.50
   4  13   1   -1.00    2.70
   2 -14  -1   -0.10    2.70
   2 -14  -1    5.20    3.50
   2 -14  -1   -2.20    2.50
  -2  14   1   -0.20    2.90
  -2  14   1    0.90    3.30
  -2  14   1   -0.50    3.00
  -2  14   1   -2.10    2.60
   1 -14  -1   18.20    4.50
  -1  14   1   19.00    4.60
  -1  14   1   12.40    5.50
  -1  14   1   23.90    5.60
   0 -14  -1    9.40    3.50
   0 -14  -1    2.60    2.60
   0 -14  -1    4.00    2.50
   0  14   1    8.10    3.80
   0  14   1    8.10    3.60
   0  14   1    5.20    3.10
  -1 -14  -1    4.40    2.40
  -1 -14  -1   -4.00    2.30
  -1 -14  -1    3.20    3.10
   1  14   1   -3.90    2.40
   1  14   1    1.90    3.00
   1  14   1    0.90    2.20
   1  14   1   -1.80    2.30
   1  14   1    4.60    3.20
  -2 -14  -1   -3.60    2.90
  -2 -14  -1    2.40    2.70
  -2 -14  -1    1.80    2.40
  -2 -14  -1    4.20    3.50
   2  14   1    7.60    3.50
   2  14   1    5.30    3.60
   2  14   1   -0.60    2.40
   2  14   1    5.40    2.50
   1  14  -2   23.00    5.20
   1  14  -2   16.90    5.00
   1  14  -2   16.80    4.40
   1  14  -2   18.90    4.00
   1  14  -2   21.10    4.80
  -1 -14   2   18.90    4.00
  -1 -14   2   20.90    4.50
  -1 -14   2   20.80    4.50
   0  14  -2   17.30    4.40
   0  14  -2   23.50    5.50
   0  14  -2   20.70    5.40
   0  14  -2   15.00    3.60
   0 -14   2   27.40    5.20
   0 -14   2   19.80    4.70
   0 -14   2   16.20    4.00
  -1  14  -2    7.10    3.50
  -1  14  -2    3.40    3.30
  -1  14  -2    7.30    3.20
   1 -14   2   11.90    4.30
   1 -14   2   13.30    3.70
   1 -14   2    9.80    3.50
   3  13  -2   17.50    4.40
   3  13  -2   20.40    4.70
   3  13  -2   20.30    4.90
   3  13  -2   18.70    5.40
   3  13  -2   14.50    4.10
  -3 -13   2   20.60    4.50
  -3 -13   2   19.30    4.90
  -3 -13   2   16.40    4.00
  -3 -13   2   18.50    4.30
   2  13  -2   -0.90    2.50
   2  13  -2    3.60    3.00
   2  13  -2    2.20    2.20
   2  13  -2    5.50    3.00
   2  13  -2    1.40    2.60
  -2 -13   2    1.50    2.60
  -2 -13   2   -2.90    1.70
  -2 -13   2    1.40    3.00
  -2 -13   2   -2.60    2.50
   1  13  -2   -0.20    2.50
   1  13  -2    3.00    3.10
   1  13  -2    0.10    2.30
   1  13  -2    2.90    2.70
  -1 -13   2   -1.10    2.30
  -1 -13   2   -1.60    2.20
  -1 -13   2    0.40    2.20
   0  13  -2   26.30    4.70
   0  13  -2   18.20    5.10
   0  13  -2   25.10    4.70
   0  13  -2   20.20    4.30
   0 -13   2   20.10    4.50
   0 -13   2   18.70    3.90
  -1  13  -2   38.70    5.90
  -1  13  -2   28.30    5.00
  -1  13  -2   23.80    5.20
   1 -13   2   25.40    4.90
   1 -13   2   29.60    4.90
   1 -13   2   23.90    5.00
  -2  13  -2   -2.30    2.50
  -2  13  -2    1.60    3.20
  -2  13  -2   -2.20    2.20
   2 -13   2    1.10    2.50
   2 -13   2    0.30    2.30
   2 -13   2    1.10    2.60
   2 -13   2   -1.90    2.50
  -3  13  -2   49.50    6.60
  -3  13  -2   44.50    6.80
  -3  13  -2   51.49    6.70
  -3  13  -2   49.90    7.00
   3 -13   2   51.79    6.70
   3 -13   2   54.29    6.60
   3 -13   2   58.19    7.40
   5  12  -2    9.50    3.80
   5  12  -2   13.10    4.00
   5  12  -2   10.40    4.20
  -5 -12   2    3.90    3.00
   4  12  -2   10.50    3.80
   4  12  -2   14.10    4.40
   4  12  -2    8.80    3.50
   4  12  -2    9.90    3.40
  -4 -12   2   15.90    3.90
  -4 -12   2   16.00    3.80
  -4 -12   2   10.60    3.80
  -4 -12   2   11.50    3.20
   3  12  -2   30.60    5.80
   3  12  -2   37.10    5.70
   3  12  -2   37.20    5.40
   3  12  -2   38.50    5.40
  -3 -12   2   32.40    5.60
  -3 -12   2   28.70    4.60
  -3 -12   2   35.00    5.40
  -3 -12   2   32.80    5.10
   2  12  -2   14.00    3.60
   2  12  -2    9.70    3.80
   2  12  -2   12.80    3.70
   2  12  -2    2.40    2.80
   2  12  -2   13.10    3.60
  -2 -12   2    9.90    3.30
  -2 -12   2    9.30    3.20
  -2 -12   2    9.10    4.10
  -2 -12   2   11.20    3.30
   1  12  -2    3.20    2.70
   1  12  -2    4.40    3.20
   1  12  -2    2.20    2.90
   1  12  -2    6.40    2.40
   1  12  -2    1.30    2.70
  -1 -12   2   -0.50    2.20
  -1 -12   2    3.60    2.30
  -1 -12   2    3.00    2.80
   0  12  -2   -0.30    1.50
   0  12  -2    1.40    2.50
   0  12  -2    3.10    2.70
   0  12  -2    1.60    2.30
   0  12  -2    0.60    2.60
   0 -12   2    0.00    2.30
   0 -12   2   -0.60    2.00
   0 -12   2    1.80    8.60
   0 -12   2    0.00    2.00
  -1  12  -2   21.00    4.20
  -1  12  -2   29.30    4.40
  -1  12  -2   25.50    5.10
  -1  12  -2   19.80    4.20
   1 -12   2   22.20    4.30
   1 -12   2   22.10    4.50
   1 -12   2   22.10    4.40
  -2  12  -2  118.09    8.50
  -2  12  -2  122.59    8.10
  -2  12  -2  117.49    8.20
  -2  12  -2  124.79    9.10
   2 -12   2  116.19    7.70
   2 -12   2  126.89    7.80
   2 -12   2  125.59    8.30
   2 -12   2  111.29    8.20
  -3  12  -2    1.20    2.60
  -3  12  -2    4.40    2.60
  -3  12  -2    6.90    3.00
  -3  12  -2    8.00    3.10
   3 -12   2    1.50    2.60
   3 -12   2    2.20    2.40
   3 -12   2   -0.10    2.10
   3 -12   2    3.30    2.60
  -4  12  -2   -0.70    2.50
  -4  12  -2   -0.40    2.90
  -4  12  -2   -1.50    2.10
   4 -12   2   -2.80    1.40
   4 -12   2    1.70    2.40
   4 -12   2    0.10    2.00
   4 -12   2   -0.40    2.60
  -5  12  -2   12.00    3.90
  -5  12  -2   20.40    5.10
  -5  12  -2   20.40    4.40
   5 -12   2   12.10    3.70
   5 -12   2   14.70    4.00
   5 -12   2   15.10    4.20
   5 -12   2   22.60    4.90
   5 -12   2   20.70    4.50
   6  11  -2   -2.10    2.50
   6  11  -2    2.50    2.90
   6  11  -2    0.50    1.90
  -6 -11   2    1.10    2.50
   5  11  -2    1.40    3.10
   5  11  -2    7.10    3.40
  -5 -11   2   10.60    3.20
  -5 -11   2    4.30    2.80
   4  11  -2   27.40    5.20
   4  11  -2   21.40    4.40
   4  11  -2   25.10    4.40
   4  11  -2    8.60    3.10
  -4 -11   2   29.80    4.90
  -4 -11   2   23.80    4.80
  -4 -11   2   29.30    4.70
   3  11  -2   15.30    3.70
   3  11  -2   21.40    4.50
   3  11  -2   22.50    4.40
   3  11  -2   25.10    4.80
   3  11  -2   21.20    4.10
  -3 -11   2   19.00    4.20
  -3 -11   2   22.10    4.10
  -3 -11   2   18.20    4.00
  -3 -11   2   25.60    4.20
   2  11  -2   38.20    5.60
   2  11  -2   30.70    4.50
   2  11  -2   29.00    4.60
   2  11  -2   28.60    5.20
   2  11  -2   34.80    5.00
  -2 -11   2   28.70    4.50
  -2 -11   2   40.00    5.20
  -2 -11   2   36.20    5.40
   1  11  -2   64.89    6.20
   1  11  -2   71.49    7.50
   1  11  -2   75.79    7.00
   1  11  -2   62.89    6.50
   1  11  -2   65.29    6.50
  -1 -11   2   73.19    6.80
  -1 -11   2   69.79    6.70
  -1 -11   2   76.89    7.50
  -1 -11   2   69.39    6.50
   0  11  -2    8.20    3.30
   0  11  -2    8.00    3.10
   0  11  -2    5.10    2.60
   0  11  -2   10.20    2.80
   0  11  -2    3.90    2.70
   0 -11   2    5.20    2.60
   0 -11   2   11.60    3.30
   0 -11   2    7.80    2.60
   0 -11   2    6.00    2.50
  -1  11  -2    6.20    2.70
  -1  11  -2    7.30    2.90
  -1  11  -2    4.40    2.90
  -1  11  -2    6.40    2.40
   1 -11   2   -0.80    1.20
   1 -11   2   10.20    3.00
   1 -11   2    7.30    3.00
   1 -11   2    4.80    2.60
   1 -11   2    7.30    2.50
  -2  11  -2  102.19    7.90
  -2  11  -2  111.69    7.20
  -2  11  -2  113.29    7.50
  -2  11  -2   94.99    8.30
   2 -11   2  115.59    7.30
   2 -11   2  117.19    7.90
   2 -11   2  115.79    7.60
   2 -11   2  118.89    7.40
  -3  11  -2   60.69    6.80
  -3  11  -2   62.49    6.70
  -3  11  -2   60.39    7.50
  -3  11  -2   66.49    6.50
   3 -11   2   76.89    7.40
   3 -11   2   69.99    6.70
   3 -11   2   67.69    6.80
   3 -11   2   62.19    6.90
  -4  11  -2   -2.10    2.20
  -4  11  -2    1.60    2.10
  -4  11  -2    1.60    2.50
   4 -11   2    2.00    2.30
   4 -11   2    2.50    2.20
   4 -11   2    1.80    2.70
   4 -11   2    1.50    2.30
   4 -11   2   -3.20    1.30
  -5  11  -2    3.50    2.50
  -5  11  -2    4.50    3.10
  -5  11  -2    1.20    2.60
   5 -11   2    1.00    2.20
   5 -11   2    6.70    3.10
   5 -11   2   -0.10    2.10
   5 -11   2    1.50    2.60
  -6  11  -2   10.40    3.80
  -6  11  -2    7.80    3.40
  -6  11  -2    9.70    4.10
   6 -11   2   12.30    3.80
   6 -11   2    5.50    3.20
   6 -11   2   13.50    4.10
   6 -11   2    9.10    4.40
   6  10  -2    0.30    2.90
   6  10  -2   -0.90    2.50
   6  10  -2    0.80    3.10
  -6 -10   2   -0.50    2.30
   5  10  -2    6.60    3.00
   5  10  -2    0.50    2.60
   5  10  -2    7.70    2.70
  -5 -10   2    7.20    2.70
  -5 -10   2    7.90    2.90
   4  10  -2    3.70    3.00
   4  10  -2    2.90    2.50
   4  10  -2    0.90    2.40
   4  10  -2    0.00    2.20
  -4 -10   2    2.50    1.90
  -4 -10   2    4.60    3.30
  -4 -10   2    0.50    2.30
  -4 -10   2    6.00    2.80
   3  10  -2    9.80    3.30
   3  10  -2    1.90    2.60
   3  10  -2    5.60    2.40
   3  10  -2   12.50    3.40
  -3 -10   2    9.30    2.80
  -3 -10   2    9.80    2.90
  -3 -10   2   15.10    3.20
  -3 -10   2    5.70    2.80
   2  10  -2    3.70    2.60
   2  10  -2    1.10    2.10
   2  10  -2    5.40    2.60
   2  10  -2    0.30    1.90
   2  10  -2    5.00    2.60
  -2 -10   2    4.30    2.10
  -2 -10   2    4.20    1.90
  -2 -10   2    0.70    2.20
   1  10  -2    1.50    2.40
   1  10  -2    2.00    2.00
   1  10  -2    1.80    1.90
   1  10  -2   -0.20    1.30
   1  10  -2    0.10    1.80
  -1 -10   2   -1.00    1.80
  -1 -10   2   -0.40    2.20
  -1 -10   2   -2.60    1.30
  -1 -10   2   -0.30    1.50
  -1 -10   2   -0.80    1.60
   0  10  -2   37.60    4.60
   0  10  -2   44.70    4.90
   0  10  -2   36.60    4.80
   0  10  -2   39.30    4.70
   0  10  -2   33.60    5.10
   0 -10   2   29.70    4.10
   0 -10   2   35.80    4.30
   0 -10   2   41.80    4.80
   0 -10   2   40.70    4.80
   0 -10   2   39.10    4.20
  -1  10  -2    1.90    2.40
  -1  10  -2   -1.30    1.30
  -1  10  -2    0.60    1.80
  -1  10  -2   -1.00    1.60
  -1  10  -2    3.70    2.60
   1 -10   2    0.30    1.60
   1 -10   2    0.00    1.20
   1 -10   2   -0.10    1.20
   1 -10   2   -1.70    1.50
  -2  10  -2    1.20    2.10
  -2  10  -2   -0.20    2.00
  -2  10  -2   -2.00    1.50
   2 -10   2    1.50    2.10
   2 -10   2    1.60    1.60
   2 -10   2   -0.60    1.30
   2 -10   2   -2.00    1.50
  -3  10  -2    4.20    2.60
  -3  10  -2    6.70    3.00
  -3  10  -2    5.40    2.50
  -3  10  -2    5.00    2.10
   3 -10   2   -1.70    1.70
   3 -10   2    0.90    1.30
   3 -10   2    4.30    2.40
   3 -10   2    6.10    2.80
   3 -10   2    2.70    2.40
  -4  10  -2   11.80    3.20
  -4  10  -2   13.40    4.00
  -4  10  -2   14.00    3.80
   4 -10   2   15.20    3.40
   4 -10   2   18.50    3.50
   4 -10   2    6.60    2.80
   4 -10   2   16.50    3.80
   4 -10   2   19.50    3.80
  -5  10  -2    1.80    2.40
  -5  10  -2    1.80    2.60
  -5  10  -2    4.70    2.90
   5 -10   2    7.10    2.90
   5 -10   2    5.90    3.00
   5 -10   2    4.00    2.20
   5 -10   2    3.80    2.70
   5 -10   2    1.70    2.50
  -6  10  -2   23.60    5.00
  -6  10  -2   27.80    5.10
   6 -10   2   26.80    4.80
   6 -10   2   24.80    4.90
   6 -10   2   25.50    5.00
   7   9  -2   12.00    3.60
   7   9  -2    4.80    2.50
   7   9  -2    3.50    3.40
   7   9  -2    6.30    2.90
  -7  -9   2   10.70    3.40
   6   9  -2   93.59    8.00
   6   9  -2  104.29    7.10
   6   9  -2  101.99    9.10
   6   9  -2   92.19    8.10
  -6  -9   2   94.99    8.30
  -6  -9   2   91.99    7.80
   5   9  -2  115.39    8.20
   5   9  -2  136.79    8.40
   5   9  -2  117.69    7.90
   5   9  -2  121.59    7.20
   5   9  -2  134.09    8.50
  -5  -9   2  143.79    8.70
  -5  -9   2  124.29    8.00
  -5  -9   2  116.99    7.30
  -5  -9   2  142.49    8.40
   4   9  -2    1.30    2.00
   4   9  -2   -1.20    2.00
   4   9  -2    0.50    2.10
   4   9  -2    1.80    2.30
  -4  -9   2   -2.20    1.70
  -4  -9   2   -2.60    1.80
  -4  -9   2    0.00    1.70
  -4  -9   2    0.10    1.60
   3   9  -2   10.40    3.10
   3   9  -2   11.90    3.10
   3   9  -2   12.40    3.00
   3   9  -2   12.10    3.30
  -3  -9   2   10.20    3.00
  -3  -9   2    6.60    2.50
  -3  -9   2   12.90    2.70
  -3  -9   2   10.70    2.70
   2   9  -2  225.98   10.30
   2   9  -2  213.68    9.90
   2   9  -2  215.88    9.90
  -2  -9   2  228.98    9.80
  -2  -9   2  215.18    9.70
  -2  -9   2  230.58    9.60
  -2  -9   2  220.98   10.20
   1   9  -2   10.40    3.00
   1   9  -2   11.90    2.60
   1   9  -2   17.00    3.30
   1   9  -2   10.50    2.80
   1   9  -2   11.10    2.80
  -1  -9   2    9.60    2.50
  -1  -9   2   11.30    2.70
  -1  -9   2    8.60    2.20
  -1  -9   2   13.20    3.20
  -1  -9   2    9.50    2.50
   0   9  -2   -1.70    1.40
   0   9  -2    1.40    1.70
   0   9  -2    0.90    1.60
   0   9  -2    0.90    1.70
   0   9  -2   -0.90    1.90
   0  -9   2   -1.30    1.40
   0  -9   2    0.30    1.50
   0  -9   2    0.60    1.60
   0  -9   2   -1.70    1.20
   0  -9   2   -0.20    1.30
   0  -9   2    1.60    1.40
  -1   9  -2   26.10    3.50
  -1   9  -2   26.40    3.70
  -1   9  -2   21.60    4.10
  -1   9  -2   26.30    3.60
  -1   9  -2   21.90    3.60
   1  -9   2   22.80    3.50
   1  -9   2   25.20    3.40
   1  -9   2   24.20    3.70
   1  -9   2   18.80    3.00
   1  -9   2   24.50    3.70
  -2   9  -2   82.89    6.30
  -2   9  -2   89.99    5.70
  -2   9  -2   89.59    6.00
  -2   9  -2   92.59    5.40
   2  -9   2   92.69    5.90
   2  -9   2   90.39    5.70
   2  -9   2   83.69    5.60
   2  -9   2   95.49    6.00
   2  -9   2   82.39    5.20
  -3   9  -2   -0.20    1.50
  -3   9  -2   -0.90    1.50
  -3   9  -2    2.80    2.20
  -3   9  -2   -0.40    1.80
   3  -9   2   -0.40    1.70
   3  -9   2    0.90    1.50
   3  -9   2    3.10    2.00
   3  -9   2    2.70    1.90
   3  -9   2    2.10    1.90
  -4   9  -2   41.30    4.90
  -4   9  -2   48.30    5.60
  -4   9  -2   23.70    5.50
  -4   9  -2   50.29    6.20
   4  -9   2   46.40    5.50
   4  -9   2   59.89    5.80
   4  -9   2   43.80    5.30
   4  -9   2   50.39    5.90
   4  -9   2   52.79    6.00
  -5   9  -2   15.50    3.40
  -5   9  -2    7.70    3.10
  -5   9  -2   11.70    3.00
   5  -9   2   12.10    3.60
   5  -9   2   13.20    3.30
   5  -9   2    6.70    2.80
   5  -9   2   13.10    3.10
   5  -9   2    8.80    2.50
  -6   9  -2    4.00    2.90
  -6   9  -2    6.80    3.10
  -6   9  -2    5.10    2.60
   6  -9   2    4.40    3.00
   6  -9   2    2.50    2.70
   6  -9   2   12.30    3.50
   6  -9   2    6.00    2.80
  -7   9  -2   33.80    5.60
  -7   9  -2   22.90    4.70
  -7   9  -2   32.40    5.60
   7  -9   2   30.90    5.40
   7  -9   2   37.20    5.90
   7  -9   2   34.40    5.40
   7  -9   2   38.40    5.50
   8   8  -2    2.70    2.70
   8   8  -2    4.00    3.00
  -8  -8   2    2.00    3.00
   7   8  -2   19.70    4.20
   7   8  -2   21.30    4.00
   7   8  -2   16.20    3.90
  -7  -8   2   20.80    4.40
   6   8  -2    4.00    2.50
   6   8  -2    3.50    2.60
   6   8  -2   -0.40    1.70
   6   8  -2    7.10    3.10
  -6  -8   2    2.90    2.40
  -6  -8   2    2.30    2.30
   5   8  -2    5.40    2.20
   5   8  -2    6.20    2.60
   5   8  -2   10.30    2.90
   5   8  -2    6.80    2.50
   5   8  -2    8.60    3.20
  -5  -8   2    6.30    2.60
  -5  -8   2    9.20    2.60
  -5  -8   2   10.30    2.90
  -5  -8   2   11.30    3.10
   4   8  -2    2.90    2.10
   4   8  -2   -0.50    1.10
   4   8  -2   -2.20    1.60
   4   8  -2   -1.00    1.60
   4   8  -2   -1.30    1.30
   4   8  -2    0.90    1.60
  -4  -8   2   -1.10    1.10
  -4  -8   2    1.20    1.60
  -4  -8   2    2.30    1.70
  -4  -8   2   -0.20    1.40
   3   8  -2   44.80    5.10
   3   8  -2   40.10    4.50
   3   8  -2   40.20    4.80
   3   8  -2   41.10    4.00
   3   8  -2   41.10    4.60
  -3  -8   2   41.10    4.40
  -3  -8   2   44.80    4.70
  -3  -8   2   43.90    4.40
   2   8  -2   58.09    5.60
   2   8  -2   58.69    5.20
   2   8  -2   67.09    5.80
   2   8  -2   46.10    4.60
  -2  -8   2   58.89    3.90
  -2  -8   2   54.79    4.80
  -2  -8   2   65.49    5.40
  -2  -8   2   57.29    5.00
   1   8  -2   15.90    3.00
   1   8  -2   12.30    2.90
   1   8  -2   17.20    2.90
   1   8  -2   13.60    2.70
   1   8  -2   14.80    2.60
  -1  -8   2   18.50    3.20
  -1  -8   2   15.30    2.70
  -1  -8   2   11.00    2.50
  -1  -8   2   15.20    2.30
  -1  -8   2   14.20    2.50
  -1  -8   2   14.50    2.40
  -1  -8   2   14.40    2.70
   0   8  -2  115.09    6.10
   0   8  -2  110.09    7.50
   0   8  -2  107.39    5.90
   0   8  -2  104.79    6.00
   0   8  -2  105.19    6.50
   0  -8   2  104.39    5.80
   0  -8   2  112.89    5.90
   0  -8   2  115.29    6.00
   0  -8   2  113.19    5.60
   0  -8   2  100.59    5.80
   0  -8   2  104.99    6.20
   0  -8   2  115.99    5.80
  -1   8  -2   -1.90    1.20
  -1   8  -2    3.30    1.90
  -1   8  -2    1.50    1.40
  -1   8  -2   -0.50    1.30
  -1   8  -2   -0.90    1.40
   1  -8   2    1.20    1.50
   1  -8   2    0.70    1.30
   1  -8   2   -0.50    1.40
   1  -8   2    0.90    1.30
   1  -8   2    0.10    1.30
   1  -8   2    1.00    1.40
  -2   8  -2    1.80    1.60
  -2   8  -2    2.60    2.00
  -2   8  -2    2.70    2.10
  -2   8  -2    1.40    1.70
  -2   8  -2    2.10    1.60
   2  -8   2    2.50    1.80
   2  -8   2    4.20    1.90
   2  -8   2    2.20    1.50
   2  -8   2    1.80    1.60
   2  -8   2    2.60    1.70
  -3   8  -2  319.17   11.40
  -3   8  -2  303.27   11.60
  -3   8  -2  292.57   12.50
  -3   8  -2  291.07   11.90
   3  -8   2  287.87   11.90
   3  -8   2  290.77   11.30
   3  -8   2  301.77   11.70
   3  -8   2  291.57   11.30
   3  -8   2  302.67   11.80
  -4   8  -2  207.48    9.80
  -4   8  -2  196.58   10.00
  -4   8  -2  198.28    9.40
  -4   8  -2  218.08    9.10
   4  -8   2  203.98    8.50
   4  -8   2  204.28    9.90
   4  -8   2  200.18    9.40
   4  -8   2  196.98    9.10
   4  -8   2  209.78    9.60
   4  -8   2  200.38    9.60
  -5   8  -2   36.20    4.90
  -5   8  -2   30.80    4.80
  -5   8  -2   32.00    4.40
   5  -8   2   28.10    4.00
   5  -8   2   31.80    4.30
   5  -8   2   40.20    4.90
   5  -8   2   34.20    4.80
   5  -8   2   32.80    4.70
  -6   8  -2   10.80    3.60
  -6   8  -2    7.90    2.90
  -6   8  -2   11.70    3.40
   6  -8   2   12.90    3.40
   6  -8   2   15.00    3.40
   6  -8   2    9.30    2.90
   6  -8   2   12.90    3.30
   6  -8   2   13.00    3.20
  -7   8  -2   20.80    4.70
  -7   8  -2   22.70    4.40
  -7   8  -2   18.80    4.30
   7  -8   2   19.90    4.10
   7  -8   2   35.10    5.60
   7  -8   2   31.70    5.10
   7  -8   2   24.10    4.50
  -8   8  -2   83.39    8.50
  -8   8  -2   54.99    7.30
  -8   8  -2   60.89    7.40
   8  -8   2   71.09    8.10
   8  -8   2   66.59    7.50
   8  -8   2   73.89    7.70
   8  -8   2   74.99    8.10
   8   7  -2   -1.50    2.30
   8   7  -2    2.10    2.80
  -8  -7   2    1.20    2.70
   7   7  -2   13.60    3.20
   7   7  -2   15.40    3.70
   7   7  -2    7.90    3.00
   7   7  -2   -0.30    1.70
  -7  -7   2    8.30    2.80
   6   7  -2   70.39    6.30
   6   7  -2   48.30    5.70
   6   7  -2   57.89    5.90
   6   7  -2   55.19    5.80
  -6  -7   2   60.79    5.70
  -6  -7   2   57.89    5.90
   5   7  -2    0.60    1.00
   5   7  -2    6.80    2.80
   5   7  -2    6.20    2.60
   5   7  -2   11.70    2.70
   5   7  -2    6.10    2.20
  -5  -7   2    8.50    2.40
  -5  -7   2    9.80    2.50
  -5  -7   2    7.70    2.60
  -5  -7   2    7.80    2.60
   4   7  -2   50.39    4.60
   4   7  -2   42.40    4.50
   4   7  -2   48.00    4.50
   4   7  -2   43.20    4.50
   4   7  -2   43.90    5.10
  -4  -7   2   40.30    4.10
  -4  -7   2   47.30    4.90
  -4  -7   2   49.90    4.90
   3   7  -2   45.70    4.70
   3   7  -2   42.30    3.80
   3   7  -2   46.40    4.80
   3   7  -2   50.39    4.10
   3   7  -2   43.20    4.30
   3   7  -2   41.00    4.20
  -3  -7   2   41.60    4.00
  -3  -7   2   40.70    4.30
  -3  -7   2   44.00    4.20
  -3  -7   2   40.10    4.00
  -3  -7   2   34.90    4.10
  -3  -7   2   50.99    4.80
   2   7  -2  590.74   18.50
   2   7  -2  563.14   18.30
   2   7  -2  571.94   18.80
   2   7  -2  581.74   18.80
   2   7  -2  604.04   17.20
   2   7  -2  614.24   17.00
  -2  -7   2  626.14   18.50
  -2  -7   2  581.24   17.50
  -2  -7   2  622.64   17.80
  -2  -7   2  561.24   18.10
  -2  -7   2  608.44   18.10
  -2  -7   2  577.74   18.20
   1   7  -2  188.68    8.10
   1   7  -2  174.88    7.80
   1   7  -2  184.88    8.40
   1   7  -2  182.28    7.90
   1   7  -2  190.78    8.10
  -1  -7   2  198.18    7.40
  -1  -7   2  180.88    7.50
  -1  -7   2  184.28    7.70
  -1  -7   2  189.88    7.10
  -1  -7   2  192.98    7.70
  -1  -7   2  194.68    7.90
  -1  -7   2  182.88    7.50
  -1  -7   2  201.28    8.30
   0   7  -2   22.00    3.00
   0   7  -2   26.60    3.50
   0   7  -2   28.30    3.20
   0   7  -2   24.10    2.90
   0   7  -2   24.00    3.00
   0   7  -2   24.60    3.00
   0  -7   2   27.80    3.60
   0  -7   2   23.20    3.00
   0  -7   2   21.30    2.70
   0  -7   2   23.30    2.70
   0  -7   2   23.90    2.90
   0  -7   2   22.10    2.80
   0  -7   2   25.00    2.50
   0  -7   2   22.00    2.90
  -1   7  -2   23.50    2.80
  -1   7  -2   16.30    2.80
  -1   7  -2   21.70    2.80
  -1   7  -2   20.60    2.90
  -1   7  -2   18.50    2.50
  -1   7  -2   13.60    2.60
   1  -7   2   15.50    2.20
   1  -7   2    5.00    1.80
   1  -7   2   14.30    2.40
   1  -7   2   21.40    2.80
   1  -7   2   15.20    2.40
   1  -7   2   17.90    2.70
   1  -7   2   19.30    2.60
  -2   7  -2   54.09    4.80
  -2   7  -2   59.79    4.70
  -2   7  -2   62.89    3.80
  -2   7  -2   65.79    3.80
  -2   7  -2   68.49    4.30
   2  -7   2   59.39    4.30
   2  -7   2   61.29    4.20
   2  -7   2   55.89    4.30
   2  -7   2   64.69    4.20
   2  -7   2   62.39    3.80
   2  -7   2   69.29    4.60
  -3   7  -2   -2.70    1.20
  -3   7  -2    2.20    1.60
  -3   7  -2   -1.00    0.80
  -3   7  -2    0.30    1.60
   3  -7   2    1.00    1.50
   3  -7   2   -2.40    1.10
   3  -7   2    0.80    1.10
   3  -7   2   -0.20    1.20
   3  -7   2    0.30    1.40
   3  -7   2   -0.50    1.40
   3  -7   2   -1.40    1.00
  -4   7  -2    1.10    1.90
  -4   7  -2    1.50    1.70
  -4   7  -2    0.00    1.40
  -4   7  -2   -0.10    1.70
   4  -7   2    4.40    1.90
   4  -7   2   -0.60    1.50
   4  -7   2    1.20    1.30
   4  -7   2    1.40    1.40
   4  -7   2    1.60    1.40
   4  -7   2    0.80    1.60
  -5   7  -2   21.20    3.60
  -5   7  -2   17.00    3.40
  -5   7  -2   18.50    3.80
   5  -7   2   17.70    3.10
   5  -7   2   15.20    3.30
   5  -7   2   15.40    3.20
   5  -7   2   26.60    4.20
   5  -7   2   20.10    3.30
  -6   7  -2    8.50    3.10
  -6   7  -2    9.40    3.10
  -6   7  -2    9.80    3.00
   6  -7   2    7.80    2.80
   6  -7   2    5.00    2.40
   6  -7   2    5.50    2.50
   6  -7   2    6.00    2.50
   6  -7   2    6.60    2.50
  -7   7  -2    0.10    2.40
  -7   7  -2    1.20    2.00
  -7   7  -2   -4.10    1.80
   7  -7   2    1.90    2.60
   7  -7   2   -1.10    1.90
   7  -7   2    1.10    1.90
   7  -7   2   -2.90    1.60
   7  -7   2    1.90    2.20
  -8   7  -2    2.30    2.40
  -8   7  -2    1.50    2.80
  -8   7  -2   -3.00    2.60
   8  -7   2    5.00    2.90
   8  -7   2    1.30    2.80
   8  -7   2    1.00    2.30
   8  -7   2   -3.10    2.40
   8   6  -2   63.19    6.90
   8   6  -2   68.99    7.40
  -8  -6   2   58.69    6.90
   7   6  -2   28.50    4.40
   7   6  -2   23.00    4.30
  -7  -6   2   19.20    4.00
  -7  -6   2   21.70    4.30
   6   6  -2   80.59    5.60
   6   6  -2   67.99    6.00
   6   6  -2   79.49    5.90
   6   6  -2   94.29    6.60
  -6  -6   2   84.79    5.60
  -6  -6   2   96.79    6.40
   5   6  -2   39.20    4.60
   5   6  -2   60.49    5.30
   5   6  -2   41.20    4.50
   5   6  -2   46.70    4.80
   5   6  -2   42.70    4.30
  -5  -6   2   49.70    4.60
  -5  -6   2   57.59    5.30
  -5  -6   2   44.90    4.80
  -5  -6   2   45.00    4.40
   4   6  -2  206.68    8.70
   4   6  -2  194.78    8.20
   4   6  -2  195.28    8.30
   4   6  -2  199.78    8.30
   4   6  -2  189.98    8.80
  -4  -6   2  212.08    8.30
  -4  -6   2  200.98    8.10
  -4  -6   2  208.18    8.80
  -4  -6   2  186.78    8.60
  -4  -6   2  206.28    8.60
   3   6  -2  143.29    6.70
   3   6  -2  140.39    6.70
   3   6  -2  142.79    6.30
   3   6  -2  145.29    7.10
   3   6  -2  147.09    6.30
  -3  -6   2  137.99    6.20
  -3  -6   2  141.09    6.90
  -3  -6   2  149.69    6.80
  -3  -6   2  145.09    6.50
  -3  -6   2  148.79    6.40
  -3  -6   2  149.39    6.80
  -3  -6   2  131.19    6.20
   2   6  -2  196.78    7.00
   2   6  -2  195.88    6.90
   2   6  -2  187.38    7.80
   2   6  -2  199.48    8.20
   2   6  -2  196.08    7.80
   2   6  -2  191.88    8.00
   2   6  -2  192.28    7.90
  -2  -6   2  184.18    7.50
  -2  -6   2  154.98    7.40
  -2  -6   2  190.28    7.20
  -2  -6   2  191.88    7.70
  -2  -6   2  199.38    7.50
  -2  -6   2  196.58    7.10
  -2  -6   2  192.48    7.60
  -2  -6   2  189.98    6.50
   1   6  -2  824.12   23.50
   1   6  -2  811.72   23.60
   1   6  -2  794.22   23.30
   1   6  -2  848.92   24.10
   1   6  -2  818.32   23.90
   1   6  -2  788.92   23.50
   1   6  -2  852.81   21.90
   1   6  -2  846.22   21.70
  -1  -6   2  813.52   22.60
  -1  -6   2  823.42   23.10
  -1  -6   2  821.92   21.50
  -1  -6   2  871.11   24.60
  -1  -6   2  820.22   23.10
  -1  -6   2  814.92   23.10
  -1  -6   2  820.42   23.10
  -1  -6   2  838.92   23.80
  -1  -6   2  830.22   22.40
  -1  -6   2  820.02   22.90
  -1  -6   2  823.12   23.40
   0   6  -2  208.38    8.00
   0   6  -2  227.18    8.30
   0   6  -2  239.78    8.30
   0   6  -2  216.88    8.70
   0   6  -2  225.48    7.80
   0   6  -2  216.08    8.20
   0   6  -2  223.68    9.10
   0  -6   2  209.98    8.00
   0  -6   2  178.58    8.00
   0  -6   2  217.38    8.00
   0  -6   2  216.28    7.20
   0  -6   2  227.68    7.70
   0  -6   2  216.28    7.70
   0  -6   2  215.38    8.10
   0  -6   2  220.48    8.00
   0  -6   2  228.88    8.20
   0  -6   2  207.48    7.90
  -1   6  -2    5.50    1.60
  -1   6  -2    4.80    1.50
  -1   6  -2    5.90    1.50
  -1   6  -2    4.90    1.60
  -1   6  -2    1.90    1.10
  -1   6  -2    2.80    1.20
  -1   6  -2    4.40    1.50
  -1   6  -2    3.50    1.20
   1  -6   2    6.40    1.60
   1  -6   2    2.50    1.30
   1  -6   2    5.30    1.40
   1  -6   2    3.60    1.30
   1  -6   2    5.20    1.50
   1  -6   2    4.50    0.90
   1  -6   2    3.60    1.20
   1  -6   2    4.80    1.40
   1  -6   2    4.00    1.50
   1  -6   2    3.70    1.40
  -2   6  -2    7.90    1.70
  -2   6  -2    5.20    1.40
  -2   6  -2    6.50    1.80
  -2   6  -2    5.60    1.60
  -2   6  -2    4.40    1.40
  -2   6  -2    6.10    1.60
  -2   6  -2    2.60    1.70
   2  -6   2    5.30    1.80
   2  -6   2    9.30    1.90
   2  -6   2    6.90    1.30
   2  -6   2    7.40    1.90
   2  -6   2    4.30    1.60
   2  -6   2    6.70    1.70
  -3   6  -2   33.50    3.80
  -3   6  -2   34.90    3.80
  -3   6  -2   38.50    3.50
  -3   6  -2   38.00    4.30
  -3   6  -2   35.90    2.60
  -3   6  -2   35.10    3.70
   3  -6   2   38.30    3.70
   3  -6   2   35.50    3.60
   3  -6   2   34.20    3.50
   3  -6   2   39.90    3.90
   3  -6   2   37.30    3.90
   3  -6   2   35.20    3.30
   3  -6   2   38.80    3.80
  -4   6  -2  327.07   12.70
  -4   6  -2  345.57   11.30
  -4   6  -2  329.37   12.10
  -4   6  -2  327.07   12.30
   4  -6   2  346.47   12.30
   4  -6   2  346.37   12.00
   4  -6   2  275.37   11.00
   4  -6   2  341.47   12.20
   4  -6   2  335.57   12.40
   4  -6   2  350.66   12.10
   4  -6   2  326.87   12.10
  -5   6  -2   72.59    5.30
  -5   6  -2   71.89    5.50
  -5   6  -2   67.79    6.10
   5  -6   2   82.19    5.20
   5  -6   2   66.49    4.80
   5  -6   2   77.39    5.40
   5  -6   2   65.19    5.80
   5  -6   2   71.09    5.20
  -6   6  -2   43.80    5.30
  -6   6  -2   39.10    4.90
  -6   6  -2   48.50    5.40
   6  -6   2   41.80    4.60
   6  -6   2   42.60    5.00
   6  -6   2   47.70    5.20
   6  -6   2   56.19    5.90
   6  -6   2   47.20    5.10
  -7   6  -2   40.60    5.20
  -7   6  -2   40.10    5.50
  -7   6  -2   46.90    5.90
   7  -6   2   32.80    5.00
   7  -6   2   35.60    4.90
   7  -6   2   43.30    5.00
   7  -6   2   43.10    5.40
   7  -6   2   43.50    5.40
  -8   6  -2    1.80    2.50
  -8   6  -2   -0.20    3.10
  -8   6  -2   -3.10    2.00
   8  -6   2    4.00    3.10
   8  -6   2    0.80    2.20
   8  -6   2    2.00    2.30
   8  -6   2    0.50    2.50
   9   5  -2    4.80    2.70
   9   5  -2   -2.60    2.20
  -9  -5   2    0.30    2.50
   8   5  -2   30.10    5.00
   8   5  -2   20.20    4.00
  -8  -5   2   23.00    4.10
   7   5  -2    3.90    2.00
   7   5  -2    1.10    1.70
  -7  -5   2    3.50    2.10
  -7  -5   2    4.70    2.10
   6   5  -2    3.00    1.90
   6   5  -2    3.80    2.20
   6   5  -2    2.60    1.90
   6   5  -2    0.50    1.80
  -6  -5   2    3.60    2.20
  -6  -5   2    2.70    1.70
   5   5  -2   55.39    4.70
   5   5  -2   60.49    5.20
   5   5  -2   51.99    5.10
   5   5  -2   45.30    4.40
   5   5  -2   45.10    4.60
  -5  -5   2   50.99    4.50
  -5  -5   2   51.29    4.60
  -5  -5   2   46.50    4.40
  -5  -5   2   48.70    4.80
   4   5  -2    4.50    1.80
   4   5  -2    6.20    2.00
   4   5  -2    2.90    1.50
   4   5  -2    4.90    1.70
   4   5  -2    4.90    1.50
   4   5  -2    5.10    1.80
  -4  -5   2    5.00    1.80
  -4  -5   2    5.30    1.70
  -4  -5   2    5.40    1.80
  -4  -5   2    2.80    1.40
  -4  -5   2    4.80    2.00
  -4  -5   2    2.90    1.40
   3   5  -2   56.59    3.50
   3   5  -2   60.69    3.70
   3   5  -2   57.59    3.70
   3   5  -2   53.19    3.60
   3   5  -2   54.09    3.70
   3   5  -2   59.49    4.10
  -3  -5   2   54.79    3.50
  -3  -5   2   57.49    4.00
  -3  -5   2   56.29    3.70
  -3  -5   2   49.10    3.30
  -3  -5   2   56.79    3.80
  -3  -5   2   53.59    3.10
  -3  -5   2   55.89    3.60
   2   5  -2  566.94   17.20
   2   5  -2  593.24   17.30
   2   5  -2  585.54   17.60
   2   5  -2  580.74   17.40
   2   5  -2  617.74   16.90
   2   5  -2  580.34   17.80
   2   5  -2  613.84   16.80
   2   5  -2  599.34   17.50
  -2  -5   2  594.24   16.20
  -2  -5   2  585.14   17.50
  -2  -5   2  601.64   17.50
  -2  -5   2  596.74   17.60
  -2  -5   2  598.84   17.50
  -2  -5   2  626.34   17.10
  -2  -5   2  590.24   17.00
  -2  -5   2  586.94   17.30
  -2  -5   2  580.74   17.30
   1   5  -2  444.06   13.50
   1   5  -2  417.36   13.40
   1   5  -2  414.26   13.50
   1   5  -2  400.96   12.90
   1   5  -2  439.16   12.10
   1   5  -2  437.46   12.20
   1   5  -2  461.85   13.50
   1   5  -2  425.56   13.50
  -1  -5   2  423.36   13.00
  -1  -5   2  448.96   13.00
  -1  -5   2  457.65   13.40
  -1  -5   2  416.46   12.90
  -1  -5   2  452.75   11.90
  -1  -5   2  438.86   13.30
  -1  -5   2  428.36   13.10
  -1  -5   2  453.15   13.00
  -1  -5   2  438.56   13.50
  -1  -5   2  451.05   13.60
  -1  -5   2  429.56   12.80
  -1  -5   2  434.16   12.50
   0   5  -2  149.39    5.80
   0   5  -2  143.29    5.80
   0   5  -2  139.39    5.80
   0   5  -2  147.99    5.60
   0   5  -2  138.89    6.20
   0   5  -2  143.59    6.00
   0   5  -2  148.69    5.90
   0  -5   2  131.49    5.50
   0  -5   2  141.19    5.70
   0  -5   2  140.39    5.40
   0  -5   2  147.39    5.80
   0  -5   2  146.09    5.10
   0  -5   2  148.69    6.20
   0  -5   2  143.19    6.10
   0  -5   2  140.59    5.70
   0  -5   2  149.69    5.50
   0  -5   2  144.49    5.60
   0  -5   2  140.19    5.80
  -1   5  -2  111.99    4.90
  -1   5  -2  100.09    5.00
  -1   5  -2  117.19    4.80
  -1   5  -2  105.29    4.60
  -1   5  -2  110.19    4.40
  -1   5  -2  107.79    4.90
  -1   5  -2  116.89    4.80
  -1   5  -2  104.39    5.30
   1  -5   2  108.39    4.50
   1  -5   2  112.79    4.90
   1  -5   2  111.39    5.40
   1  -5   2  112.19    5.00
   1  -5   2  112.69    4.80
   1  -5   2  109.39    4.80
   1  -5   2  106.39    4.80
   1  -5   2  103.69    4.50
   1  -5   2  109.19    4.00
   1  -5   2  110.89    5.00
  -2   5  -2   94.29    4.50
  -2   5  -2   94.19    4.10
  -2   5  -2   90.29    4.00
  -2   5  -2   89.99    3.90
  -2   5  -2   87.09    4.50
  -2   5  -2   87.39    4.70
  -2   5  -2   91.19    5.00
  -2   5  -2   92.49    4.40
  -2   5  -2   80.59    4.50
   2  -5   2   88.69    4.40
   2  -5   2   87.19    4.50
   2  -5   2   82.99    4.50
   2  -5   2   90.09    4.40
   2  -5   2   89.69    4.50
   2  -5   2   89.39    4.70
   2  -5   2   96.19    4.30
   2  -5   2   88.89    4.00
   2  -5   2   95.59    4.60
  -3   5  -2  162.28    5.70
  -3   5  -2  171.28    7.50
  -3   5  -2  161.28    6.90
  -3   5  -2  157.88    6.30
  -3   5  -2  154.98    7.00
  -3   5  -2  165.98    6.90
   3  -5   2  171.98    7.10
   3  -5   2  169.38    7.10
   3  -5   2  167.58    7.00
   3  -5   2  176.68    7.00
   3  -5   2  155.08    6.60
   3  -5   2  151.78    6.50
  -4   5  -2  237.38    9.30
  -4   5  -2  218.88    8.90
  -4   5  -2  220.58    9.40
  -4   5  -2  227.08    9.00
  -4   5  -2  228.28    8.10
   4  -5   2  223.58    8.60
   4  -5   2  217.48    8.90
   4  -5   2  220.58    8.50
   4  -5   2  215.88    8.90
   4  -5   2  210.28    8.80
   4  -5   2  229.78    9.10
  -5   5  -2   -0.60    1.10
  -5   5  -2   -0.10    1.50
  -5   5  -2   -0.80    1.40
   5  -5   2    1.70    1.80
   5  -5   2    0.70    1.40
   5  -5   2    0.30    1.40
   5  -5   2    3.00    1.60
   5  -5   2    1.30    1.70
   5  -5   2    2.10    1.30
  -6   5  -2   27.30    3.90
  -6   5  -2   16.50    3.60
  -6   5  -2   26.80    4.00
   6  -5   2   22.80    3.80
   6  -5   2   21.40    3.20
   6  -5   2   24.10    3.60
   6  -5   2   20.40    3.40
   6  -5   2   21.20    3.30
  -7   5  -2  192.18    9.90
  -7   5  -2  200.88   10.30
  -7   5  -2  185.98    9.80
   7  -5   2  215.88   10.30
   7  -5   2  193.88    9.60
   7  -5   2  194.58    9.60
  -8   5  -2   -1.10    2.20
  -8   5  -2    7.00    3.00
  -8   5  -2   -3.10    2.20
   8  -5   2    5.70    2.50
   8  -5   2    3.70    2.70
   8  -5   2    1.90    2.50
   8  -5   2    0.30    2.50
  -9   5  -2    0.00    2.80
  -9   5  -2    3.00    2.80
   9  -5   2   -5.20    2.70
   9  -5   2    0.50    2.40
   9   4  -2    6.80    3.10
   9   4  -2    2.80    2.60
  -9  -4   2    6.00    3.30
   8   4  -2   13.40    3.60
   8   4  -2   16.40    3.80
  -8  -4   2   12.50    3.40
   7   4  -2  182.88    9.30
   7   4  -2  180.38    9.50
  -7  -4   2  189.58    8.80
  -7  -4   2  175.08    9.20
   6   4  -2    1.10    2.10
   6   4  -2    5.50    2.00
   6   4  -2    4.10    2.10
   6   4  -2    5.00    2.20
  -6  -4   2    5.40    2.20
  -6  -4   2    2.70    1.80
  -6  -4   2    4.80    2.20
   5   4  -2   59.29    4.30
   5   4  -2   54.99    4.00
   5   4  -2   53.59    4.90
   5   4  -2   55.69    4.30
   5   4  -2   31.70    3.80
  -5  -4   2   57.69    4.00
  -5  -4   2   57.79    5.10
  -5  -4   2   53.99    3.90
  -5  -4   2   55.09    3.80
  -5  -4   2   58.49    4.20
   4   4  -2  144.49    5.30
   4   4  -2  148.09    6.50
   4   4  -2  137.89    5.90
   4   4  -2  129.09    6.00
   4   4  -2  137.49    6.30
   4   4  -2  129.09    5.80
   4   4  -2  136.39    6.50
   4   4  -2  131.99    5.80
  -4  -4   2  130.99    5.70
  -4  -4   2  132.89    6.20
  -4  -4   2  139.49    5.90
  -4  -4   2  123.69    5.80
  -4  -4   2  141.19    5.90
  -4  -4   2  139.09    6.00
  -4  -4   2  139.39    6.10
  -4  -4   2  123.99    6.30
   3   4  -2   95.09    3.60
   3   4  -2   96.79    4.50
   3   4  -2  100.19    4.80
   3   4  -2   96.49    4.70
   3   4  -2   94.09    4.50
   3   4  -2  100.09    5.00
   3   4  -2   94.09    4.70
   3   4  -2   94.69    5.00
  -3  -4   2   99.79    4.20
  -3  -4   2   99.69    3.70
  -3  -4   2  105.29    4.70
  -3  -4   2   88.99    4.50
  -3  -4   2   99.69    4.60
  -3  -4   2  102.79    5.00
  -3  -4   2   99.09    4.50
  -3  -4   2   94.29    4.70
  -3  -4   2   92.29    4.90
   2   4  -2  506.05   15.00
   2   4  -2  494.55   14.00
   2   4  -2  501.35   14.10
   2   4  -2  488.25   14.50
   2   4  -2  478.65   14.30
   2   4  -2  478.75   14.40
   2   4  -2  477.45   14.30
  -2  -4   2  492.75   13.30
  -2  -4   2  486.85   14.40
  -2  -4   2  474.35   14.40
  -2  -4   2  480.55   14.30
  -2  -4   2  494.95   13.80
  -2  -4   2  476.65   14.20
  -2  -4   2  480.95   14.30
  -2  -4   2  500.45   14.00
  -2  -4   2  481.85   14.60
  -2  -4   2  497.15   14.10
   1   4  -2  248.78    8.30
   1   4  -2  255.77    8.20
   1   4  -2  251.87    7.50
   1   4  -2  246.18    8.20
   1   4  -2  253.07    8.50
   1   4  -2  249.28    8.40
   1   4  -2  255.07    7.60
   1   4  -2  258.07    8.50
   1   4  -2  254.87    8.50
  -1  -4   2  250.57    8.40
  -1  -4   2  258.57    8.00
  -1  -4   2  256.27    8.30
  -1  -4   2  234.78    8.20
  -1  -4   2  256.87    8.20
  -1  -4   2  252.37    8.00
  -1  -4   2  256.37    8.00
  -1  -4   2  253.27    8.30
  -1  -4   2  246.58    7.70
   0   4  -2  524.25   15.40
   0   4  -2  558.24   15.70
   0   4  -2  567.84   16.00
   0   4  -2  575.14   15.70
   0   4  -2  586.14   15.60
   0   4  -2  568.44   15.80
   0   4  -2  560.54   16.20
   0   4  -2  575.24   15.90
   0  -4   2  572.04   15.00
   0  -4   2  561.84   15.60
   0  -4   2  541.05   15.30
   0  -4   2  558.84   15.70
   0  -4   2  578.44   15.60
   0  -4   2  546.45   15.60
   0  -4   2  475.65   16.00
   0  -4   2  564.64   15.50
   0  -4   2  556.64   15.70
   0  -4   2  576.44   16.00
  -1   4  -2 2296.97   56.89
  -1   4  -2 2224.78   56.89
  -1   4  -2 2289.27   56.99
  -1   4  -2 2304.97   57.19
  -1   4  -2 2300.17   56.69
  -1   4  -2 2252.97   57.89
  -1   4  -2 2241.88   57.29
  -1   4  -2 2292.57   56.89
   1  -4   2 2255.27   57.19
   1  -4   2 2114.89   56.59
   1  -4   2 2338.27   56.29
   1  -4   2 2272.77   57.59
   1  -4   2 2282.37   57.39
   1  -4   2 2297.87   56.99
   1  -4   2 2235.58   57.09
   1  -4   2 2322.37   57.19
   1  -4   2 2271.17   57.09
   1  -4   2 2197.78   57.19
  -2   4  -2  582.64   16.30
  -2   4  -2  598.34   17.50
  -2   4  -2  590.24   17.10
  -2   4  -2  588.64   16.80
  -2   4  -2  576.34   17.00
  -2   4  -2  575.44   16.60
  -2   4  -2  606.74   16.70
  -2   4  -2  595.04   16.00
  -2   4  -2  607.24   16.00
  -2   4  -2  567.94   16.50
   2  -4   2  583.34   16.30
   2  -4   2  609.44   16.90
   2  -4   2  584.84   17.00
   2  -4   2  603.34   16.90
   2  -4   2  585.04   16.50
   2  -4   2  592.64   16.80
   2  -4   2  593.14   17.30
   2  -4   2  583.94   16.80
   2  -4   2  602.34   16.70
  -3   4  -2  549.05   16.20
  -3   4  -2  525.75   15.40
  -3   4  -2  500.15   15.80
  -3   4  -2  535.25   14.60
  -3   4  -2  546.75   15.40
  -3   4  -2  544.15   15.90
  -3   4  -2  531.85   16.20
  -3   4  -2  539.35   14.40
  -3   4  -2  552.74   16.70
   3  -4   2  523.45   16.00
   3  -4   2  521.75   16.00
   3  -4   2  536.35   15.60
   3  -4   2  567.24   16.20
   3  -4   2  547.45   16.20
   3  -4   2  526.05   15.60
   3  -4   2  547.65   15.80
   3  -4   2  565.04   16.30
   3  -4   2  535.55   15.80
   3  -4   2  534.75   14.40
  -4   4  -2    6.20    1.50
  -4   4  -2    3.00    1.60
  -4   4  -2    3.20    1.50
  -4   4  -2    1.20    1.40
  -4   4  -2    1.80    1.10
   4  -4   2    2.80    1.40
   4  -4   2    4.00    1.60
   4  -4   2    4.10    1.80
   4  -4   2    4.60    1.70
   4  -4   2    3.60    1.50
   4  -4   2    4.00    1.20
   4  -4   2    4.00    1.40
  -5   4  -2   46.00    4.60
  -5   4  -2   52.89    5.10
  -5   4  -2   46.60    4.50
  -5   4  -2   42.40    4.10
   5  -4   2   51.99    3.70
   5  -4   2   43.00    4.40
   5  -4   2   48.20    4.80
   5  -4   2   44.80    4.30
   5  -4   2   49.10    4.50
   5  -4   2   50.19    4.50
  -6   4  -2   46.70    5.20
  -6   4  -2   42.30    4.80
  -6   4  -2   42.00    4.60
   6  -4   2   45.60    6.10
   6  -4   2   38.60    4.50
   6  -4   2   40.70    4.30
   6  -4   2   44.30    4.60
   6  -4   2   44.40    4.30
   6  -4   2   43.00    4.60
  -7   4  -2   51.39    5.70
  -7   4  -2   55.29    5.80
  -7   4  -2   40.00    5.00
   7  -4   2   53.29    5.50
   7  -4   2   39.50    4.80
   7  -4   2   59.99    5.60
   7  -4   2   58.39    5.60
  -8   4  -2    3.30    3.00
  -8   4  -2    0.20    2.60
  -8   4  -2    2.50    2.50
   8  -4   2    2.00    2.20
   8  -4   2    2.70    2.20
  -9   4  -2   12.00    3.50
   9  -4   2   18.10    3.80
   9  -4   2   15.00    4.00
   9   3  -2   40.70    6.10
   9   3  -2   42.40    6.00
  -9  -3   2   38.00    6.10
   8   3  -2   17.40    4.00
   8   3  -2   18.80    4.10
  -8  -3   2   16.90    3.80
   7   3  -2   56.09    5.90
   7   3  -2   58.19    5.80
   7   3  -2   50.69    4.80
  -7  -3   2   49.00    5.50
   6   3  -2  249.28   10.40
   6   3  -2  221.98   10.00
   6   3  -2  238.68    9.20
  -6  -3   2  243.78    9.50
  -6  -3   2  229.18    9.40
  -6  -3   2  231.68   10.10
   5   3  -2  444.46   15.00
   5   3  -2  470.35   14.20
   5   3  -2  436.16   13.70
   5   3  -2  443.36   14.60
   5   3  -2  441.36   14.90
  -5  -3   2  450.45   14.20
  -5  -3   2  429.16   14.20
  -5  -3   2  449.95   14.90
  -5  -3   2  459.15   14.30
   4   3  -2   32.80    3.10
   4   3  -2   33.90    3.50
   4   3  -2   33.90    3.40
   4   3  -2   35.10    2.60
   4   3  -2   34.80    2.90
   4   3  -2   37.60    3.00
   4   3  -2   33.10    2.30
   4   3  -2   27.90    3.20
   4   3  -2   32.70    2.90
   4   3  -2   35.20    2.20
  -4  -3   2   34.80    3.20
  -4  -3   2   34.30    2.40
  -4  -3   2   35.30    3.20
  -4  -3   2   31.80    3.00
  -4  -3   2   35.80    3.50
  -4  -3   2   36.20    3.00
  -4  -3   2   36.30    3.10
  -4  -3   2   35.40    3.60
  -4  -3   2   33.90    2.20
  -4  -3   2   30.50    3.30
   3   3  -2   84.69    4.20
   3   3  -2   95.99    4.20
   3   3  -2   93.59    4.10
   3   3  -2   96.49    4.80
   3   3  -2   94.29    4.10
   3   3  -2   92.79    4.60
   3   3  -2   98.29    4.50
   3   3  -2   90.09    4.60
   3   3  -2   99.99    3.50
   3   3  -2   93.69    3.80
   3   3  -2   98.89    4.40
   3   3  -2   92.39    4.50
  -3  -3   2   97.19    3.70
  -3  -3   2   97.49    4.20
  -3  -3   2   94.29    4.40
  -3  -3   2   91.49    4.50
  -3  -3   2   98.09    3.90
  -3  -3   2   95.59    4.20
  -3  -3   2   99.69    4.20
  -3  -3   2   93.49    4.20
  -3  -3   2   94.69    4.80
  -3  -3   2   94.19    4.70
   2   3  -2   12.60    1.50
   2   3  -2   17.80    2.00
   2   3  -2   16.70    2.10
   2   3  -2   18.40    1.90
   2   3  -2   17.00    1.80
   2   3  -2   15.00    2.00
   2   3  -2   16.10    1.90
   2   3  -2   16.30    1.90
   2   3  -2   14.20    1.90
  -2  -3   2   17.80    1.70
  -2  -3   2   19.40    1.60
  -2  -3   2   17.20    1.80
  -2  -3   2   15.50    2.00
  -2  -3   2   14.70    1.80
  -2  -3   2   15.70    1.80
  -2  -3   2   13.90    1.80
  -2  -3   2   14.70    1.90
  -2  -3   2   15.50    1.90
  -2  -3   2   12.90    1.70
   1   3  -2  196.98    6.60
   1   3  -2  199.88    6.10
   1   3  -2  209.38    6.30
   1   3  -2  210.18    6.90
   1   3  -2  190.68    6.60
   1   3  -2  197.78    6.70
  -1  -3   2  200.48    6.70
  -1  -3   2  205.68    6.80
  -1  -3   2  207.88    6.40
  -1  -3   2  204.58    6.50
  -1  -3   2  205.98    6.40
  -1  -3   2  194.98    6.60
  -1  -3   2  202.18    6.20
  -1  -3   2  204.88    6.40
  -1  -3   2  195.08    6.70
  -1  -3   2  200.28    6.60
   0   3  -2  315.17    9.10
   0   3  -2  301.37    9.40
   0   3  -2  301.27    9.00
   0   3  -2  298.77    9.10
   0   3  -2  305.37    9.00
   0   3  -2  306.87    9.20
   0   3  -2  305.77    9.00
   0   3  -2  301.87    9.20
   0  -3   2  310.87    9.30
   0  -3   2  306.57    8.90
   0  -3   2  314.27    8.90
   0  -3   2  311.77    8.90
   0  -3   2  315.17    9.20
   0  -3   2  290.87    9.10
   0  -3   2  308.57    9.30
   0  -3   2  325.27    9.20
   0  -3   2  293.57    9.00
  -1   3  -2   83.19    4.50
  -1   3  -2   84.29    3.50
  -1   3  -2   86.39    3.60
  -1   3  -2   78.99    3.30
  -1   3  -2   82.89    3.50
  -1   3  -2   92.79    4.00
  -1   3  -2   82.29    3.30
  -1   3  -2   84.19    3.70
  -1   3  -2   80.79    3.30
   1  -3   2   74.09    3.60
   1  -3   2   83.49    3.30
   1  -3   2   82.09    3.60
   1  -3   2   80.79    3.50
   1  -3   2   84.59    3.60
   1  -3   2   79.49    3.50
   1  -3   2   83.29    3.50
   1  -3   2   81.29    3.60
   1  -3   2   87.09    3.40
   1  -3   2   83.39    3.40
  -2   3  -2 1172.28   29.10
  -2   3  -2 1148.69   29.60
  -2   3  -2 1095.69   29.80
  -2   3  -2 1144.19   29.90
  -2   3  -2 1133.89   30.50
  -2   3  -2 1089.59   30.10
  -2   3  -2 1159.18   29.50
  -2   3  -2 1142.69   30.10
   2  -3   2 1117.89   29.90
   2  -3   2 1118.99   29.90
   2  -3   2 1134.19   29.60
   2  -3   2 1187.28   30.10
   2  -3   2 1179.08   30.30
   2  -3   2 1158.28   29.70
   2  -3   2 1161.28   30.10
   2  -3   2 1162.68   29.70
  -3   3  -2    8.30    1.50
  -3   3  -2    5.80    0.90
  -3   3  -2    4.30    1.30
  -3   3  -2    5.80    1.60
  -3   3  -2    3.70    1.20
  -3   3  -2    4.20    1.20
  -3   3  -2    4.50    1.40
  -3   3  -2    4.60    1.10
  -3   3  -2    5.20    1.40
   3  -3   2    6.40    1.10
   3  -3   2    5.10    1.40
   3  -3   2    3.60    0.90
   3  -3   2    4.90    1.30
   3  -3   2    6.60    1.40
   3  -3   2    4.60    1.10
   3  -3   2    6.30    1.40
   3  -3   2    6.10    1.50
   3  -3   2    5.10    1.40
   3  -3   2    6.20    1.50
   3  -3   2    6.40    1.40
  -4   3  -2  109.69    5.20
  -4   3  -2  111.79    5.50
  -4   3  -2  105.59    5.50
  -4   3  -2  108.59    5.40
  -4   3  -2  117.59    4.70
  -4   3  -2  108.29    5.00
  -4   3  -2  110.59    5.30
   4  -3   2  106.39    5.40
   4  -3   2  114.29    5.30
   4  -3   2  108.29    5.10
   4  -3   2  107.69    5.20
   4  -3   2  106.99    4.80
   4  -3   2  112.89    4.50
   4  -3   2  105.59    5.40
   4  -3   2  108.59    5.10
   4  -3   2  111.79    4.70
   4  -3   2  106.79    5.30
  -5   3  -2    9.00    2.20
  -5   3  -2   10.70    2.20
  -5   3  -2   10.40    2.30
  -5   3  -2    8.70    2.00
   5  -3   2    8.20    1.90
   5  -3   2   12.90    2.20
   5  -3   2   11.20    2.10
   5  -3   2    8.90    2.00
   5  -3   2    9.70    1.90
   5  -3   2    8.90    2.00
   5  -3   2    7.20    2.30
   5  -3   2   10.80    2.00
  -6   3  -2   40.80    4.60
  -6   3  -2   43.60    4.20
  -6   3  -2   42.10    4.60
  -6   3  -2   42.10    4.60
   6  -3   2   39.80    4.10
   6  -3   2   44.70    4.70
   6  -3   2   45.70    4.30
   6  -3   2   49.99    5.90
   6  -3   2   46.00    4.10
   6  -3   2   37.40    4.40
   6  -3   2   46.30    4.40
   6  -3   2   37.60    3.70
  -7   3  -2  534.25   18.40
  -7   3  -2  509.55   18.40
  -7   3  -2  539.15   18.60
   7  -3   2  509.25   17.50
   7  -3   2  552.84   17.80
   7  -3   2  525.55   18.20
   7  -3   2  554.04   18.40
  -8   3  -2   55.49    6.60
  -8   3  -2   56.69    6.10
  -8   3  -2   46.40    5.60
   8  -3   2   59.99    6.20
   8  -3   2   49.40    5.80
  -9   3  -2   14.80    4.00
  -9   3  -2   21.80    4.50
   9  -3   2   21.00    4.20
   9  -3   2   16.90    3.90
   9   2  -2    1.60    2.30
   9   2  -2    1.00    1.70
   9   2  -2    3.10    3.10
  -9  -2   2    3.10    2.70
   8   2  -2    4.30    2.50
   8   2  -2   11.20    3.10
   8   2  -2    4.90    2.50
  -8  -2   2   12.20    3.00
  -8  -2   2    7.50    2.70
   7   2  -2   30.20    4.40
   7   2  -2   34.70    4.10
   7   2  -2   40.50    5.10
  -7  -2   2   31.00    4.40
  -7  -2   2   40.80    4.40
   6   2  -2   40.60    4.50
   6   2  -2   47.70    4.30
   6   2  -2   51.99    5.10
  -6  -2   2   48.70    4.50
  -6  -2   2   49.20    4.90
  -6  -2   2   55.29    4.80
   5   2  -2  430.96   14.10
   5   2  -2  425.26   13.20
   5   2  -2  389.86   13.60
   5   2  -2  415.36   14.00
   5   2  -2  432.36   12.90
   5   2  -2  427.66   12.70
   5   2  -2  417.76   13.30
  -5  -2   2  412.46   13.30
  -5  -2   2  424.66   13.20
  -5  -2   2  392.76   12.60
  -5  -2   2  399.56   13.30
  -5  -2   2  410.86   13.90
   4   2  -2  411.66   12.30
   4   2  -2  424.76   12.70
   4   2  -2  428.06   12.10
   4   2  -2  417.06   13.60
   4   2  -2  416.96   13.00
   4   2  -2  431.96   12.30
   4   2  -2  434.56   12.40
   4   2  -2  424.36   13.50
   4   2  -2  418.56   13.50
   4   2  -2  429.96   12.20
   4   2  -2  431.96   13.10
   4   2  -2  418.66   13.40
   4   2  -2  423.76   12.70
   4   2  -2  406.36   12.30
  -4  -2   2  407.26   12.30
  -4  -2   2  429.96   13.10
  -4  -2   2  405.36   12.20
  -4  -2   2  398.66   12.80
  -4  -2   2  428.36   12.80
  -4  -2   2  420.86   13.60
  -4  -2   2  431.66   13.40
  -4  -2   2  400.46   13.40
  -4  -2   2  429.26   12.20
  -4  -2   2  424.86   12.70
  -4  -2   2  423.66   12.10
   3   2  -2   70.59    3.20
   3   2  -2   71.09    3.60
   3   2  -2   67.49    3.80
   3   2  -2   70.89    3.90
   3   2  -2   75.79    3.30
   3   2  -2   70.89    3.50
   3   2  -2   79.39    3.10
   3   2  -2   68.39    3.80
   3   2  -2   70.79    3.80
   3   2  -2   72.69    3.30
   3   2  -2   71.09    3.00
  -3  -2   2   74.19    3.10
  -3  -2   2   69.99    3.20
  -3  -2   2   72.39    3.90
  -3  -2   2   68.69    3.70
  -3  -2   2   71.59    3.40
  -3  -2   2   68.59    3.10
  -3  -2   2   65.09    3.50
  -3  -2   2   66.79    3.30
  -3  -2   2   74.19    3.90
   2   2  -2  839.52   22.70
   2   2  -2  911.81   23.60
   2   2  -2  893.31   23.30
   2   2  -2  879.41   22.90
   2   2  -2  882.81   23.50
   2   2  -2  880.01   22.70
   2   2  -2  891.21   23.10
   2   2  -2  893.11   23.30
   2   2  -2  886.51   22.50
   2   2  -2  859.41   23.30
  -2  -2   2  889.01   23.30
  -2  -2   2  912.51   22.90
  -2  -2   2  878.21   22.90
  -2  -2   2  848.22   23.00
  -2  -2   2  847.52   23.40
  -2  -2   2  897.71   23.30
  -2  -2   2  917.51   22.90
  -2  -2   2  831.92   23.40
  -2  -2   2  895.91   22.80
  -2  -2   2  871.41   22.70
   1   2  -2  108.89    4.00
   1   2  -2  111.49    4.10
   1   2  -2  115.49    4.10
   1   2  -2  103.49    3.70
   1   2  -2  105.69    4.10
   1   2  -2  112.39    3.80
   1   2  -2  108.19    4.00
   1   2  -2  104.99    3.80
   1   2  -2  104.29    3.80
  -1  -2   2  104.69    3.80
  -1  -2   2  103.49    4.00
  -1  -2   2  108.69    3.90
  -1  -2   2  116.89    4.20
  -1  -2   2  109.79    4.00
  -1  -2   2  103.99    3.80
   0   2  -2  830.42   21.50
   0   2  -2  819.22   21.40
   0   2  -2  810.32   21.20
   0   2  -2  865.91   21.50
   0   2  -2  848.82   22.00
   0   2  -2  799.32   21.40
   0  -2   2  803.42   21.40
   0  -2   2  873.61   21.50
   0  -2   2  813.52   21.40
   0  -2   2  833.22   21.40
   0  -2   2  844.82   21.20
  -1   2  -2 4641.44  117.59
  -1   2  -2 4512.95  117.19
  -1   2  -2 4603.14  116.99
  -1   2  -2 5055.39  117.39
  -1   2  -2 4731.33  117.39
  -1   2  -2 4749.32  117.19
   1  -2   2 4629.74  116.99
   1  -2   2 4967.50  117.39
   1  -2   2 4905.91  117.19
   1  -2   2 4888.01  117.29
   1  -2   2 4836.42  117.29
   1  -2   2 4979.10  117.39
   1  -2   2 4719.33  117.39
  -2   2  -2  138.79    5.20
  -2   2  -2  140.49    5.30
  -2   2  -2  145.29    5.00
  -2   2  -2  152.28    5.10
  -2   2  -2  158.08    5.70
  -2   2  -2  149.88    5.00
  -2   2  -2  147.99    5.40
   2  -2   2  144.89    5.30
   2  -2   2  147.69    5.00
   2  -2   2  153.28    5.40
   2  -2   2  145.99    5.20
   2  -2   2  146.29    5.30
   2  -2   2  150.58    5.00
   2  -2   2  138.99    5.00
   2  -2   2  149.29    5.10
   2  -2   2  144.69    5.30
  -3   2  -2   25.40    2.50
  -3   2  -2   27.30    2.50
  -3   2  -2   26.80    1.90
  -3   2  -2   27.20    2.70
  -3   2  -2   25.00    2.60
  -3   2  -2   22.80    2.20
  -3   2  -2   26.40    2.50
   3  -2   2   20.40    2.00
   3  -2   2   26.50    2.50
   3  -2   2   24.80    2.30
   3  -2   2   26.40    2.50
   3  -2   2   28.70    2.10
   3  -2   2   18.70    2.10
   3  -2   2   25.80    2.50
   3  -2   2   23.60    2.00
   3  -2   2   29.40    2.70
   3  -2   2   22.20    2.40
   3  -2   2   21.10    2.30
  -4   2  -2  376.46   11.60
  -4   2  -2  363.26   10.90
  -4   2  -2  367.26   11.80
  -4   2  -2  372.76   12.20
  -4   2  -2  368.56   12.00
  -4   2  -2  396.76   12.20
  -4   2  -2  381.16   12.40
   4  -2   2  355.86   11.80
   4  -2   2  373.36   12.30
   4  -2   2  376.26   11.30
   4  -2   2  372.86   11.30
   4  -2   2  371.06   11.90
   4  -2   2  378.86   11.50
   4  -2   2  357.26   11.60
   4  -2   2  374.76   12.20
   4  -2   2  365.56   11.60
   4  -2   2  369.26   11.60
  -5   2  -2   49.00    4.60
  -5   2  -2   52.89    4.50
  -5   2  -2   42.00    4.10
  -5   2  -2   48.60    3.00
  -5   2  -2   43.10    3.80
  -5   2  -2   54.99    3.50
   5  -2   2   54.29    4.80
   5  -2   2   42.40    3.90
   5  -2   2   47.60    3.30
   5  -2   2   50.29    4.10
   5  -2   2   50.59    3.40
   5  -2   2   45.40    4.00
   5  -2   2   52.29    3.50
   5  -2   2   48.50    3.30
  -6   2  -2  188.28    8.10
  -6   2  -2  187.08    7.90
  -6   2  -2  182.38    8.50
  -6   2  -2  208.78    8.90
  -6   2  -2  197.08    8.80
   6  -2   2  201.78    7.80
   6  -2   2  198.08    8.50
   6  -2   2  193.78    8.10
   6  -2   2  182.98    7.90
   6  -2   2  192.88    8.10
   6  -2   2  192.28    8.60
  -7   2  -2   26.90    4.00
  -7   2  -2   33.30    4.40
  -7   2  -2   29.80    4.10
   7  -2   2   23.70    3.50
   7  -2   2   29.10    4.10
   7  -2   2   26.20    3.80
   7  -2   2   30.90    3.80
  -8   2  -2   16.30    3.50
  -8   2  -2   17.60    3.80
  -8   2  -2   19.70    4.60
   8  -2   2   17.90    3.60
   8  -2   2   26.20    4.10
   8  -2   2   12.60    3.40
  -9   2  -2    0.70    2.30
  -9   2  -2    1.80    2.70
   9  -2   2    1.20    2.30
   9  -2   2    3.40    2.30
   9  -2   2   -1.00    2.40
   9   1  -2    3.70    2.90
   9   1  -2    3.60    2.60
   9   1  -2    3.40    2.80
  -9  -1   2   -1.10    2.60
   8   1  -2    4.00    2.40
   8   1  -2    3.90    2.10
   8   1  -2    2.10    2.10
  -8  -1   2    2.20    2.10
  -8  -1   2   -2.40    2.00
   7   1  -2    1.10    1.80
   7   1  -2    2.10    2.30
   7   1  -2    0.50    1.50
  -7  -1   2    1.30    1.60
  -7  -1   2    0.30    1.30
   6   1  -2   55.79    5.10
   6   1  -2   49.60    4.30
   6   1  -2   45.00    4.30
   6   1  -2   52.09    5.10
  -6  -1   2   58.09    4.20
  -6  -1   2   57.09    5.20
  -6  -1   2   48.50    4.40
   5   1  -2  533.65   16.10
   5   1  -2  520.45   16.60
   5   1  -2  533.05   15.60
   5   1  -2  545.35   15.60
   5   1  -2  533.55   15.40
   5   1  -2  518.25   16.60
   5   1  -2  518.45   15.50
   5   1  -2  521.85   16.90
  -5  -1   2  510.75   15.60
  -5  -1   2  504.05   16.00
  -5  -1   2  548.05   15.80
  -5  -1   2  511.95   16.60
  -5  -1   2  528.65   15.20
  -5  -1   2  522.25   15.90
   4   1  -2   64.09    4.10
   4   1  -2   57.09    3.00
   4   1  -2   64.59    3.30
   4   1  -2   61.89    3.90
   4   1  -2   61.99    3.50
   4   1  -2   61.49    3.70
   4   1  -2   59.39    3.80
   4   1  -2   58.89    3.20
   4   1  -2   63.39    3.40
   4   1  -2   63.59    3.10
   4   1  -2   64.79    2.90
   4   1  -2   60.09    3.50
  -4  -1   2   61.59    3.90
  -4  -1   2   67.09    2.80
  -4  -1   2   66.99    3.50
  -4  -1   2   60.99    3.60
  -4  -1   2   55.79    3.70
  -4  -1   2   59.59    3.00
  -4  -1   2   66.19    3.60
  -4  -1   2   66.29    3.90
   3   1  -2    0.10    0.60
   3   1  -2    0.20    0.60
   3   1  -2    0.00    0.90
   3   1  -2    0.40    0.90
   3   1  -2    0.30    0.70
   3   1  -2   -0.80    0.70
   3   1  -2    0.00    0.70
   3   1  -2   -0.80    0.80
   3   1  -2    1.00    1.00
   3   1  -2   -0.20    0.80
   3   1  -2   -0.60    1.00
   3   1  -2   -0.70    0.90
  -3  -1   2    1.90    1.10
  -3  -1   2   -1.60    0.80
  -3  -1   2   -0.10    0.70
  -3  -1   2    0.50    0.60
  -3  -1   2   -0.30    0.60
  -3  -1   2    1.30    1.00
  -3  -1   2    0.10    0.80
  -3  -1   2    0.10    0.80
  -3  -1   2    1.60    1.00
  -3  -1   2   -0.10    0.40
   2   1  -2   20.50    2.00
   2   1  -2   17.40    1.60
   2   1  -2   19.20    1.90
   2   1  -2   20.70    1.70
   2   1  -2   19.80    1.70
   2   1  -2   18.70    1.70
   2   1  -2   18.50    1.80
   2   1  -2   16.00    1.20
   2   1  -2   18.30    1.20
   2   1  -2   20.80    1.70
   2   1  -2   18.40    1.90
  -2  -1   2   17.10    1.80
  -2  -1   2   18.70    1.20
  -2  -1   2   17.40    1.60
  -2  -1   2   18.90    1.90
  -2  -1   2   20.60    2.00
  -2  -1   2   21.60    1.90
  -2  -1   2   21.40    1.50
  -2  -1   2   20.40    1.60
   1   1  -2 6757.92  167.98
   1   1  -2 7007.50  167.28
   1   1  -2 6873.91  167.68
   1   1  -2 6969.00  167.58
   1   1  -2 6693.13  168.98
  -1  -1   2 6627.34  167.98
  -1  -1   2 6346.27  164.78
  -1  -1   2 6446.15  167.28
  -1  -1   2 7231.28  168.18
   0   1  -2   35.20    1.70
   0   1  -2   41.10    1.80
   0   1  -2   37.90    1.60
   0  -1   2   38.60    1.80
   0  -1   2   39.10    1.70
   0  -1   2   37.50    1.70
   0  -1   2   32.90    1.60
  -1   1  -2 9613.34  229.88
  -1   1  -2 9200.68  228.48
  -1   1  -2 9207.08  230.18
  -1   1  -2 8776.52  226.68
   1  -1   2 8991.00  228.48
   1  -1   2 9235.88  229.38
   1  -1   2 9147.08  230.78
   1  -1   2 9999.00  230.48
  -2   1  -2  647.54   17.00
  -2   1  -2  596.54   16.40
  -2   1  -2  635.84   16.30
  -2   1  -2  623.44   16.70
  -2   1  -2  590.84   16.70
  -2   1  -2  625.74   16.70
   2  -1   2  646.54   16.70
   2  -1   2  569.54   16.70
   2  -1   2  611.44   16.70
   2  -1   2  652.13   16.80
   2  -1   2  601.34   16.70
   2  -1   2  636.84   16.60
   2  -1   2  605.14   16.40
   2  -1   2  617.94   16.40
   2  -1   2  635.94   16.50
  -3   1  -2  426.26   12.80
  -3   1  -2  436.76   12.70
  -3   1  -2  383.86   12.70
  -3   1  -2  429.46   13.00
  -3   1  -2  453.45   12.10
  -3   1  -2  440.46   12.50
  -3   1  -2  449.46   13.00
  -3   1  -2  430.56   12.70
   3  -1   2  424.86   12.40
   3  -1   2  446.36   12.40
   3  -1   2  441.36   12.70
   3  -1   2  437.66   13.00
   3  -1   2  450.65   12.60
   3  -1   2  453.25   13.00
   3  -1   2  431.96   12.10
   3  -1   2  451.25   12.80
   3  -1   2  427.96   12.40
   3  -1   2  433.36   12.70
  -4   1  -2  163.78    5.20
  -4   1  -2  161.88    6.50
  -4   1  -2  166.88    6.70
  -4   1  -2  160.68    5.60
  -4   1  -2  161.78    6.70
  -4   1  -2  169.08    6.80
  -4   1  -2  158.98    6.30
  -4   1  -2  167.38    5.40
  -4   1  -2  165.48    6.30
  -4   1  -2  164.18    6.60
  -4   1  -2  162.58    5.90
   4  -1   2  165.88    5.80
   4  -1   2  160.78    6.40
   4  -1   2  161.18    6.10
   4  -1   2  168.68    6.50
   4  -1   2  161.78    6.00
   4  -1   2  160.68    6.70
   4  -1   2  173.08    6.40
   4  -1   2  171.18    6.50
   4  -1   2  163.78    6.80
  -5   1  -2  835.12   24.10
  -5   1  -2  838.32   23.90
  -5   1  -2  851.91   22.30
  -5   1  -2  803.62   23.80
  -5   1  -2  818.52   22.90
  -5   1  -2  822.22   23.40
   5  -1   2  840.72   23.80
   5  -1   2  825.62   24.20
   5  -1   2  810.42   23.40
   5  -1   2  833.22   22.60
   5  -1   2  841.52   23.60
   5  -1   2  826.52   23.00
  -6   1  -2  502.45   15.90
  -6   1  -2  493.85   16.60
  -6   1  -2  494.75   16.50
  -6   1  -2  503.15   16.50
   6  -1   2  494.75   16.00
   6  -1   2  498.25   16.20
   6  -1   2  488.25   16.00
   6  -1   2  493.15   16.30
   6  -1   2  505.05   15.50
  -7   1  -2  164.48    8.40
  -7   1  -2  155.88    8.20
  -7   1  -2  170.98    8.50
   7  -1   2  169.78    8.30
   7  -1   2  161.78    8.00
   7  -1   2  157.88    7.90
   7  -1   2  177.98    8.10
  -8   1  -2    7.50    2.90
  -8   1  -2    9.40    3.00
   8  -1   2    8.40    2.80
   8  -1   2    5.40    2.40
   8  -1   2   10.50    3.10
   8  -1   2   13.00    3.20
  -9   1  -2    4.40    2.90
  -9   1  -2    5.20    2.80
   9  -1   2    2.40    2.40
   9  -1   2    3.50    3.10
   9  -1   2    4.20    2.70
   9   0  -2    5.20    3.10
   9   0  -2   -0.20    2.50
   9   0  -2    5.20    2.80
  -9   0   2    4.50    3.10
   8   0  -2   43.90    5.40
   8   0  -2   39.10    5.40
   8   0  -2   27.90    4.20
  -8   0   2   31.80    4.90
  -8   0   2   38.10    4.70
   7   0  -2   38.80    4.40
   7   0  -2   31.50    4.30
   7   0  -2   35.60    4.60
   7   0  -2   31.50    4.10
  -7   0   2   26.80    3.60
  -7   0   2   24.00    3.60
  -7   0   2   25.90    4.10
   6   0  -2  382.66   12.90
   6   0  -2  384.96   13.60
   6   0  -2  393.66   13.50
   6   0  -2  403.66   13.20
   6   0  -2  402.36   12.90
   6   0  -2  360.46   13.50
  -6   0   2  404.86   13.30
  -6   0   2  349.37   13.20
  -6   0   2  366.76   13.00
  -6   0   2  386.16   13.90
   5   0  -2  133.49    6.80
   5   0  -2  128.69    6.30
   5   0  -2  142.99    6.00
   5   0  -2  133.99    6.30
   5   0  -2  131.49    5.90
   5   0  -2  135.79    5.80
   5   0  -2  134.29    6.20
  -5   0   2  135.99    5.40
  -5   0   2  139.39    6.20
  -5   0   2  140.39    6.60
  -5   0   2  139.59    6.10
  -5   0   2  127.79    5.70
   4   0  -2  442.26   13.40
   4   0  -2  453.35   14.00
   4   0  -2  442.56   12.60
   4   0  -2  458.95   13.10
   4   0  -2  441.96   13.80
   4   0  -2  440.56   13.30
   4   0  -2  455.45   12.10
   4   0  -2  443.16   12.50
   4   0  -2  449.16   13.10
   4   0  -2  419.56   13.60
   4   0  -2  424.76   13.50
  -4   0   2  425.86   12.40
  -4   0   2  433.26   13.20
  -4   0   2  427.16   13.70
  -4   0   2  426.56   12.90
  -4   0   2  443.16   13.70
  -4   0   2  437.16   13.20
   3   0  -2  999.60   26.40
   3   0  -2  984.50   26.40
   3   0  -2  982.80   26.00
   3   0  -2 1036.50   26.10
   3   0  -2  972.30   26.10
   3   0  -2  997.40   26.10
   3   0  -2 1020.40   26.60
   3   0  -2  990.10   25.30
   3   0  -2  998.80   26.50
   3   0  -2  992.80   25.90
   3   0  -2 1004.00   25.50
  -3   0   2  976.60   25.30
  -3   0   2 1024.30   26.00
  -3   0   2 1015.40   25.80
  -3   0   2  912.91   26.10
  -3   0   2 1009.10   26.50
  -3   0   2  958.10   26.30
  -3   0   2  962.40   25.90
   2   0  -2   25.50    1.90
   2   0  -2   28.50    1.80
   2   0  -2   28.50    1.90
   2   0  -2   27.60    2.10
   2   0  -2   28.90    1.80
   2   0  -2   28.60    2.00
   2   0  -2   28.80    1.90
   2   0  -2   29.30    1.80
   2   0  -2   29.30    1.40
   2   0  -2   26.30    1.80
  -2   0   2   26.00    1.60
  -2   0   2   26.90    1.90
  -2   0   2   28.20    1.40
  -2   0   2   27.30    1.80
  -2   0   2   27.20    1.90
  -2   0   2   30.40    2.00
   1   0  -2  100.69    3.50
   1   0  -2  103.29    3.30
   1   0  -2  103.59    2.70
   1   0  -2  106.19    3.50
  -1   0   2  101.99    3.40
  -1   0   2  106.29    3.40
  -1   0   2  100.29    3.30
  -1   0   2  105.29    2.70
   0   0  -2   99.69    2.80
   0   0  -2   98.29    2.90
   0   0  -2   98.89    2.90
   0   0  -2  102.89    2.90
   0   0   2  102.39    2.80
   0   0   2   98.69    2.80
   0   0   2  107.99    2.90
   0   0   2   97.59    2.90
  -1   0  -2   25.50    1.40
  -1   0  -2   25.60    1.50
  -1   0  -2   25.20    1.40
  -1   0  -2   26.10    1.20
   1   0   2   25.60    1.50
   1   0   2   27.80    1.50
  -2   0  -2 2791.92   72.29
  -2   0  -2 2928.21   72.09
  -2   0  -2 2927.01   72.29
  -2   0  -2 2921.91   72.39
  -2   0  -2 2761.32   72.19
  -2   0  -2 2962.90   72.59
   2   0   2 2922.81   72.29
   2   0   2 3063.49   72.09
   2   0   2 3016.50   72.29
   2   0   2 3070.29   72.19
   2   0   2 2829.52   71.99
   2   0   2 2784.22   72.29
   2   0   2 3034.60   72.29
   2   0   2 2914.51   72.39
  -3   0  -2 1059.69   26.30
  -3   0  -2  989.90   27.20
  -3   0  -2 1010.30   27.30
  -3   0  -2 1017.70   27.10
  -3   0  -2  995.80   27.10
  -3   0  -2  993.10   26.30
  -3   0  -2 1021.50   27.00
  -3   0  -2 1026.30   26.30
  -3   0  -2 1062.29   26.20
  -3   0  -2 1028.60   26.80
  -3   0  -2 1039.50   27.10
   3   0   2 1006.10   26.80
   3   0   2 1002.00   27.10
   3   0   2 1059.89   26.20
   3   0   2 1050.69   26.80
   3   0   2 1046.00   26.40
   3   0   2 1029.60   27.00
   3   0   2 1042.80   27.00
   3   0   2 1020.20   27.00
   3   0   2 1048.20   27.00
   3   0   2 1006.50   26.20
  -4   0  -2   81.39    4.00
  -4   0  -2   84.99    4.50
  -4   0  -2   76.29    4.20
  -4   0  -2   86.59    4.50
  -4   0  -2   82.09    3.60
  -4   0  -2   79.69    4.20
  -4   0  -2   78.29    4.00
  -4   0  -2   79.99    3.60
  -4   0  -2   81.69    4.20
  -4   0  -2   80.39    3.60
  -4   0  -2   78.79    3.30
   4   0   2   84.89    4.00
   4   0   2   83.49    4.20
   4   0   2   81.39    3.50
   4   0   2   79.19    4.30
   4   0   2   86.09    4.20
   4   0   2   83.89    4.20
   4   0   2   79.29    4.10
   4   0   2   81.49    3.60
   4   0   2   80.29    3.50
   4   0   2   82.79    3.60
   4   0   2   82.19    3.90
  -5   0  -2   55.59    3.90
  -5   0  -2   60.59    3.90
  -5   0  -2   52.59    4.00
  -5   0  -2   57.49    3.90
  -5   0  -2   57.19    3.10
  -5   0  -2   55.89    3.30
  -5   0  -2   54.79    3.60
  -5   0  -2   53.89    3.70
   5   0   2   53.69    4.00
   5   0   2   54.79    3.20
   5   0   2   51.09    3.10
   5   0   2   55.39    3.70
   5   0   2   51.89    3.10
   5   0   2   50.49    3.40
   5   0   2   58.89    3.80
   5   0   2   53.59    3.20
   5   0   2   55.89    3.90
   5   0   2   64.79    4.00
  -6   0  -2  536.05   17.80
  -6   0  -2  549.05   17.70
  -6   0  -2  566.64   17.30
  -6   0  -2  565.34   18.00
   6   0   2  548.95   17.70
   6   0   2  553.64   17.10
   6   0   2  591.14   18.00
   6   0   2  548.55   17.50
   6   0   2  530.35   17.40
  -7   0  -2   37.60    4.70
  -7   0  -2   43.60    4.70
  -7   0  -2   28.90    4.20
   7   0   2   40.60    4.60
   7   0   2   35.80    4.50
   7   0   2   42.30    4.40
   7   0   2   35.00    4.30
  -8   0  -2   16.80    3.60
  -8   0  -2   16.10    3.40
   8   0   2   14.10    3.40
   8   0   2   21.70    3.90
   8   0   2   17.00    3.60
  -9   0  -2   -1.40    2.30
  -9   0  -2   -1.70    1.90
   9   0   2    1.40    2.40
   9   0   2   -1.20    1.90
   9   0   2    4.40    2.30
 -10   0  -2    6.00    3.10
 -10   0  -2    3.70    3.00
  10   0   2    4.50    2.60
  10   0   2    2.00    2.60
   9  -1  -2   -3.10    2.40
   9  -1  -2    1.60    2.50
   9  -1  -2    2.10    2.60
  -9   1   2   -1.30    2.20
   8  -1  -2    1.00    1.90
   8  -1  -2    3.30    2.00
   8  -1  -2    1.00    1.90
   8  -1  -2    3.10    2.40
  -8   1   2    0.20    2.20
  -8   1   2    2.00    2.40
   7  -1  -2  483.65   16.70
   7  -1  -2  527.45   17.30
   7  -1  -2  493.75   17.00
   7  -1  -2  501.85   17.20
  -7   1   2  463.95   16.40
  -7   1   2  481.35   16.60
  -7   1   2  481.95   17.40
   6  -1  -2    3.30    1.80
   6  -1  -2    7.60    2.20
   6  -1  -2    5.10    1.90
   6  -1  -2    6.70    2.40
   6  -1  -2    9.90    2.30
   6  -1  -2    5.80    2.20
  -6   1   2    3.70    1.80
  -6   1   2    8.70    2.40
  -6   1   2    7.70    2.10
   5  -1  -2  202.68    8.00
   5  -1  -2  200.98    8.00
   5  -1  -2  198.18    7.80
   5  -1  -2  196.48    8.50
   5  -1  -2  196.68    7.80
   5  -1  -2  202.08    7.80
   5  -1  -2  220.08    8.40
   5  -1  -2  200.08    8.20
  -5   1   2  199.48    8.40
  -5   1   2  210.78    7.30
  -5   1   2  209.88    8.10
  -5   1   2  208.38    7.90
   4  -1  -2    8.40    1.70
   4  -1  -2    7.20    1.30
   4  -1  -2    8.70    1.60
   4  -1  -2   10.30    1.90
   4  -1  -2    7.10    1.80
   4  -1  -2    7.60    1.60
   4  -1  -2    9.80    1.80
   4  -1  -2    8.10    1.50
   4  -1  -2    7.70    1.70
   4  -1  -2    6.00    1.40
   4  -1  -2    8.70    1.60
  -4   1   2    8.10    1.60
  -4   1   2    7.80    1.80
  -4   1   2    9.20    1.60
  -4   1   2    7.40    1.40
  -4   1   2    7.30    1.50
  -4   1   2    7.20    1.30
  -4   1   2    7.90    1.80
   3  -1  -2  161.08    5.90
   3  -1  -2  168.78    6.00
   3  -1  -2  171.08    6.10
   3  -1  -2  158.88    5.80
   3  -1  -2  160.58    5.90
   3  -1  -2  170.88    5.90
   3  -1  -2  158.48    5.30
   3  -1  -2  141.29    5.80
   3  -1  -2  165.58    5.80
   3  -1  -2  154.98    6.10
   3  -1  -2  164.18    6.00
  -3   1   2  162.38    6.10
  -3   1   2  160.48    6.00
  -3   1   2  164.58    5.70
  -3   1   2  159.18    5.90
  -3   1   2  159.08    5.20
  -3   1   2  163.18    6.00
  -3   1   2  178.58    6.00
  -3   1   2  173.08    5.70
   2  -1  -2  486.75   13.60
   2  -1  -2  500.95   13.70
   2  -1  -2  504.35   13.60
   2  -1  -2  485.65   12.90
   2  -1  -2  495.85   13.30
   2  -1  -2  491.85   13.60
   2  -1  -2  495.25   13.60
   2  -1  -2  505.35   13.70
   2  -1  -2  504.75   13.70
   2  -1  -2  513.05   13.60
  -2   1   2  487.15   13.80
  -2   1   2  493.15   13.50
  -2   1   2  491.65   12.90
  -2   1   2  484.25   13.50
  -2   1   2  497.65   13.30
  -2   1   2  502.55   13.80
  -2   1   2  508.15   13.50
   1  -1  -2 1009.70   25.30
   1  -1  -2  992.70   25.30
   1  -1  -2 1018.00   25.10
  -1   1   2 1064.29   25.00
  -1   1   2 1020.70   25.20
  -1   1   2  988.30   25.10
  -1   1   2  977.80   25.20
   0  -1  -2   76.69    2.40
   0   1   2   75.79    2.40
   0   1   2   76.09    2.40
  -1  -1  -2 4541.45  111.99
  -1  -1  -2 4437.66  111.09
  -1  -1  -2 4394.76  111.69
  -1  -1  -2 4513.25  111.49
   1   1   2 4417.46  109.99
   1   1   2 4614.44  110.19
   1   1   2 4489.95  111.89
   1   1   2 4587.04  111.29
  -2  -1  -2   39.50    2.40
  -2  -1  -2   36.80    2.00
  -2  -1  -2   35.50    2.10
  -2  -1  -2   36.20    2.10
  -2  -1  -2   38.00    2.20
  -2  -1  -2   38.00    2.00
  -2  -1  -2   38.30    2.10
  -2  -1  -2   39.10    2.20
  -2  -1  -2   37.60    2.20
  -2  -1  -2   39.90    2.00
   2   1   2   37.30    2.10
   2   1   2   37.30    2.10
   2   1   2   39.50    2.20
   2   1   2   43.10    2.00
   2   1   2   36.30    2.20
  -3  -1  -2    4.20    1.00
  -3  -1  -2    3.90    1.20
  -3  -1  -2    2.80    1.00
  -3  -1  -2    3.50    1.10
  -3  -1  -2    5.20    1.30
  -3  -1  -2    3.60    1.20
  -3  -1  -2    4.30    1.10
  -3  -1  -2    2.70    1.10
  -3  -1  -2    2.50    0.90
  -3  -1  -2    2.10    1.10
   3   1   2    3.50    0.90
   3   1   2    3.70    1.10
   3   1   2    2.80    1.10
   3   1   2    4.00    1.30
   3   1   2    4.10    1.00
   3   1   2    4.00    0.90
   3   1   2    0.80    1.00
   3   1   2    4.30    1.20
   3   1   2    4.10    1.10
  -4  -1  -2 1118.49   31.20
  -4  -1  -2 1169.08   30.10
  -4  -1  -2 1143.69   31.10
  -4  -1  -2 1122.89   30.90
  -4  -1  -2 1131.29   30.90
  -4  -1  -2 1173.28   30.40
  -4  -1  -2 1222.18   31.40
  -4  -1  -2 1134.29   30.70
  -4  -1  -2 1175.58   30.00
  -4  -1  -2 1206.18   30.80
  -4  -1  -2 1189.68   29.90
   4   1   2 1144.39   31.00
   4   1   2 1146.39   31.10
   4   1   2 1128.59   31.10
   4   1   2 1203.08   29.60
   4   1   2 1180.68   29.70
   4   1   2 1136.69   31.10
   4   1   2 1160.68   30.10
   4   1   2 1098.19   30.50
   4   1   2 1142.49   30.80
   4   1   2 1166.38   30.20
   4   1   2 1156.98   30.60
  -5  -1  -2    0.90    1.30
  -5  -1  -2    1.30    1.50
  -5  -1  -2    1.50    0.90
  -5  -1  -2    1.10    1.20
  -5  -1  -2    2.40    1.20
  -5  -1  -2    0.70    1.00
  -5  -1  -2    1.60    1.30
  -5  -1  -2    0.80    0.90
  -5  -1  -2    2.10    1.10
  -5  -1  -2    4.30    1.60
  -5  -1  -2    2.10    1.30
   5   1   2    1.50    1.10
   5   1   2    0.30    0.90
   5   1   2    5.30    1.60
   5   1   2    1.50    1.40
   5   1   2    2.00    1.30
   5   1   2    2.40    1.20
   5   1   2    0.90    1.30
  -6  -1  -2   82.09    5.00
  -6  -1  -2   88.49    5.00
  -6  -1  -2   70.59    5.00
  -6  -1  -2   84.79    5.30
   6   1   2   79.09    5.20
   6   1   2   80.79    4.50
   6   1   2   77.39    4.70
   6   1   2   79.59    5.10
  -7  -1  -2   30.20    4.00
  -7  -1  -2   33.10    4.30
  -7  -1  -2   31.30    4.20
   7   1   2   34.50    4.40
   7   1   2   33.50    4.00
   7   1   2   25.30    3.90
  -8  -1  -2    0.90    2.00
  -8  -1  -2   -0.10    1.80
   8   1   2   -0.60    1.70
   8   1   2   -1.60    1.90
  -9  -1  -2    9.20    3.20
  -9  -1  -2    4.70    2.90
   9   1   2    7.20    3.30
   9   1   2    7.60    3.00
   9   1   2    5.30    2.70
   9  -2  -2    1.60    2.70
   9  -2  -2    1.30    2.20
   9  -2  -2    1.30    2.50
  -9   2   2   -0.80    2.30
   8  -2  -2    1.30    2.20
   8  -2  -2    3.80    2.30
   8  -2  -2   -1.40    2.20
   8  -2  -2   -2.40    1.60
  -8   2   2    2.00    2.40
  -8   2   2   -0.90    2.20
   7  -2  -2  111.39    6.60
   7  -2  -2  131.49    7.10
   7  -2  -2  125.59    7.00
   7  -2  -2  126.19    6.80
   7  -2  -2  120.69    7.00
   7  -2  -2  130.89    7.20
  -7   2   2  119.59    6.90
  -7   2   2  130.69    7.70
  -7   2   2  122.29    7.00
   6  -2  -2   35.30    3.80
   6  -2  -2   34.80    4.30
   6  -2  -2   38.70    4.00
   6  -2  -2   38.70    3.90
   6  -2  -2   32.80    3.90
   6  -2  -2   31.00    3.70
   6  -2  -2   32.40    4.00
  -6   2   2   33.10    4.00
  -6   2   2   36.20    4.50
   5  -2  -2   60.79    3.80
   5  -2  -2   66.29    4.20
   5  -2  -2   60.89    4.00
   5  -2  -2   63.89    4.30
   5  -2  -2   63.79    4.60
   5  -2  -2   71.79    4.40
   5  -2  -2   70.89    4.20
  -5   2   2   64.09    4.10
  -5   2   2   66.29    3.60
  -5   2   2   59.19    4.10
  -5   2   2   62.69    4.10
  -5   2   2   58.09    4.00
   4  -2  -2   10.30    1.80
   4  -2  -2    3.90    1.10
   4  -2  -2    8.90    1.40
   4  -2  -2   10.60    2.00
   4  -2  -2   11.50    2.00
   4  -2  -2   10.30    1.70
   4  -2  -2   11.00    2.00
   4  -2  -2    8.10    1.80
   4  -2  -2   12.20    1.80
   4  -2  -2   13.90    2.20
   4  -2  -2   12.60    2.00
  -4   2   2   13.30    1.70
  -4   2   2   11.40    2.00
  -4   2   2   14.40    2.10
  -4   2   2   10.60    1.90
  -4   2   2   10.90    2.00
  -4   2   2   11.70    1.90
  -4   2   2   10.10    1.70
   3  -2  -2  195.98    6.80
   3  -2  -2  181.88    6.30
   3  -2  -2  181.28    6.70
   3  -2  -2  186.38    6.70
   3  -2  -2  186.48    6.70
   3  -2  -2  183.68    6.60
   3  -2  -2  183.68    6.70
   3  -2  -2  184.08    6.60
   3  -2  -2  181.18    6.10
   3  -2  -2  187.48    6.40
  -3   2   2  176.88    6.70
  -3   2   2  190.18    6.50
  -3   2   2  192.48    6.20
  -3   2   2  183.68    6.10
  -3   2   2  187.68    6.90
  -3   2   2  190.68    6.60
  -3   2   2  177.78    6.50
  -3   2   2  190.08    6.60
   2  -2  -2 2546.15   64.19
   2  -2  -2 2591.04   63.79
   2  -2  -2 2592.04   63.99
   2  -2  -2 2571.84   64.19
   2  -2  -2 2608.84   63.89
   2  -2  -2 2501.65   63.69
   2  -2  -2 2659.33   63.99
   2  -2  -2 2611.64   64.29
   2  -2  -2 2546.75   64.29
   2  -2  -2 2702.43   63.79
   2  -2  -2 2581.74   64.39
  -2   2   2 2559.04   63.59
  -2   2   2 2573.74   64.09
  -2   2   2 2575.44   64.39
  -2   2   2 2538.55   63.69
  -2   2   2 2618.34   64.09
  -2   2   2 2491.45   63.79
  -2   2   2 2502.85   63.79
   1  -2  -2  419.36   11.50
   1  -2  -2  421.96   11.50
   1  -2  -2  408.46   11.00
   1  -2  -2  409.16   11.30
   1  -2  -2  424.16   10.80
   1  -2  -2  430.96   11.30
   1  -2  -2  410.86   11.60
   1  -2  -2  412.16   11.50
   1  -2  -2  433.86   11.50
   1  -2  -2  432.66   11.00
  -1   2   2  406.66   10.80
  -1   2   2  429.56   11.60
  -1   2   2  416.36   10.70
  -1   2   2  422.66   10.90
   0  -2  -2   91.39    2.30
   0  -2  -2   84.89    3.20
   0   2   2   87.39    3.10
   0   2   2   83.09    3.20
  -1  -2  -2  235.68    7.10
  -1  -2  -2  241.28    7.20
  -1  -2  -2  241.38    6.50
  -1  -2  -2  238.78    7.10
  -1  -2  -2  253.97    6.70
  -1  -2  -2  228.28    7.00
  -1  -2  -2  237.68    6.60
  -1  -2  -2  243.68    7.30
  -1  -2  -2  239.78    7.10
   1   2   2  236.48    7.10
   1   2   2  233.08    6.60
   1   2   2  246.88    7.20
   1   2   2  243.88    6.60
   1   2   2  247.48    7.30
   1   2   2  241.88    6.40
  -2  -2  -2  865.01   22.30
  -2  -2  -2  874.91   22.50
  -2  -2  -2  836.42   22.30
  -2  -2  -2  866.61   22.30
  -2  -2  -2  867.91   22.50
  -2  -2  -2  829.12   22.30
  -2  -2  -2  855.91   22.50
  -2  -2  -2  835.72   22.60
  -2  -2  -2  863.41   22.10
  -2  -2  -2  858.81   22.40
   2   2   2  892.01   22.50
   2   2   2  839.62   22.20
   2   2   2  862.41   22.40
   2   2   2  820.12   22.40
   2   2   2  858.61   22.00
   2   2   2  866.81   22.20
   2   2   2  858.01   22.30
   2   2   2  841.82   22.40
   2   2   2  854.51   22.60
  -3  -2  -2 1281.37   33.80
  -3  -2  -2 1295.77   33.90
  -3  -2  -2 1295.67   34.00
  -3  -2  -2 1321.27   33.90
  -3  -2  -2 1308.67   34.00
  -3  -2  -2 1290.47   33.70
  -3  -2  -2 1291.67   33.40
  -3  -2  -2 1294.17   33.40
  -3  -2  -2 1280.67   33.70
  -3  -2  -2 1307.47   33.50
   3   2   2 1279.07   33.80
   3   2   2 1328.37   33.80
   3   2   2 1252.47   33.80
   3   2   2 1332.37   34.00
   3   2   2 1319.57   33.40
   3   2   2 1306.87   33.30
  -4  -2  -2  684.33   18.50
  -4  -2  -2  663.53   19.00
  -4  -2  -2  649.04   18.80
  -4  -2  -2  647.54   19.10
  -4  -2  -2  678.53   18.60
  -4  -2  -2  644.14   19.10
  -4  -2  -2  685.93   18.00
  -4  -2  -2  662.23   19.30
  -4  -2  -2  646.74   19.20
  -4  -2  -2  664.43   19.40
  -4  -2  -2  685.33   19.00
   4   2   2  666.23   18.00
   4   2   2  665.53   19.30
   4   2   2  671.73   19.00
   4   2   2  675.03   18.60
   4   2   2  679.83   19.40
   4   2   2  658.53   19.20
   4   2   2  671.23   18.60
   4   2   2  696.93   19.10
  -5  -2  -2    0.80    1.10
  -5  -2  -2    2.90    1.50
  -5  -2  -2    5.20    1.40
  -5  -2  -2    3.30    1.50
  -5  -2  -2    1.50    1.60
  -5  -2  -2    2.90    1.40
  -5  -2  -2    3.70    1.60
  -5  -2  -2    1.90    1.20
  -5  -2  -2    3.50    1.20
   5   2   2    4.30    1.70
   5   2   2    2.20    1.50
   5   2   2    2.70    1.30
   5   2   2    3.10    1.30
   5   2   2    2.40    1.60
   5   2   2    4.70    1.20
  -6  -2  -2   35.30    3.90
  -6  -2  -2   37.00    3.80
  -6  -2  -2   28.80    3.80
  -6  -2  -2   31.20    3.90
   6   2   2   37.20    4.20
   6   2   2   39.40    4.10
   6   2   2   35.20    3.70
   6   2   2   29.40    3.40
  -7  -2  -2   82.79    5.70
  -7  -2  -2   77.99    5.50
  -7  -2  -2   65.09    6.10
   7   2   2   71.99    5.10
   7   2   2   80.59    5.90
   7   2   2   79.29    6.60
  -8  -2  -2    6.30    2.80
  -8  -2  -2    1.00    3.00
   8   2   2    5.10    2.60
   8   2   2    1.00    2.10
   8   2   2    2.80    1.10
  -9  -2  -2   15.90    3.70
  -9  -2  -2   18.50    4.40
   9   2   2   11.40    3.50
   9   2   2   16.10    3.70
   9   2   2   17.40    4.20
   9  -3  -2   13.70    3.90
   9  -3  -2   14.80    4.00
  -9   3   2   14.10    3.70
  -9   3   2   16.00    4.30
   8  -3  -2   -0.80    1.90
   8  -3  -2    0.60    1.60
   8  -3  -2   -0.20    1.80
   8  -3  -2    3.50    2.20
  -8   3   2    1.30    2.20
  -8   3   2    0.00    2.00
   7  -3  -2   -1.60    1.60
   7  -3  -2   -0.70    1.70
   7  -3  -2    1.90    1.70
   7  -3  -2    1.10    1.00
   7  -3  -2    2.00    1.90
   7  -3  -2   -2.60    1.10
  -7   3   2   -0.60    1.70
  -7   3   2    1.10    1.30
  -7   3   2   -0.70    2.00
   6  -3  -2  186.48    8.00
   6  -3  -2  191.58    8.20
   6  -3  -2  196.68    8.70
   6  -3  -2  174.38    8.00
   6  -3  -2  191.38    8.40
   6  -3  -2  182.88    8.20
   6  -3  -2  178.28    8.40
  -6   3   2  178.88    8.30
  -6   3   2  180.58    8.30
  -6   3   2  177.38    8.70
   5  -3  -2    7.90    1.90
   5  -3  -2    3.50    1.70
   5  -3  -2    7.90    1.90
   5  -3  -2    6.90    1.90
   5  -3  -2    7.80    2.20
   5  -3  -2    4.70    1.70
   5  -3  -2    4.90    1.80
  -5   3   2    6.00    1.90
  -5   3   2    5.40    2.00
  -5   3   2    7.30    2.00
   4  -3  -2   -0.20    0.60
   4  -3  -2    1.10    1.20
   4  -3  -2    0.90    1.20
   4  -3  -2    0.90    0.90
   4  -3  -2    0.20    0.70
   4  -3  -2    0.70    1.00
   4  -3  -2    0.90    0.90
   4  -3  -2    2.20    1.30
   4  -3  -2    0.30    0.90
  -4   3   2   -0.10    0.80
  -4   3   2    0.80    1.10
  -4   3   2    1.50    1.10
  -4   3   2    0.20    1.10
  -4   3   2    0.80    0.90
   3  -3  -2    5.20    1.40
   3  -3  -2    3.80    1.30
   3  -3  -2    6.90    1.50
   3  -3  -2    5.10    1.20
   3  -3  -2    4.20    1.20
   3  -3  -2    2.80    1.30
   3  -3  -2    5.40    1.50
   3  -3  -2    5.20    1.20
   3  -3  -2    3.50    1.20
   3  -3  -2    5.80    1.20
   3  -3  -2    5.10    1.20
  -3   3   2    4.70    1.10
  -3   3   2    6.20    1.50
  -3   3   2    3.70    1.10
  -3   3   2    3.10    1.30
  -3   3   2    5.70    1.40
  -3   3   2    2.80    0.90
   2  -3  -2 4255.07  104.39
   2  -3  -2 4253.87  103.29
   2  -3  -2 4028.10  104.09
   2  -3  -2 4245.38  103.39
   2  -3  -2 4123.99  103.69
   2  -3  -2 4217.98  104.19
   2  -3  -2 4387.36  103.99
   2  -3  -2 4218.08  104.39
   2  -3  -2 4285.07  103.49
   2  -3  -2 4218.28  103.99
   2  -3  -2 4189.38  104.29
  -2   3   2 4188.68  104.19
  -2   3   2 4192.08  104.19
  -2   3   2 4071.29  103.39
  -2   3   2 4279.77  103.29
  -2   3   2 4189.88  103.79
  -2   3   2 4297.27  103.49
  -2   3   2 4210.38  104.39
   1  -3  -2  556.24   15.30
   1  -3  -2  552.44   14.50
   1  -3  -2  570.74   15.30
   1  -3  -2  560.34   15.10
   1  -3  -2  567.74   14.90
   1  -3  -2  561.84   15.10
   1  -3  -2  545.75   15.20
   1  -3  -2  576.34   15.30
   1  -3  -2  557.94   14.40
   1  -3  -2  500.85   15.10
   1  -3  -2  562.84   14.60
   1  -3  -2  561.74   15.20
  -1   3   2  565.04   14.30
  -1   3   2  522.65   15.10
  -1   3   2  563.44   14.20
  -1   3   2  588.44   15.40
  -1   3   2  577.04   15.40
  -1   3   2  565.44   14.30
  -1   3   2  570.64   15.50
   0  -3  -2  600.94   16.30
   0  -3  -2  646.64   15.30
   0  -3  -2  604.04   16.10
   0  -3  -2  572.24   15.90
   0  -3  -2  610.04   16.10
   0  -3  -2  607.44   16.30
   0  -3  -2  592.74   15.20
   0  -3  -2  526.85   15.80
   0  -3  -2  562.74   15.90
   0   3   2  627.34   16.00
   0   3   2  618.14   16.20
   0   3   2  592.94   14.90
   0   3   2  629.84   16.10
   0   3   2  614.84   16.10
   0   3   2  604.44   16.30
   0   3   2  632.44   14.90
  -1  -3  -2 3460.35   90.79
  -1  -3  -2 3860.21   91.59
  -1  -3  -2 3494.05   90.79
  -1  -3  -2 3752.72   91.49
  -1  -3  -2 3603.94   90.59
  -1  -3  -2 3764.52   91.69
  -1  -3  -2 3641.54   91.59
  -1  -3  -2 3631.54   91.69
  -1  -3  -2 3787.02   91.39
  -1  -3  -2 3812.72   91.49
  -1  -3  -2 3669.03   91.59
   1   3   2 3772.82   92.29
   1   3   2 3699.73   90.69
   1   3   2 3731.83   91.09
   1   3   2 3736.23   91.59
   1   3   2 3703.33   91.69
   1   3   2 3605.04   91.59
   1   3   2 3757.82   91.49
   1   3   2 3731.83   91.09
   1   3   2 3987.00   91.69
  -2  -3  -2  131.69    4.90
  -2  -3  -2  137.19    4.80
  -2  -3  -2  126.89    5.10
  -2  -3  -2  130.49    4.80
  -2  -3  -2  132.89    4.90
  -2  -3  -2  130.29    4.70
  -2  -3  -2  131.09    4.90
  -2  -3  -2  129.59    5.00
  -2  -3  -2  133.99    5.20
  -2  -3  -2  130.39    5.00
  -2  -3  -2  134.79    4.50
   2   3   2  133.19    4.90
   2   3   2  137.49    4.90
   2   3   2  134.79    4.70
   2   3   2  130.29    5.20
   2   3   2  126.49    4.90
   2   3   2  128.59    5.00
   2   3   2  129.59    4.40
   2   3   2  124.39    4.60
   2   3   2  135.69    5.10
  -3  -3  -2  166.78    5.30
  -3  -3  -2  158.88    6.20
  -3  -3  -2  154.58    6.00
  -3  -3  -2  167.88    6.10
  -3  -3  -2  146.79    5.60
  -3  -3  -2  158.58    6.00
  -3  -3  -2  151.38    6.10
  -3  -3  -2  166.28    6.00
  -3  -3  -2  164.08    6.30
  -3  -3  -2  156.78    6.00
  -3  -3  -2  144.19    5.70
   3   3   2  154.68    6.20
   3   3   2  156.88    5.60
   3   3   2  158.08    5.90
   3   3   2  159.68    6.00
   3   3   2  163.28    6.10
   3   3   2  151.18    6.00
   3   3   2  158.98    5.30
   3   3   2  157.48    6.00
  -4  -3  -2  152.58    6.50
  -4  -3  -2  153.48    6.10
  -4  -3  -2  155.28    6.70
  -4  -3  -2  149.69    6.60
  -4  -3  -2  169.98    6.70
  -4  -3  -2  164.88    6.50
  -4  -3  -2  162.18    6.70
  -4  -3  -2  161.48    6.30
  -4  -3  -2  176.98    6.50
  -4  -3  -2  159.48    6.50
  -4  -3  -2  154.38    5.60
   4   3   2  151.98    6.50
   4   3   2  167.08    6.60
   4   3   2  146.89    6.40
   4   3   2  158.98    5.90
   4   3   2  160.38    5.20
   4   3   2  164.98    6.70
   4   3   2  170.68    6.80
  -5  -3  -2    0.30    1.10
  -5  -3  -2    1.70    1.40
  -5  -3  -2    1.50    1.40
  -5  -3  -2    2.30    1.50
  -5  -3  -2    2.60    1.30
  -5  -3  -2    1.70    1.50
  -5  -3  -2    1.40    1.30
  -5  -3  -2    2.00    1.30
   5   3   2    0.20    1.30
   5   3   2    0.60    1.50
   5   3   2    0.50    1.10
   5   3   2   -0.90    1.40
   5   3   2    1.80    1.20
  -6  -3  -2   57.09    5.30
  -6  -3  -2   64.79    4.70
  -6  -3  -2   70.09    4.20
  -6  -3  -2   67.69    4.90
  -6  -3  -2   64.49    4.20
  -6  -3  -2   75.99    5.40
   6   3   2   66.39    4.30
   6   3   2   74.69    4.50
   6   3   2   67.79    4.90
   6   3   2   61.79    4.50
   6   3   2   56.69    5.30
  -7  -3  -2   72.69    6.40
  -7  -3  -2   74.29    5.20
  -7  -3  -2   74.39    5.50
   7   3   2   77.79    6.70
   7   3   2   78.49    6.60
   7   3   2   75.59    5.00
  -8  -3  -2   21.10    3.80
  -8  -3  -2   12.90    3.40
   8   3   2   16.60    3.80
   8   3   2   17.00    3.80
   8   3   2   16.90    3.30
  -9  -3  -2    1.70    2.20
  -9  -3  -2   -3.40    2.10
   9   3   2   -2.10    2.00
   9   3   2    0.00    2.30
   9  -4  -2    0.80    2.00
   9  -4  -2    3.40    2.60
  -9   4   2    3.90    3.10
   8  -4  -2   20.70    3.90
   8  -4  -2   15.60    3.60
   8  -4  -2   17.30    3.60
  -8   4   2   19.60    3.80
  -8   4   2   16.50    4.10
   7  -4  -2   -2.20    1.50
   7  -4  -2    1.60    2.20
   7  -4  -2    0.00    1.50
   7  -4  -2    1.10    1.70
   7  -4  -2   -0.50    2.00
  -7   4   2   -0.80    1.40
  -7   4   2    0.90    2.10
  -7   4   2   -1.50    1.70
   6  -4  -2   60.89    5.70
   6  -4  -2   62.89    4.60
   6  -4  -2   58.79    5.20
   6  -4  -2   52.09    5.30
   6  -4  -2   61.89    5.40
   6  -4  -2   64.59    5.60
  -6   4   2   63.89    5.90
  -6   4   2   59.39    5.50
  -6   4   2   56.79    5.30
  -6   4   2   62.19    5.60
   5  -4  -2    9.80    2.50
   5  -4  -2   12.80    2.50
   5  -4  -2   13.90    2.50
   5  -4  -2   12.40    2.30
   5  -4  -2   16.00    2.60
   5  -4  -2   12.00    2.10
   5  -4  -2   15.20    2.70
   5  -4  -2   10.50    2.40
  -5   4   2   15.90    2.70
  -5   4   2    9.50    2.40
  -5   4   2   14.80    2.80
  -5   4   2   12.20    2.40
   4  -4  -2  289.37    9.60
   4  -4  -2  278.87   10.30
   4  -4  -2  314.37    9.60
   4  -4  -2  308.87   10.60
   4  -4  -2  296.77   10.40
   4  -4  -2  304.47   10.20
   4  -4  -2  306.47   10.50
   4  -4  -2  280.67   10.50
   4  -4  -2  299.97   10.70
  -4   4   2  281.17    9.80
  -4   4   2  293.07   10.40
  -4   4   2  301.87   10.50
  -4   4   2  283.37   10.50
   3  -4  -2   93.49    4.50
   3  -4  -2   93.69    4.50
   3  -4  -2   93.09    4.60
   3  -4  -2   94.39    4.60
   3  -4  -2   97.69    4.00
   3  -4  -2   98.09    4.80
   3  -4  -2   92.59    3.80
   3  -4  -2   94.79    4.80
   3  -4  -2   95.19    4.60
   3  -4  -2  106.59    4.70
   3  -4  -2   94.39    4.20
   3  -4  -2   97.29    4.80
  -3   4   2   92.49    3.90
  -3   4   2  103.09    3.80
  -3   4   2   93.59    4.20
  -3   4   2   93.89    4.70
  -3   4   2   92.29    4.80
  -3   4   2  101.09    4.50
   2  -4  -2  203.28    7.20
   2  -4  -2  195.48    7.00
   2  -4  -2  198.68    7.20
   2  -4  -2  206.78    6.70
   2  -4  -2  202.38    7.10
   2  -4  -2  201.98    6.20
   2  -4  -2  202.38    6.40
   2  -4  -2  195.38    7.20
   2  -4  -2  188.58    7.20
  -2   4   2  201.68    7.30
  -2   4   2  209.88    7.30
  -2   4   2  209.18    6.40
  -2   4   2  201.28    6.10
  -2   4   2  201.38    7.00
  -2   4   2  198.08    6.30
  -2   4   2  201.68    7.20
   1  -4  -2 1440.76   37.40
   1  -4  -2 1419.66   37.20
   1  -4  -2 1393.46   36.30
   1  -4  -2 1540.55   36.30
   1  -4  -2 1495.85   36.50
   1  -4  -2 1443.86   37.20
   1  -4  -2 1407.06   37.20
   1  -4  -2 1457.95   37.40
   1  -4  -2 1404.76   37.20
   1  -4  -2 1433.66   36.50
   1  -4  -2 1444.86   37.50
  -1   4   2 1421.86   37.60
  -1   4   2 1471.75   35.80
  -1   4   2 1457.45   37.40
  -1   4   2 1477.35   36.00
  -1   4   2 1420.46   37.30
  -1   4   2 1480.75   36.60
  -1   4   2 1446.46   36.80
  -1   4   2 1430.26   36.00
  -1   4   2 1474.75   36.60
   0  -4  -2  334.07   10.30
   0  -4  -2  345.27    9.60
   0  -4  -2  326.97    9.00
   0  -4  -2  326.37    9.80
   0  -4  -2  318.77    9.70
   0  -4  -2  327.67    9.10
   0  -4  -2  293.47    9.50
   0  -4  -2  317.27    9.20
   0  -4  -2  329.47   10.10
   0  -4  -2  336.57    8.90
   0  -4  -2  341.47    9.90
   0  -4  -2  319.37    9.70
   0   4   2  323.37    8.60
   0   4   2  337.37   10.00
   0   4   2  327.07   10.10
   0   4   2  329.87    9.70
   0   4   2  346.07    9.90
   0   4   2  337.07    9.90
   0   4   2  342.47   10.40
   0   4   2  332.77    8.70
  -1  -4  -2 1557.64   39.40
  -1  -4  -2 1484.85   38.90
  -1  -4  -2 1613.44   38.80
  -1  -4  -2 1492.55   39.70
  -1  -4  -2 1528.65   39.30
  -1  -4  -2 1541.65   38.70
  -1  -4  -2 1519.85   39.50
  -1  -4  -2 1510.85   39.30
  -1  -4  -2 1529.35   39.40
  -1  -4  -2 1613.74   38.70
  -1  -4  -2 1535.75   39.60
  -1  -4  -2 1555.14   38.40
   1   4   2 1544.55   39.40
   1   4   2 1475.15   39.60
   1   4   2 1526.45   39.40
   1   4   2 1512.35   38.30
   1   4   2 1560.14   39.60
   1   4   2 1600.14   38.80
   1   4   2 1547.85   38.70
   1   4   2 1530.55   38.40
   1   4   2 1503.75   39.50
  -2  -4  -2  903.81   24.30
  -2  -4  -2  906.01   24.40
  -2  -4  -2  933.21   24.10
  -2  -4  -2  916.81   24.80
  -2  -4  -2  933.11   24.70
  -2  -4  -2  901.21   25.00
  -2  -4  -2  938.01   24.00
  -2  -4  -2  938.91   24.90
  -2  -4  -2  917.51   24.70
  -2  -4  -2  942.41   25.20
  -2  -4  -2  927.61   24.70
   2   4   2  905.71   24.90
   2   4   2  922.01   24.40
   2   4   2  915.11   25.10
   2   4   2  907.81   24.10
   2   4   2  919.31   24.80
   2   4   2  893.51   24.80
   2   4   2  943.21   24.50
   2   4   2  912.61   24.90
   2   4   2  937.71   24.10
   2   4   2  941.01   23.80
  -3  -4  -2  112.29    5.10
  -3  -4  -2  114.39    4.50
  -3  -4  -2  109.59    4.90
  -3  -4  -2  117.09    5.10
  -3  -4  -2  114.99    5.40
  -3  -4  -2  113.69    5.00
  -3  -4  -2  122.59    4.80
  -3  -4  -2  117.29    5.30
  -3  -4  -2  124.99    5.20
  -3  -4  -2  107.19    4.90
  -3  -4  -2  108.89    5.00
   3   4   2  113.29    5.20
   3   4   2  106.09    5.30
   3   4   2  108.39    4.80
   3   4   2  124.19    5.20
   3   4   2  110.39    5.20
   3   4   2  110.89    5.00
   3   4   2  124.19    4.20
   3   4   2  107.79    5.00
   3   4   2  120.69    5.20
  -4  -4  -2  470.95   14.90
  -4  -4  -2  474.65   14.80
  -4  -4  -2  493.35   14.90
  -4  -4  -2  466.45   15.10
  -4  -4  -2  489.45   14.50
  -4  -4  -2  478.25   13.70
  -4  -4  -2  484.65   14.70
  -4  -4  -2  457.35   14.80
  -4  -4  -2  478.95   14.40
   4   4   2  491.25   13.70
   4   4   2  489.35   15.00
   4   4   2  489.65   15.00
   4   4   2  460.75   15.00
   4   4   2  476.25   14.80
   4   4   2  470.75   14.90
   4   4   2  462.45   14.60
  -5  -4  -2  112.29    5.70
  -5  -4  -2  101.79    5.70
  -5  -4  -2  108.19    5.90
  -5  -4  -2  112.19    5.40
  -5  -4  -2  107.29    5.60
  -5  -4  -2  117.19    5.90
  -5  -4  -2  121.69    5.70
   5   4   2  103.09    5.80
   5   4   2  112.79    5.90
   5   4   2  111.29    5.00
   5   4   2  106.09    5.50
   5   4   2  115.69    5.90
  -6  -4  -2  424.06   14.30
  -6  -4  -2  390.16   14.20
  -6  -4  -2  392.36   14.20
  -6  -4  -2  407.76   13.40
   6   4   2  413.46   14.50
   6   4   2  430.56   13.80
   6   4   2  414.76   14.60
   6   4   2  416.46   13.30
   6   4   2  407.76   13.70
   6   4   2  315.37   13.40
  -7  -4  -2  165.78    8.50
  -7  -4  -2  144.09    7.80
  -7  -4  -2  147.69    8.20
   7   4   2  161.68    8.60
   7   4   2  145.89    8.10
   7   4   2  144.09    8.10
  -8  -4  -2   13.00    3.30
  -8  -4  -2   12.90    3.60
   8   4   2   10.80    3.30
   8   4   2   14.60    3.70
  -9  -4  -2   10.60    4.70
  -9  -4  -2    8.70    3.50
   9   4   2   10.40    3.30
   9   4   2    7.10    3.00
   9  -5  -2   14.00    3.90
   9  -5  -2   13.50    5.40
  -9   5   2   13.90    4.10
  -9   5   2   11.10    3.50
   8  -5  -2    1.00    2.20
   8  -5  -2    8.70    3.10
   8  -5  -2    5.60    2.80
   8  -5  -2    1.80    2.60
   8  -5  -2    7.90    2.60
  -8   5   2    0.50    2.40
  -8   5   2    0.40    2.20
  -8   5   2    4.90    2.40
   7  -5  -2    9.40    2.90
   7  -5  -2   15.70    3.50
   7  -5  -2    8.70    2.80
   7  -5  -2   10.70    2.90
   7  -5  -2   11.30    3.30
  -7   5   2   10.00    2.90
  -7   5   2    8.60    3.00
  -7   5   2   10.90    3.00
   6  -5  -2  190.58    8.90
   6  -5  -2  192.58    9.10
   6  -5  -2  192.38    9.10
   6  -5  -2  190.88    9.30
   6  -5  -2  183.38    8.70
  -6   5   2  182.08    9.00
  -6   5   2  194.48    9.00
  -6   5   2  191.08    9.00
  -6   5   2  169.18    8.70
   5  -5  -2   37.60    4.30
   5  -5  -2   34.30    4.10
   5  -5  -2   33.40    4.00
   5  -5  -2   28.20    3.70
   5  -5  -2   30.80    3.70
  -5   5   2   34.60    4.00
  -5   5   2   34.60    4.10
  -5   5   2   33.00    3.90
   4  -5  -2    4.40    1.60
   4  -5  -2    3.60    1.40
   4  -5  -2    0.90    1.50
   4  -5  -2    4.80    1.80
   4  -5  -2    2.70    1.70
   4  -5  -2    1.00    1.40
  -4   5   2    2.20    1.30
  -4   5   2    2.50    1.50
  -4   5   2    4.40    1.70
  -4   5   2    4.40    1.70
   3  -5  -2   11.20    1.90
   3  -5  -2    9.90    1.80
   3  -5  -2   13.30    1.60
   3  -5  -2    7.90    1.80
   3  -5  -2   12.60    2.10
   3  -5  -2   10.10    2.00
   3  -5  -2    9.00    1.90
   3  -5  -2   12.00    2.20
   3  -5  -2   11.20    2.00
  -3   5   2   13.00    2.30
  -3   5   2   12.70    1.60
  -3   5   2   11.10    2.00
  -3   5   2   12.00    2.10
  -3   5   2    9.20    1.70
   2  -5  -2  124.39    4.70
   2  -5  -2  117.29    5.40
   2  -5  -2  122.29    5.40
   2  -5  -2  129.29    4.50
   2  -5  -2  119.19    4.80
   2  -5  -2  125.69    5.00
   2  -5  -2  123.49    5.40
   2  -5  -2  127.89    5.50
   2  -5  -2  115.89    5.50
   2  -5  -2  123.49    4.90
   2  -5  -2  126.79    5.40
  -2   5   2  128.09    4.30
  -2   5   2  120.69    5.40
  -2   5   2  129.29    5.50
  -2   5   2  122.79    4.90
  -2   5   2  117.79    4.30
  -2   5   2  125.49    5.70
  -2   5   2  124.49    5.40
  -2   5   2  134.59    4.80
   1  -5  -2  314.17    9.30
   1  -5  -2  321.37    9.10
   1  -5  -2  300.47   10.00
   1  -5  -2  323.87    9.80
   1  -5  -2  311.77   10.10
   1  -5  -2  307.57   10.00
   1  -5  -2  321.47   10.30
   1  -5  -2  326.57   10.60
   1  -5  -2  315.27    9.30
   1  -5  -2  313.87   10.30
   1  -5  -2  305.07   10.00
   1  -5  -2  302.97    9.20
  -1   5   2  326.17   10.30
  -1   5   2  328.17    9.50
  -1   5   2  319.87   10.60
  -1   5   2  327.17    8.80
  -1   5   2  319.47    9.80
  -1   5   2  316.37    9.50
  -1   5   2  295.57   10.10
   0  -5  -2  409.36   11.60
   0  -5  -2  418.36   12.60
   0  -5  -2  420.76   12.10
   0  -5  -2  426.46   12.60
   0  -5  -2  413.56   11.40
   0  -5  -2  428.86   11.80
   0  -5  -2  344.07   12.10
   0  -5  -2  431.16   12.90
   0  -5  -2  421.46   12.50
   0  -5  -2  427.76   11.80
   0  -5  -2  426.66   12.50
   0   5   2  427.96   11.20
   0   5   2  437.66   12.50
   0   5   2  421.76   12.90
   0   5   2  437.66   13.30
   0   5   2  432.76   12.80
   0   5   2  422.76   11.10
   0   5   2  432.96   12.50
   0   5   2  413.86   12.50
  -1  -5  -2   61.09    2.70
  -1  -5  -2   59.89    3.00
  -1  -5  -2   58.29    2.60
  -1  -5  -2   58.89    2.90
  -1  -5  -2   55.99    3.20
  -1  -5  -2   59.69    3.20
  -1  -5  -2   58.69    2.90
  -1  -5  -2   60.29    3.40
  -1  -5  -2   57.29    3.40
  -1  -5  -2   59.29    3.50
  -1  -5  -2   53.09    3.20
   1   5   2   57.89    2.60
   1   5   2   58.39    2.80
   1   5   2   61.99    3.50
   1   5   2   59.89    2.80
   1   5   2   61.79    3.50
   1   5   2   62.69    3.50
   1   5   2   62.79    3.60
   1   5   2   62.09    3.50
  -2  -5  -2   21.80    2.50
  -2  -5  -2   31.80    2.80
  -2  -5  -2   28.00    2.80
  -2  -5  -2   27.90    2.70
  -2  -5  -2   32.50    3.20
  -2  -5  -2   31.90    2.10
  -2  -5  -2   26.80    2.90
  -2  -5  -2   28.80    1.80
  -2  -5  -2   29.10    2.50
  -2  -5  -2   29.40    2.80
  -2  -5  -2   30.30    2.90
  -2  -5  -2   27.50    2.40
   2   5   2   32.80    2.30
   2   5   2   26.60    2.90
   2   5   2   31.30    2.60
   2   5   2   24.10    2.60
   2   5   2   29.90    2.20
   2   5   2   28.30    2.80
   2   5   2   30.10    2.90
  -3  -5  -2  948.31   25.70
  -3  -5  -2  948.91   25.40
  -3  -5  -2  931.81   25.50
  -3  -5  -2  934.31   25.60
  -3  -5  -2  930.31   26.10
  -3  -5  -2  928.91   24.90
  -3  -5  -2  942.81   25.80
  -3  -5  -2  941.61   24.80
  -3  -5  -2  883.11   25.50
  -3  -5  -2  934.21   25.70
   3   5   2  934.61   23.70
   3   5   2  917.71   25.30
   3   5   2  898.11   26.00
   3   5   2  894.81   25.00
   3   5   2  922.61   25.80
   3   5   2  921.91   25.40
   3   5   2  896.11   25.60
   3   5   2  915.91   25.80
  -4  -5  -2  301.57   11.00
  -4  -5  -2  311.37   10.00
  -4  -5  -2  331.07   11.20
  -4  -5  -2  319.67   10.60
  -4  -5  -2  325.67   11.10
  -4  -5  -2  309.77   11.30
  -4  -5  -2  319.67   11.00
  -4  -5  -2  309.37   10.90
  -4  -5  -2  299.27   10.70
   4   5   2  313.87   11.00
   4   5   2  316.97   11.00
   4   5   2  304.57   11.00
   4   5   2  305.77   11.00
   4   5   2  319.37   11.50
   4   5   2  315.37   11.00
  -5  -5  -2   14.20    2.60
  -5  -5  -2   12.80    2.50
  -5  -5  -2   12.50    2.50
  -5  -5  -2    8.70    2.40
  -5  -5  -2   11.10    2.10
  -5  -5  -2   12.30    2.60
   5   5   2   12.90    2.50
   5   5   2   10.40    2.50
   5   5   2   14.50    2.60
   5   5   2   11.00    2.50
  -6  -5  -2    0.00    1.60
  -6  -5  -2    3.00    2.10
  -6  -5  -2    1.30    1.60
  -6  -5  -2    3.90    2.00
   6   5   2    2.30    1.80
   6   5   2   -0.10    1.60
   6   5   2    0.00    0.60
   6   5   2    0.30    1.60
   6   5   2    2.00    1.60
  -7  -5  -2    4.00    2.40
  -7  -5  -2    2.00    1.80
  -7  -5  -2   -0.40    1.70
   7   5   2    2.70    2.40
   7   5   2   -1.60    1.60
   7   5   2   -0.60    1.30
  -8  -5  -2   67.69    6.70
  -8  -5  -2   63.79    6.60
   8   5   2   61.09    6.50
   8   5   2   60.79    6.70
  -9  -5  -2    1.10    2.60
  -9  -5  -2    1.50    2.60
   9   5   2    0.80    2.60
   9   5   2    0.50    2.30
   8  -6  -2    1.40    2.60
   8  -6  -2    1.40    2.30
   8  -6  -2   -3.60    2.00
   8  -6  -2    0.00    2.70
   8  -6  -2   -0.40    2.10
  -8   6   2   -2.50    5.20
  -8   6   2   -1.80    1.90
  -8   6   2    1.30    2.50
   7  -6  -2   -0.70    1.60
   7  -6  -2    2.20    2.40
   7  -6  -2    0.10    2.20
   7  -6  -2    3.20    2.30
   7  -6  -2    0.20    2.10
  -7   6   2    0.90    1.90
  -7   6   2    4.60    2.40
  -7   6   2    3.70    2.50
   6  -6  -2   88.59    6.10
   6  -6  -2   77.09    6.90
   6  -6  -2   81.19    5.70
   6  -6  -2   66.79    6.20
   6  -6  -2   76.59    5.60
  -6   6   2   78.99    5.90
  -6   6   2   72.19    6.50
  -6   6   2   87.59    6.00
  -6   6   2   90.09    6.30
   5  -6  -2    5.80    2.30
   5  -6  -2    5.70    2.00
   5  -6  -2    3.80    1.70
   5  -6  -2    6.10    2.30
   5  -6  -2    8.60    2.30
  -5   6   2   12.10    2.80
  -5   6   2    6.80    2.30
  -5   6   2    9.60    2.50
   4  -6  -2  223.18    9.30
   4  -6  -2  226.48    9.50
   4  -6  -2  223.88    9.40
   4  -6  -2  224.28    9.20
   4  -6  -2  231.18    9.00
   4  -6  -2  236.98    9.30
  -4   6   2  230.48    9.60
  -4   6   2  220.18    9.10
  -4   6   2  215.58    9.20
  -4   6   2  217.98    8.80
   3  -6  -2  208.58    8.70
   3  -6  -2  221.78    8.80
   3  -6  -2  234.18    8.40
   3  -6  -2  208.08    8.80
   3  -6  -2  223.18    8.80
   3  -6  -2  223.48    8.80
  -3   6   2  232.08    9.00
  -3   6   2  235.88    7.80
  -3   6   2  209.38    8.80
  -3   6   2  242.78    9.40
   2  -6  -2   11.70    2.10
   2  -6  -2    9.00    1.90
   2  -6  -2    8.40    1.60
   2  -6  -2    8.50    1.70
   2  -6  -2    6.10    1.70
   2  -6  -2    5.90    1.30
   2  -6  -2    5.50    1.60
  -2   6   2    7.50    1.30
  -2   6   2    7.00    1.80
  -2   6   2    6.10    1.70
  -2   6   2    5.50    1.00
  -2   6   2    7.60    1.50
  -2   6   2    9.90    2.10
  -2   6   2    6.90    1.10
  -2   6   2    7.40    1.80
   1  -6  -2   78.89    3.70
   1  -6  -2   86.09    4.40
   1  -6  -2   72.79    3.30
   1  -6  -2   77.19    4.20
   1  -6  -2   81.79    4.20
   1  -6  -2   87.99    4.00
   1  -6  -2   82.59    4.10
   1  -6  -2   82.89    4.30
   1  -6  -2   76.09    3.40
   1  -6  -2   82.09    3.70
  -1   6   2   81.49    4.10
  -1   6   2   78.39    3.80
  -1   6   2   81.99    4.70
  -1   6   2   74.39    4.30
  -1   6   2   77.79    4.30
  -1   6   2   74.19    3.70
  -1   6   2   77.19    3.10
   0  -6  -2  195.98    7.40
   0  -6  -2  194.98    6.60
   0  -6  -2  194.98    6.30
   0  -6  -2  155.58    6.70
   0  -6  -2  186.88    7.20
   0  -6  -2  196.28    6.90
   0  -6  -2  189.38    6.40
   0  -6  -2  195.18    7.30
   0  -6  -2  214.28    6.70
   0   6   2  202.08    8.00
   0   6   2  198.98    7.20
   0   6   2  192.48    7.30
   0   6   2  190.18    7.20
   0   6   2  202.28    6.00
   0   6   2  199.08    6.00
   0   6   2  191.28    7.50
  -1  -6  -2  732.53   19.60
  -1  -6  -2  752.32   20.80
  -1  -6  -2  721.93   19.50
  -1  -6  -2  716.83   20.70
  -1  -6  -2  712.33   20.40
  -1  -6  -2  714.13   19.90
  -1  -6  -2  738.83   20.00
  -1  -6  -2  741.93   20.00
  -1  -6  -2  724.23   20.80
  -1  -6  -2  728.73   21.30
   1   6   2  731.63   19.50
   1   6   2  743.13   21.00
   1   6   2  724.33   20.80
   1   6   2  720.33   19.30
   1   6   2  747.43   21.00
   1   6   2  764.42   19.70
   1   6   2  721.73   21.10
  -2  -6  -2   78.39    4.20
  -2  -6  -2   80.69    4.40
  -2  -6  -2   76.49    3.90
  -2  -6  -2   75.39    4.60
  -2  -6  -2   74.69    4.00
  -2  -6  -2   73.29    3.90
  -2  -6  -2   73.29    4.10
  -2  -6  -2   81.09    3.70
   2   6   2   83.59    4.70
   2   6   2   79.19    3.70
   2   6   2   78.69    4.40
   2   6   2   74.59    3.90
   2   6   2   72.89    4.30
   2   6   2   82.49    4.40
  -3  -6  -2  872.81   24.00
  -3  -6  -2  831.42   24.30
  -3  -6  -2  877.71   24.70
  -3  -6  -2  830.32   24.20
  -3  -6  -2  867.31   23.60
  -3  -6  -2  892.41   23.50
  -3  -6  -2  854.61   24.30
  -3  -6  -2  856.41   24.90
   3   6   2  806.72   24.30
   3   6   2  840.82   24.60
   3   6   2  833.32   24.50
   3   6   2  850.91   23.90
   3   6   2  859.31   24.90
   3   6   2  857.91   23.80
  -4  -6  -2   62.59    5.70
  -4  -6  -2   61.99    4.30
  -4  -6  -2   55.19    4.60
  -4  -6  -2   58.69    4.40
  -4  -6  -2   55.99    3.90
  -4  -6  -2   61.89    4.50
  -4  -6  -2   50.09    3.40
  -4  -6  -2   59.49    4.30
   4   6   2   55.29    4.60
   4   6   2   56.39    4.80
   4   6   2   59.79    4.10
   4   6   2   57.59    5.10
   4   6   2   53.49    5.50
   4   6   2   53.89    4.70
  -5  -6  -2   30.50    3.80
  -5  -6  -2   32.20    4.10
  -5  -6  -2   28.20    3.60
  -5  -6  -2   33.40    4.20
   5   6   2   35.60    4.30
   5   6   2   27.40    3.70
   5   6   2   33.30    4.00
   5   6   2   32.80    3.80
   5   6   2   33.00    4.00
  -6  -6  -2    3.50    1.90
  -6  -6  -2    2.40    2.10
  -6  -6  -2    2.20    1.70
  -6  -6  -2    0.70    1.70
   6   6   2    2.40    2.40
   6   6   2    3.70    2.10
   6   6   2    1.30    1.90
   6   6   2    0.90    1.80
   6   6   2    0.70    1.50
  -7  -6  -2   48.30    5.60
  -7  -6  -2   38.60    4.80
  -7  -6  -2   47.10    5.70
   7   6   2   33.10    4.80
   7   6   2   18.60    3.40
   7   6   2   45.90    5.50
   7   6   2   34.70    4.90
  -8  -6  -2   21.10    4.00
  -8  -6  -2   12.40    3.60
   8   6   2   16.00    3.80
   8   6   2   14.90    3.80
  -9  -6  -2   -0.40    2.50
  -9  -6  -2    0.10    2.40
   9   6   2   -1.10    2.30
   9   6   2    1.70    2.30
   8  -7  -2   58.99    7.00
   8  -7  -2   53.89    6.50
   8  -7  -2   51.89    6.30
   8  -7  -2   58.19    7.00
   8  -7  -2   55.69    6.60
  -8   7   2   47.40    6.50
  -8   7   2   51.59    6.50
  -8   7   2   53.19    6.70
   7  -7  -2    7.50    2.90
   7  -7  -2   12.00    3.30
   7  -7  -2   15.10    3.70
   7  -7  -2   11.90    3.40
   7  -7  -2   11.10    3.10
  -7   7   2   15.00    3.60
  -7   7   2   17.10    4.10
  -7   7   2   11.40    3.40
   6  -7  -2   19.50    3.70
   6  -7  -2   33.20    4.60
   6  -7  -2   22.80    4.20
   6  -7  -2   27.00    4.20
   6  -7  -2   29.70    4.40
  -6   7   2   21.80    4.00
  -6   7   2   28.70    4.60
  -6   7   2   20.40    4.00
   5  -7  -2  149.88    8.10
   5  -7  -2  145.39    7.90
   5  -7  -2  163.38    8.30
   5  -7  -2  143.69    7.80
   5  -7  -2  145.49    7.50
  -5   7   2  141.89    7.90
  -5   7   2  151.38    7.80
  -5   7   2  152.28    8.20
   4  -7  -2   74.09    5.10
   4  -7  -2   68.69    4.50
   4  -7  -2   69.39    4.80
   4  -7  -2   66.19    4.80
   4  -7  -2   80.19    5.30
   4  -7  -2   77.39    5.30
  -4   7   2   70.69    5.10
  -4   7   2   78.19    5.20
  -4   7   2   80.59    5.50
   3  -7  -2   -0.30    1.00
   3  -7  -2   -1.60    0.70
   3  -7  -2    1.70    1.50
   3  -7  -2   -1.40    1.20
   3  -7  -2    1.10    1.40
   3  -7  -2    1.60    1.40
  -3   7   2   -2.30    1.00
  -3   7   2   -0.50    1.20
  -3   7   2    0.30    1.10
  -3   7   2    1.40    1.20
  -3   7   2   -0.60    1.20
   2  -7  -2   50.99    4.40
   2  -7  -2   48.60    3.30
   2  -7  -2   50.09    3.60
   2  -7  -2   49.50    4.30
   2  -7  -2   45.40    4.20
   2  -7  -2   45.10    3.00
   2  -7  -2   47.80    4.30
   2  -7  -2   45.10    4.00
  -2   7   2   44.90    3.30
  -2   7   2   39.50    4.00
  -2   7   2   48.80    4.70
  -2   7   2   37.20    3.80
  -2   7   2   44.90    4.20
  -2   7   2   45.70    2.90
   1  -7  -2   71.19    4.30
   1  -7  -2   69.79    4.30
   1  -7  -2   69.49    3.30
   1  -7  -2   74.59    4.20
   1  -7  -2   69.19    3.90
   1  -7  -2   72.89    4.80
   1  -7  -2   66.49    3.60
   1  -7  -2   67.19    4.10
   1  -7  -2   72.29    4.40
  -1   7   2   72.99    3.90
  -1   7   2   70.59    4.10
  -1   7   2   64.79    4.40
  -1   7   2   67.79    4.70
  -1   7   2   64.69    3.70
  -1   7   2   65.99    2.90
  -1   7   2   73.49    4.50
   0  -7  -2  275.77    8.80
   0  -7  -2  284.57    9.80
   0  -7  -2  215.38    9.00
   0  -7  -2  278.47    8.60
   0  -7  -2  241.18    9.90
   0  -7  -2  274.97    9.10
   0  -7  -2  271.07    9.60
   0  -7  -2  277.07    9.70
   0   7   2  277.47   10.50
   0   7   2  261.47    9.30
   0   7   2  270.07    7.90
   0   7   2  273.47    9.50
   0   7   2  283.27   10.10
   0   7   2  249.68    9.50
  -1  -7  -2  222.38    8.40
  -1  -7  -2  208.28    7.20
  -1  -7  -2  198.38    8.10
  -1  -7  -2  213.38    7.30
  -1  -7  -2  206.08    7.50
  -1  -7  -2  214.08    8.90
  -1  -7  -2  214.78    8.20
  -1  -7  -2  208.98    8.30
  -1  -7  -2  223.28    8.70
   1   7   2  211.78    7.00
   1   7   2  195.28    8.70
   1   7   2  220.98    7.20
   1   7   2  228.58    8.70
   1   7   2  226.58    8.50
   1   7   2  233.98    7.20
   1   7   2  224.68    8.60
   1   7   2  208.18    8.60
  -2  -7  -2   69.29    4.50
  -2  -7  -2   63.99    3.70
  -2  -7  -2   70.69    4.60
  -2  -7  -2   74.29    4.20
  -2  -7  -2   72.49    4.50
  -2  -7  -2   79.19    4.30
  -2  -7  -2   72.89    4.40
  -2  -7  -2   74.99    3.70
   2   7   2   73.19    4.80
   2   7   2   75.69    3.90
   2   7   2   67.19    4.50
   2   7   2   84.99    4.90
   2   7   2   73.49    4.60
   2   7   2   73.29    3.80
  -3  -7  -2    5.50    1.90
  -3  -7  -2    4.80    1.80
  -3  -7  -2    5.00    1.70
  -3  -7  -2    5.70    1.90
  -3  -7  -2    6.70    2.00
  -3  -7  -2    6.00    1.90
  -3  -7  -2    3.60    1.30
   3   7   2    4.80    1.80
   3   7   2    1.60    1.50
   3   7   2    4.60    1.70
   3   7   2    3.90    1.40
   3   7   2    6.90    1.80
  -4  -7  -2  134.49    6.90
  -4  -7  -2  142.19    7.00
  -4  -7  -2  138.19    7.10
  -4  -7  -2  140.69    6.30
  -4  -7  -2  155.88    7.70
   4   7   2  141.99    7.50
   4   7   2  135.29    7.10
   4   7   2  142.29    6.80
   4   7   2  134.19    6.60
   4   7   2  134.99    7.00
  -5  -7  -2  904.31   27.00
  -5  -7  -2  924.51   27.70
  -5  -7  -2  896.11   26.70
  -5  -7  -2  902.71   27.30
   5   7   2  922.91   26.90
   5   7   2  910.41   27.10
   5   7   2  895.71   27.70
   5   7   2  877.71   26.70
   5   7   2  889.91   27.20
  -6  -7  -2   29.20    4.10
  -6  -7  -2   18.60    3.90
  -6  -7  -2   20.80    3.80
  -6  -7  -2   23.60    4.00
   6   7   2   22.50    3.70
   6   7   2   17.20    3.70
   6   7   2   20.20    3.70
   6   7   2   16.00    3.20
   6   7   2   31.20    4.40
  -7  -7  -2   -2.40    2.40
  -7  -7  -2   -0.20    1.50
  -7  -7  -2   -1.10    1.70
   7   7   2   -2.00    1.40
   7   7   2    1.50    2.10
   7   7   2   -1.30    2.00
   7   7   2    0.30    2.30
  -8  -7  -2   13.40    3.90
  -8  -7  -2    5.20    4.70
   8   7   2    9.90    3.60
   8   7   2   11.40    3.40
   8   7   2    8.10    2.90
   8  -8  -2   38.80    6.20
   8  -8  -2   50.79    6.20
   8  -8  -2   39.50    5.90
   8  -8  -2   38.20    6.00
  -8   8   2   40.90    6.00
  -8   8   2   39.60    5.80
  -8   8   2   42.30    6.10
   7  -8  -2   44.70    6.30
   7  -8  -2   52.09    6.10
   7  -8  -2   34.50    5.40
   7  -8  -2   41.20    5.60
  -7   8   2   33.60    5.20
  -7   8   2   42.90    6.00
  -7   8   2   37.10    5.90
   6  -8  -2   -1.30    2.00
   6  -8  -2   -1.30    2.50
   6  -8  -2   -1.90    2.20
   6  -8  -2   -0.80    2.10
   6  -8  -2   -1.80    1.60
  -6   8   2    1.90    2.50
  -6   8   2   -0.80    2.00
  -6   8   2    0.20    1.70
   5  -8  -2    9.80    2.80
   5  -8  -2    9.70    2.90
   5  -8  -2   10.90    3.60
   5  -8  -2    7.80    2.90
   5  -8  -2    7.90    2.50
  -5   8   2    6.20    2.40
  -5   8   2    8.50    2.80
  -5   8   2   12.10    3.20
   4  -8  -2   68.09    6.00
   4  -8  -2   75.59    5.40
   4  -8  -2   80.19    5.10
   4  -8  -2   62.09    5.80
   4  -8  -2   71.59    6.20
   4  -8  -2   76.39    5.50
  -4   8   2   67.89    6.40
  -4   8   2   73.09    6.40
  -4   8   2   79.49    6.70
   3  -8  -2    9.90    2.50
   3  -8  -2    8.40    2.30
   3  -8  -2   10.00    2.40
   3  -8  -2    6.20    2.10
   3  -8  -2    8.50    2.20
   3  -8  -2    7.20    2.00
  -3   8   2    6.70    2.30
  -3   8   2   10.80    2.70
  -3   8   2    8.90    2.50
  -3   8   2    4.90    1.90
   2  -8  -2  276.67   10.60
   2  -8  -2  279.17   10.60
   2  -8  -2  281.67   10.60
   2  -8  -2  270.87   10.60
   2  -8  -2  267.47   10.80
  -2   8   2  275.97   10.90
  -2   8   2  279.37   10.10
  -2   8   2  283.17   11.40
  -2   8   2  262.27   10.60
   1  -8  -2    6.90    2.30
   1  -8  -2    5.30    1.60
   1  -8  -2   10.20    2.20
   1  -8  -2    4.40    1.80
   1  -8  -2    7.40    2.20
   1  -8  -2    9.00    1.90
   1  -8  -2    7.10    2.00
  -1   8   2    8.00    1.90
  -1   8   2    8.00    2.00
  -1   8   2    8.20    1.90
  -1   8   2   10.30    2.50
  -1   8   2    8.60    2.10
   0  -8  -2  123.89    6.00
   0  -8  -2  114.09    5.90
   0  -8  -2  117.19    6.10
   0  -8  -2  128.29    6.10
   0  -8  -2  120.49    5.40
   0  -8  -2  132.39    6.80
   0  -8  -2  116.69    5.60
   0   8   2  120.09    5.90
   0   8   2  118.59    6.60
   0   8   2  125.59    6.10
   0   8   2  123.69    6.20
   0   8   2  119.39    6.20
  -1  -8  -2   81.69    4.90
  -1  -8  -2   78.19    4.00
  -1  -8  -2   73.79    3.90
  -1  -8  -2   78.59    4.50
  -1  -8  -2   81.49    4.40
  -1  -8  -2   74.99    4.90
  -1  -8  -2   80.29    4.70
   1   8   2   77.79    5.00
   1   8   2   75.69    4.60
   1   8   2   83.49    5.10
   1   8   2   76.59    5.30
  -2  -8  -2    5.80    1.80
  -2  -8  -2    8.40    2.20
  -2  -8  -2    9.10    2.50
  -2  -8  -2    6.40    1.80
   2   8   2    3.80    2.00
   2   8   2    5.50    1.50
   2   8   2    7.20    2.00
   2   8   2    5.20    2.20
   2   8   2    8.00    2.30
  -3  -8  -2   77.29    5.10
  -3  -8  -2   86.59    5.30
  -3  -8  -2   78.29    5.30
  -3  -8  -2   88.19    5.90
  -3  -8  -2   92.19    5.00
   3   8   2   81.59    4.80
   3   8   2   84.49    4.80
   3   8   2   82.39    5.50
   3   8   2   69.89    5.40
   3   8   2   82.49    5.60
  -4  -8  -2   21.20    3.50
  -4  -8  -2   29.70    4.30
  -4  -8  -2   21.90    3.50
  -4  -8  -2   23.40    3.80
   4   8   2   22.40    3.40
   4   8   2   26.00    3.50
   4   8   2   15.00    3.10
   4   8   2   19.20    3.40
   4   8   2   23.20    3.90
  -5  -8  -2  273.27   11.90
  -5  -8  -2  281.07   11.50
  -5  -8  -2  256.07   11.10
  -5  -8  -2  267.77   11.60
   5   8   2  267.07   11.60
   5   8   2  275.57   11.10
   5   8   2  249.28   11.70
   5   8   2  256.47   10.80
  -6  -8  -2   43.60    5.40
  -6  -8  -2   44.30    5.20
  -6  -8  -2   41.60    4.90
  -6  -8  -2   51.19    6.00
   6   8   2   39.00    5.10
   6   8   2   49.00    5.80
   6   8   2   45.10    5.20
   6   8   2   39.90    5.10
   6   8   2   40.70    4.90
  -7  -8  -2   71.29    6.90
  -7  -8  -2   79.59    7.70
  -7  -8  -2   76.39    7.60
   7   8   2   75.09    7.10
   7   8   2   79.59    7.50
   7   8   2   74.29    6.90
   7   8   2   63.89    6.90
  -8  -8  -2   10.20    3.60
  -8  -8  -2    7.00    3.20
   8   8   2   13.70    3.60
   8   8   2    6.00    3.70
   7  -9  -2   21.20    4.80
   7  -9  -2   22.70    4.80
   7  -9  -2   20.50    4.00
   7  -9  -2   15.70    4.20
   7  -9  -2   16.60    4.10
  -7   9   2   17.20    3.90
  -7   9   2   14.90    3.90
  -7   9   2   16.50    4.40
   6  -9  -2   -1.50    1.70
   6  -9  -2   -0.50    2.30
   6  -9  -2   -2.00    1.70
   6  -9  -2    1.60    2.40
   6  -9  -2   -1.30    2.40
  -6   9   2   -0.40    2.30
  -6   9   2    1.60    2.70
  -6   9   2    1.90    2.70
   5  -9  -2   32.10    4.80
   5  -9  -2   22.90    4.40
   5  -9  -2   32.00    4.40
   5  -9  -2   19.30    4.00
   5  -9  -2   26.40    4.40
  -5   9   2   24.50    4.10
  -5   9   2   23.50    4.20
  -5   9   2   22.00    3.90
   4  -9  -2    9.00    2.80
   4  -9  -2   10.00    3.10
   4  -9  -2    7.30    2.50
   4  -9  -2    9.20    3.40
   4  -9  -2    7.50    2.80
  -4   9   2   11.10    3.20
  -4   9   2    9.00    2.80
  -4   9   2    7.50    2.80
   3  -9  -2    2.90    1.70
   3  -9  -2    0.10    1.60
   3  -9  -2   -0.40    1.80
   3  -9  -2    3.00    1.90
   3  -9  -2    1.40    1.80
  -3   9   2    1.90    1.90
  -3   9   2    0.50    1.20
  -3   9   2    1.70    1.50
   2  -9  -2    0.20    1.40
   2  -9  -2    3.10    2.00
   2  -9  -2    4.00    1.70
   2  -9  -2    5.40    1.90
   2  -9  -2    2.30    1.70
   2  -9  -2    1.60    1.90
  -2   9   2    7.90    2.50
  -2   9   2    6.30    2.00
  -2   9   2    4.20    1.80
  -2   9   2    2.20    1.90
   1  -9  -2  124.59    6.70
   1  -9  -2  137.49    7.60
   1  -9  -2  125.99    6.10
   1  -9  -2  132.59    6.90
   1  -9  -2  133.59    6.90
   1  -9  -2  114.39    6.60
  -1   9   2  107.39    6.60
  -1   9   2  123.59    6.40
  -1   9   2  122.79    7.30
  -1   9   2  132.89    6.40
  -1   9   2  141.69    6.90
   0  -9  -2  666.43   19.50
   0  -9  -2  648.64   20.20
   0  -9  -2  638.34   19.90
   0  -9  -2  590.84   19.90
   0  -9  -2  646.04   21.10
   0  -9  -2  665.73   20.30
   0   9   2  627.04   19.70
   0   9   2  674.13   20.30
   0   9   2  627.44   20.40
   0   9   2  645.84   21.30
   0   9   2  661.43   20.00
  -1  -9  -2   52.79    4.50
  -1  -9  -2   54.69    5.10
  -1  -9  -2   52.39    5.00
  -1  -9  -2   59.49    5.10
   1   9   2   64.69    5.60
   1   9   2   52.49    4.80
   1   9   2   49.40    4.90
   1   9   2   54.29    5.70
   1   9   2   53.89    5.10
  -2  -9  -2   28.90    3.80
  -2  -9  -2   21.20    3.20
  -2  -9  -2   25.50    3.60
   2   9   2   20.70    3.40
   2   9   2   24.40    3.60
   2   9   2   21.70    3.70
   2   9   2   27.30    3.60
  -3  -9  -2  147.69    7.10
  -3  -9  -2  150.28    8.20
  -3  -9  -2  143.09    7.50
  -3  -9  -2  140.69    7.60
  -3  -9  -2  143.89    7.50
   3   9   2  140.59    7.70
   3   9   2  140.39    7.90
   3   9   2  131.99    7.50
  -4  -9  -2    6.10    2.20
  -4  -9  -2    2.00    1.60
  -4  -9  -2    5.40    2.30
  -4  -9  -2    0.10    1.80
   4   9   2    1.20    2.20
   4   9   2    0.40    2.00
   4   9   2    2.30    2.30
   4   9   2    3.70    2.20
  -5  -9  -2  180.18    9.90
  -5  -9  -2  185.58    9.40
  -5  -9  -2  183.98    9.70
  -5  -9  -2  179.88    9.30
   5   9   2  172.28    8.60
   5   9   2  160.08    9.20
   5   9   2  182.98   10.20
   5   9   2  176.68    9.70
   5   9   2  167.38    8.60
  -6  -9  -2   47.50    5.60
  -6  -9  -2   40.00    5.10
  -6  -9  -2   39.70    5.20
  -6  -9  -2   42.50    5.70
   6   9   2   38.10    5.50
   6   9   2   41.20    5.40
   6   9   2   39.00    5.10
   6   9   2   32.20    4.60
   6   9   2   40.50    5.00
  -7  -9  -2   14.90    4.10
  -7  -9  -2   17.50    4.40
  -7  -9  -2   14.30    4.10
  -7  -9  -2   27.00    5.90
   7   9   2   14.00    3.70
   7   9   2   16.40    4.00
   7   9   2   15.30    3.70
   7   9   2   21.90    4.80
   7   9   2   17.90    4.00
  -8  -9  -2   15.80    4.00
   8   9   2   14.80    4.00
   8   9   2   15.10    4.40
   8   9   2   14.30    5.50
   8   9   2   10.20    3.30
   6 -10  -2    2.10    2.70
   6 -10  -2    1.00    2.30
   6 -10  -2   -1.20    2.20
   6 -10  -2    4.30    2.70
  -6  10   2    2.70    3.00
  -6  10   2    0.20    2.00
  -6  10   2    2.50    2.90
   5 -10  -2    5.30    2.50
   5 -10  -2    8.60    3.30
   5 -10  -2    3.70    2.60
  -5  10   2    5.20    2.90
  -5  10   2    6.10    2.40
  -5  10   2    9.10    3.10
   4 -10  -2   -0.70    2.10
   4 -10  -2   -1.20    1.30
   4 -10  -2    1.60    1.80
   4 -10  -2    1.90    2.20
   4 -10  -2    2.80    2.40
  -4  10   2    5.00    2.50
  -4  10   2    1.20    2.20
  -4  10   2   -1.20    2.00
   3 -10  -2   80.49    6.90
   3 -10  -2   81.79    7.20
   3 -10  -2   71.89    6.60
   3 -10  -2   60.79    6.10
   3 -10  -2   69.69    6.20
  -3  10   2   71.29    6.70
  -3  10   2   79.99    7.10
  -3  10   2   78.39    7.50
   2 -10  -2  134.99    6.90
   2 -10  -2  132.89    7.40
   2 -10  -2  130.29    7.60
   2 -10  -2  134.09    7.30
   2 -10  -2  124.69    7.50
  -2  10   2  120.09    7.40
  -2  10   2  141.29    7.20
  -2  10   2  139.49    8.20
  -2  10   2  140.39    7.90
   1 -10  -2   21.20    3.50
   1 -10  -2    8.20    2.10
   1 -10  -2   18.30    3.40
   1 -10  -2   20.90    3.50
   1 -10  -2   16.30    3.20
  -1  10   2   17.90    3.20
  -1  10   2   22.30    3.20
  -1  10   2   19.60    3.80
  -1  10   2   21.50    3.60
   0 -10  -2   -0.20    1.50
   0 -10  -2   -0.20    1.50
   0 -10  -2   -1.70    1.40
   0 -10  -2   -1.60    2.00
   0 -10  -2    1.80    1.70
   0 -10  -2    1.00    1.40
   0  10   2   -1.30    1.20
   0  10   2   -1.20    1.40
   0  10   2   -2.80    1.70
   0  10   2    0.00    1.50
   0  10   2    2.10    1.60
  -1 -10  -2   -0.30    1.10
  -1 -10  -2   -0.90    1.70
  -1 -10  -2    1.80    2.00
  -1 -10  -2   -0.80    1.20
   1  10   2    1.10    1.70
   1  10   2    0.60    1.90
   1  10   2   -0.40    1.20
   1  10   2   -1.80    1.70
   1  10   2   -3.70    1.40
  -2 -10  -2  138.49    7.50
  -2 -10  -2  160.08    7.80
  -2 -10  -2  137.59    7.60
   2  10   2  134.79    7.60
   2  10   2  129.49    8.20
   2  10   2  128.19    7.60
   2  10   2  133.29    8.00
  -3 -10  -2    3.00    2.20
  -3 -10  -2    8.40    3.00
  -3 -10  -2    7.80    2.70
  -3 -10  -2    4.70    2.20
   3  10   2    4.20    2.60
   3  10   2    4.10    2.50
   3  10   2    4.00    2.40
   3  10   2    6.50    2.60
  -4 -10  -2   21.00    3.80
  -4 -10  -2   26.20    4.20
  -4 -10  -2   25.80    4.60
   4  10   2   25.20    4.30
   4  10   2   15.00    3.60
   4  10   2   21.10    4.10
  -5 -10  -2   98.79    7.70
  -5 -10  -2   89.49    7.90
  -5 -10  -2   86.49    7.50
   5  10   2   81.39    7.70
   5  10   2   85.39    8.10
   5  10   2  103.09    7.40
  -6 -10  -2    7.90    4.20
  -6 -10  -2    4.70    2.70
  -6 -10  -2    6.80    2.70
   6  10   2    6.20    3.10
   6  10   2   10.10    3.80
   6  10   2   11.30    3.80
  -7 -10  -2    0.80    2.60
  -7 -10  -2    0.70    2.30
   7  10   2   -2.90    2.10
   7  10   2   -3.80    1.90
   7  10   2    2.30    3.10
   7  10   2   -2.10    2.80
   6 -11  -2   22.80    4.90
   6 -11  -2   18.90    4.40
   6 -11  -2   27.40    5.30
   6 -11  -2   27.80    5.40
  -6  11   2   22.00    5.10
  -6  11   2   31.60    5.60
  -6  11   2   21.80    4.90
   5 -11  -2    5.10    2.90
   5 -11  -2    4.90    2.80
   5 -11  -2    6.80    3.00
   5 -11  -2    7.80    3.00
   5 -11  -2   10.60    3.30
  -5  11   2   10.80    3.20
  -5  11   2   10.90    4.30
  -5  11   2   11.20    3.90
   4 -11  -2   24.40    4.10
   4 -11  -2   16.60    3.90
   4 -11  -2   23.90    4.60
   4 -11  -2   19.60    4.40
   4 -11  -2   22.20    4.10
  -4  11   2   23.90    4.70
  -4  11   2   12.80    3.40
  -4  11   2   17.60    4.40
   3 -11  -2   62.69    6.40
   3 -11  -2   63.39    6.40
   3 -11  -2   64.99    6.70
   3 -11  -2   64.29    6.00
   3 -11  -2   62.19    6.70
  -3  11   2   58.49    7.10
  -3  11   2   64.59    6.70
  -3  11   2   57.49    6.40
   2 -11  -2   74.09    7.00
   2 -11  -2   60.99    6.40
   2 -11  -2   57.59    5.90
   2 -11  -2   61.49    6.30
  -2  11   2   55.59    5.50
  -2  11   2   60.29    6.90
  -2  11   2   59.19    6.40
  -2  11   2   60.69    6.40
   1 -11  -2    8.90    2.80
   1 -11  -2   13.40    3.10
   1 -11  -2   12.70    3.10
   1 -11  -2   13.40    3.40
   1 -11  -2   15.00    3.30
  -1  11   2    8.60    2.60
  -1  11   2    5.60    2.90
  -1  11   2   12.80    3.60
  -1  11   2    9.70    4.50
   0 -11  -2   38.10    4.90
   0 -11  -2   37.50    4.80
   0 -11  -2   40.10    4.70
   0 -11  -2   39.00    4.70
   0 -11  -2   47.90    6.10
   0  11   2   34.00    4.30
   0  11   2   31.50    4.60
   0  11   2   35.90    5.40
   0  11   2   29.10    4.20
   0  11   2   42.30    4.60
  -1 -11  -2   36.00    4.60
  -1 -11  -2   47.00    5.30
  -1 -11  -2   36.80    5.20
  -1 -11  -2   45.60    5.20
   1  11   2   42.70    5.20
   1  11   2   40.90    5.90
   1  11   2   51.99    5.40
   1  11   2   38.80    5.00
   1  11   2   44.30    5.20
  -2 -11  -2   -0.90    1.50
  -2 -11  -2    0.90    2.50
  -2 -11  -2    0.20    1.90
  -2 -11  -2    1.30    2.10
   2  11   2    2.80    2.20
   2  11   2    1.70    2.20
   2  11   2    1.20    2.00
   2  11   2   -1.30    2.10
  -3 -11  -2    8.90    3.10
  -3 -11  -2   17.20    3.70
  -3 -11  -2   14.40    3.50
  -3 -11  -2    1.70    1.70
   3  11   2    9.30    3.30
   3  11   2   17.40    3.90
   3  11   2   14.40    3.90
   3  11   2   12.70    3.40
  -4 -11  -2   33.10    5.00
  -4 -11  -2   27.10    4.40
  -4 -11  -2   16.40    4.00
   4  11   2   20.60    4.50
   4  11   2   22.30    4.40
   4  11   2   27.70    5.10
   4  11   2   23.80    4.60
  -5 -11  -2   10.30    3.10
  -5 -11  -2   18.30    4.50
   5  11   2   12.30    3.40
   5  11   2   12.50    4.00
   5  11   2   13.00    4.00
   5  11   2    8.60    4.00
  -6 -11  -2    1.10    1.80
  -6 -11  -2    1.90    2.60
   6  11   2   -1.80    2.50
   6  11   2   -1.20    2.40
   6  11   2   -5.70    2.10
   5 -12  -2    1.90    3.00
   5 -12  -2   -0.40    2.30
   5 -12  -2    3.70    3.00
   5 -12  -2    1.20    2.60
   5 -12  -2   -3.50    2.10
  -5  12   2    0.50    2.50
  -5  12   2   -1.40    2.80
  -5  12   2   -0.30    2.20
   4 -12  -2   28.60    5.20
   4 -12  -2   24.90    4.70
   4 -12  -2   20.00    4.20
   4 -12  -2   29.20    5.10
  -4  12   2   26.90    5.20
  -4  12   2   19.40    4.90
  -4  12   2   16.00    4.30
   3 -12  -2   19.60    3.80
   3 -12  -2   17.00    4.50
   3 -12  -2   24.00    4.40
   3 -12  -2   19.50    4.20
  -3  12   2   20.30    4.60
  -3  12   2   18.30    4.10
  -3  12   2   19.40    4.00
   2 -12  -2   11.50    3.20
   2 -12  -2    8.30    2.60
   2 -12  -2   14.00    3.90
   2 -12  -2   16.70    4.00
  -2  12   2   10.50    3.10
  -2  12   2    7.50    3.20
  -2  12   2   10.20    2.90
  -2  12   2    9.30    3.10
   1 -12  -2    4.80    2.60
   1 -12  -2    5.20    2.50
   1 -12  -2    3.00    2.60
   1 -12  -2    3.30    2.60
  -1  12   2   -0.30    2.40
  -1  12   2    3.40    2.30
  -1  12   2    5.50    3.20
   0 -12  -2    4.30    2.30
   0 -12  -2    7.00    3.10
   0 -12  -2   10.90    3.00
   0 -12  -2    7.30    3.60
   0  12   2    4.70    2.60
   0  12   2    5.50    2.80
   0  12   2    9.40    2.90
   0  12   2    2.70    2.60
  -1 -12  -2    0.20    1.60
  -1 -12  -2    0.30    2.30
  -1 -12  -2    1.20    2.10
  -1 -12  -2    3.60    2.70
   1  12   2    0.30    2.30
   1  12   2    2.20    2.40
   1  12   2   -0.70    1.50
   1  12   2   -0.20    2.60
   1  12   2    0.30    2.10
  -2 -12  -2   13.50    3.90
  -2 -12  -2   11.20    3.30
  -2 -12  -2   15.40    3.60
  -2 -12  -2    8.30    3.20
   2  12   2    7.10    3.50
   2  12   2   10.80    3.10
   2  12   2   13.10    3.60
   2  12   2    9.60    3.20
   2  12   2    8.50    3.50
  -3 -12  -2    9.90    3.30
  -3 -12  -2   11.60    4.00
  -3 -12  -2   -0.50    1.40
  -3 -12  -2    2.50    2.40
   3  12   2    8.50    3.10
   3  12   2    7.70    3.60
   3  12   2    1.80    2.40
   3  12   2    6.30    3.20
  -4 -12  -2   30.60    4.70
  -4 -12  -2   21.70    4.60
  -4 -12  -2   36.80    5.40
   4  12   2   23.60    4.60
   4  12   2   27.30    5.40
   4  12   2   28.60    5.30
   4  12   2   32.10    5.50
  -5 -12  -2    1.00    2.90
  -5 -12  -2    5.00    3.20
  -5 -12  -2    3.10    3.40
   5  12   2    6.50    3.50
   5  12   2    1.90    3.20
   5  12   2    8.90    3.50
   5  12   2    4.70    3.00
   4 -13  -2    8.50    3.20
   4 -13  -2    1.90    2.70
   4 -13  -2    7.90    3.80
   4 -13  -2    1.50    2.50
  -4  13   2    0.90    3.30
  -4  13   2    5.00    2.50
  -4  13   2    6.80    3.80
   3 -13  -2   14.40    3.90
   3 -13  -2   12.20    3.80
   3 -13  -2   14.30    3.90
   3 -13  -2   18.00    4.10
  -3  13   2   14.20    4.00
  -3  13   2    9.60    3.90
   2 -13  -2    1.10    2.30
   2 -13  -2    3.60    3.10
   2 -13  -2    6.40    3.10
   2 -13  -2    4.50    3.20
  -2  13   2   -2.10    2.50
  -2  13   2    2.80    2.10
  -2  13   2    4.90    3.10
  -2  13   2    3.30    2.90
   1 -13  -2    0.10    2.50
   1 -13  -2   -1.10    2.00
   1 -13  -2   -2.90    1.70
   1 -13  -2    1.80    2.80
  -1  13   2    1.30    2.80
  -1  13   2    1.00    2.20
  -1  13   2    3.10    3.10
   0 -13  -2   13.40    3.70
   0 -13  -2   14.30    3.80
   0 -13  -2   16.40    3.70
   0  13   2    6.60    3.40
   0  13   2   18.30    4.00
   0  13   2   16.00    3.70
   0  13   2   12.30    4.50
  -1 -13  -2   72.69    7.50
  -1 -13  -2   71.29    7.30
  -1 -13  -2   78.29    7.80
  -1 -13  -2   70.79    8.00
   1  13   2   67.79    7.10
   1  13   2   89.09    9.40
   1  13   2   60.59    7.20
   1  13   2   72.39    7.40
   1  13   2   77.29    7.30
  -2 -13  -2  392.16   16.20
  -2 -13  -2  403.86   16.20
  -2 -13  -2  360.36   16.60
  -2 -13  -2  402.16   16.10
   2  13   2  397.46   17.20
   2  13   2  367.26   15.80
   2  13   2  349.17   17.00
   2  13   2  390.16   16.40
   2  13   2  390.36   16.30
  -3 -13  -2    1.70    1.90
  -3 -13  -2    7.10    3.60
   3  13   2    0.80    2.80
   3  13   2    2.70    3.00
   3  13   2    0.30    2.90
   3  13   2    5.10    2.80
   3  13   2    1.60    2.90
  -4 -13  -2    2.70    2.20
  -4 -13  -2    0.90    3.40
  -4 -13  -2    5.60    3.10
   4  13   2    3.70    3.40
   4  13   2    4.30    3.30
   4  13   2    6.60    3.20
   2 -14  -2  108.39    9.50
   2 -14  -2  118.09    8.90
   2 -14  -2  127.59    9.10
  -2  14   2  109.39   10.70
  -2  14   2  115.69   10.20
  -2  14   2  120.19    8.70
   1 -14  -2    7.40    3.70
   1 -14  -2    7.90    3.00
   1 -14  -2    8.90    3.60
  -1  14   2    8.00    3.30
  -1  14   2   14.40    4.60
  -1  14   2    9.80    3.40
   0 -14  -2   -0.30    2.60
   0 -14  -2   -0.50    2.90
   0  14   2   -0.30    2.90
   0  14   2   -1.90    2.50
   0  14   2   -5.90    1.80
  -1 -14  -2   40.90    6.00
  -1 -14  -2   67.29    7.40
  -1 -14  -2   63.99    8.00
  -1 -14  -2   57.29    7.00
   1  14   2   48.30    6.30
   1  14   2   47.80    6.70
   1  14   2   40.90    5.70
   1  14   2   40.80    7.00
  -2 -14  -2   57.39    7.10
  -2 -14  -2   65.89    7.50
  -2 -14  -2   67.49    8.40
   2  14   2   72.49    8.80
   2  14   2   65.19    7.30
   2  14   2   68.59    7.50
   2  14   2   75.89    8.30
   3  13  -3    5.90    3.70
   3  13  -3    0.00    2.70
   3  13  -3   -1.00    3.40
   3  13  -3    9.60    3.30
   3  13  -3    1.00    2.80
  -3 -13   3    0.60    2.60
  -3 -13   3   -2.90    2.50
  -3 -13   3    4.10    3.80
  -3 -13   3    0.80    2.50
   2  13  -3   20.40    4.50
   2  13  -3    5.10    3.70
   2  13  -3   16.90    4.30
   2  13  -3   17.30    4.50
  -2 -13   3   16.10    4.20
  -2 -13   3   19.60    4.70
  -2 -13   3   18.10    4.40
   1  13  -3   10.00    3.60
   1  13  -3    7.80    3.80
   1  13  -3    6.10    2.70
   1  13  -3   10.80    4.00
  -1 -13   3    5.80    3.00
  -1 -13   3    8.20    3.50
  -1 -13   3    8.50    3.20
   0  13  -3    4.00    3.60
   0  13  -3    5.20    2.90
   0  13  -3   -1.10    2.30
   0  13  -3    2.30    3.10
   0 -13   3    1.80    2.00
   0 -13   3    5.30    3.20
   0 -13   3    3.00    2.80
  -1  13  -3    1.30    3.20
  -1  13  -3    2.00    2.80
  -1  13  -3   -1.20    2.40
   1 -13   3    6.10    3.50
   1 -13   3    5.90    2.90
   1 -13   3    1.80    2.50
  -2  13  -3   22.80    4.90
  -2  13  -3   25.90    4.80
  -2  13  -3   27.70    5.80
  -2  13  -3   25.20    5.00
   2 -13   3   24.70    4.70
   2 -13   3   33.90    5.30
   2 -13   3   26.50    4.90
   2 -13   3   30.00    5.20
  -3  13  -3    1.40    2.80
  -3  13  -3    3.20    3.50
  -3  13  -3    1.00    2.90
  -3  13  -3    2.20    2.80
   3 -13   3    0.40    2.90
   3 -13   3    1.60    2.40
   3 -13   3    1.70    3.00
   3 -13   3   -1.40    2.40
   4  12  -3   50.39    6.70
   4  12  -3   64.59    7.60
   4  12  -3   59.89    8.00
  -4 -12   3   57.89    7.10
  -4 -12   3   67.59    7.40
   3  12  -3    5.40    3.10
   3  12  -3   -4.70    2.50
   3  12  -3    8.40    3.10
  -3 -12   3    1.10    3.30
  -3 -12   3    0.20    2.30
  -3 -12   3    2.50    2.40
  -3 -12   3    2.90    2.90
   2  12  -3   24.70    4.70
   2  12  -3   17.30    4.30
   2  12  -3   17.80    4.10
   2  12  -3   21.90    4.80
   2  12  -3   39.10    5.80
  -2 -12   3   26.30    4.60
  -2 -12   3   26.80    4.60
  -2 -12   3   17.40    4.20
  -2 -12   3   31.10    4.90
   1  12  -3   44.50    5.80
   1  12  -3   48.90    5.90
   1  12  -3   42.10    5.90
   1  12  -3   44.20    5.60
   1  12  -3   38.60    6.30
  -1 -12   3   38.90    5.30
  -1 -12   3   54.99    6.40
  -1 -12   3   37.00    5.40
   0  12  -3   12.90    3.50
   0  12  -3    7.80    3.20
   0  12  -3    5.40    3.60
   0  12  -3    9.50    3.70
   0  12  -3    7.30    2.70
   0 -12   3    8.30    2.90
   0 -12   3    6.40    2.70
   0 -12   3   11.20    3.40
   0 -12   3    9.60    3.50
  -1  12  -3   -2.40    2.30
  -1  12  -3    5.40    2.90
  -1  12  -3    1.70    2.30
  -1  12  -3    1.50    2.40
   1 -12   3    1.90    2.50
   1 -12   3    3.10    3.00
   1 -12   3    2.50    2.30
  -2  12  -3   97.29    8.10
  -2  12  -3   80.59    9.00
  -2  12  -3   83.79    8.20
  -2  12  -3   84.29    8.00
   2 -12   3   84.59    8.30
   2 -12   3   83.29    7.70
   2 -12   3   86.69    7.70
   2 -12   3   81.79    7.90
  -3  12  -3   42.80    6.70
  -3  12  -3   29.10    4.60
  -3  12  -3   37.10    5.70
  -3  12  -3   32.70    5.60
   3 -12   3   30.40    5.40
   3 -12   3   46.50    5.80
   3 -12   3   32.10    5.20
   3 -12   3   34.40    5.30
  -4  12  -3   -1.10    2.30
  -4  12  -3    0.50    2.40
  -4  12  -3    6.00    3.60
   4 -12   3    4.40    3.10
   4 -12   3    0.30    2.60
   4 -12   3    3.30    2.60
   4 -12   3    1.10    1.80
  -5  12  -3    7.30    3.40
  -5  12  -3   15.60    4.00
   5 -12   3   26.20    5.50
   5 -12   3    8.70    3.50
   5 -12   3    8.90    3.80
   5 -12   3   13.30    3.80
   5 -12   3    9.00    3.80
   5  11  -3   35.80    5.30
   5  11  -3   27.80    5.40
  -5 -11   3   37.20    5.70
   4  11  -3    6.00    3.40
   4  11  -3    7.10    2.90
   4  11  -3    8.00    3.20
   4  11  -3    3.70    3.10
  -4 -11   3    5.20    2.80
  -4 -11   3    6.00    2.70
  -4 -11   3    6.10    3.60
  -4 -11   3    7.00    3.10
   3  11  -3    3.20    2.80
   3  11  -3    0.80    1.70
   3  11  -3   -2.80    2.30
   3  11  -3    3.10    2.90
   3  11  -3   -2.50    1.70
  -3 -11   3    2.30    3.10
  -3 -11   3    4.00    2.60
  -3 -11   3    1.70    2.10
  -3 -11   3    4.40    2.40
   2  11  -3    1.20    2.70
   2  11  -3    0.10    2.50
   2  11  -3    3.70    2.00
   2  11  -3    1.60    2.50
   2  11  -3    3.40    2.60
  -2 -11   3    1.20    1.90
  -2 -11   3   -2.20    2.10
  -2 -11   3    0.00    2.50
  -2 -11   3    2.50    2.30
   1  11  -3   -2.00    1.90
   1  11  -3   -0.10    2.00
   1  11  -3    1.00    2.40
   1  11  -3    0.60    2.30
  -1 -11   3   -0.30    1.80
  -1 -11   3   -1.10    1.90
   0  11  -3   77.89    6.80
   0  11  -3   86.39    7.60
   0  11  -3   85.59    7.60
   0  11  -3   79.19    7.00
   0  11  -3   82.49    8.30
   0 -11   3   87.99    7.30
   0 -11   3   66.19    6.90
   0 -11   3   76.69    6.90
   0 -11   3   84.09    7.20
  -1  11  -3   13.60    3.10
  -1  11  -3   12.70    3.40
  -1  11  -3   14.10    3.40
  -1  11  -3   10.30    3.50
   1 -11   3    9.60    2.90
   1 -11   3    3.30    2.40
   1 -11   3   13.80    3.00
  -2  11  -3    1.70    2.60
  -2  11  -3    3.40    2.60
  -2  11  -3    8.80    3.30
  -2  11  -3    5.20    2.80
   2 -11   3    6.90    2.90
   2 -11   3    6.60    2.60
   2 -11   3    2.10    2.20
   2 -11   3    1.30    2.20
  -3  11  -3   16.70    4.50
  -3  11  -3   24.80    4.50
  -3  11  -3   18.50    3.60
  -3  11  -3   13.40    3.40
   3 -11   3   11.40    3.10
   3 -11   3   19.20    4.10
   3 -11   3   19.80    3.80
   3 -11   3   16.60    3.70
  -4  11  -3   11.30    3.50
  -4  11  -3   11.20    3.80
  -4  11  -3   13.10    4.30
   4 -11   3   10.20    3.10
   4 -11   3   18.60    4.30
   4 -11   3    8.30    3.30
   4 -11   3   15.70    3.90
   4 -11   3   13.20    3.70
  -5  11  -3   25.80    5.40
  -5  11  -3   21.80    4.90
  -5  11  -3   19.80    4.50
   5 -11   3   22.90    4.50
   5 -11   3   26.60    4.90
   5 -11   3   11.60    3.60
  -6  11  -3   22.20    5.40
  -6  11  -3   28.40    5.80
  -6  11  -3   17.50    4.20
   6 -11   3   24.10    4.90
   6 -11   3   23.20    4.90
   6 -11   3   27.00    5.40
   6  10  -3    6.40    3.40
   6  10  -3    6.40    3.20
  -6 -10   3    1.70    2.20
   5  10  -3    7.30    2.90
   5  10  -3   11.40    3.40
   5  10  -3   13.50    4.10
  -5 -10   3   10.50    3.20
  -5 -10   3    2.50    2.30
   4  10  -3   13.90    3.70
   4  10  -3   11.20    3.60
   4  10  -3    9.90    3.30
  -4 -10   3   17.50    4.10
  -4 -10   3    9.90    3.00
  -4 -10   3   13.20    3.30
  -4 -10   3    9.10    3.10
   3  10  -3    5.50    2.90
   3  10  -3    0.90    1.50
   3  10  -3    1.40    2.10
   3  10  -3    1.10    2.20
  -3 -10   3    1.90    2.00
  -3 -10   3    3.00    2.90
  -3 -10   3    2.30    2.30
  -3 -10   3    3.00    2.00
   2  10  -3   16.90    3.50
   2  10  -3   12.60    3.40
   2  10  -3   16.90    3.60
   2  10  -3   17.10    3.30
   2  10  -3   14.60    3.70
  -2 -10   3   18.70    3.30
  -2 -10   3   12.50    3.50
  -2 -10   3   12.30    2.80
  -2 -10   3   22.10    3.70
   1  10  -3    0.40    1.30
   1  10  -3   -1.30    1.80
   1  10  -3   -1.00    1.80
   1  10  -3   -1.60    1.70
   1  10  -3   -4.50    1.50
  -1 -10   3   -2.50    1.40
  -1 -10   3    0.00    2.10
  -1 -10   3    1.60    1.90
  -1 -10   3    2.70    1.80
  -1 -10   3    2.40    2.20
   0  10  -3   36.20    4.60
   0  10  -3   40.60    4.70
   0  10  -3   34.60    4.50
   0  10  -3   42.80    5.00
   0  10  -3   45.20    5.50
   0 -10   3   34.00    4.60
   0 -10   3   40.40    4.40
   0 -10   3   37.70    4.50
   0 -10   3   45.60    5.00
   0 -10   3   38.10    4.60
  -1  10  -3   74.69    6.70
  -1  10  -3   87.89    6.00
  -1  10  -3   84.09    5.60
  -1  10  -3   77.09    7.70
  -1  10  -3   74.99    6.50
   1 -10   3   77.39    5.70
   1 -10   3   85.09    6.20
   1 -10   3   84.39    5.80
   1 -10   3   86.19    5.70
   1 -10   3   81.19    5.80
  -2  10  -3   11.90    3.30
  -2  10  -3    8.70    2.70
  -2  10  -3    9.10    2.90
  -2  10  -3   11.70    2.90
   2 -10   3    6.30    2.90
   2 -10   3    4.20    2.40
   2 -10   3    8.80    2.70
  -3  10  -3   -0.30    2.20
  -3  10  -3   -0.70    2.20
  -3  10  -3    2.50    2.20
  -3  10  -3    3.40    2.50
   3 -10   3    3.60    2.40
   3 -10   3    2.50    1.50
   3 -10   3    1.90    2.50
   3 -10   3    3.80    1.80
   3 -10   3    0.60    1.80
  -4  10  -3    2.60    2.70
  -4  10  -3    0.20    2.90
  -4  10  -3    0.80    1.60
  -4  10  -3    1.20    2.30
   4 -10   3   -0.70    2.20
   4 -10   3    2.40    1.70
   4 -10   3   -1.40    1.80
   4 -10   3    0.80    2.10
   4 -10   3    5.50    2.80
  -5  10  -3    5.80    3.10
  -5  10  -3    5.30    3.20
  -5  10  -3    8.40    3.30
   5 -10   3    6.10    2.80
   5 -10   3    7.10    2.90
   5 -10   3    5.70    3.00
   5 -10   3    7.20    3.20
   5 -10   3    4.80    2.70
  -6  10  -3   16.40    4.50
  -6  10  -3   20.60    4.50
  -6  10  -3   20.00    4.50
   6 -10   3   22.00    4.50
   6 -10   3   23.80    4.60
   6 -10   3   19.00    4.20
   6 -10   3   17.80    4.50
   7   9  -3   -3.50    2.50
   7   9  -3    2.60    2.60
   7   9  -3    1.70    2.30
  -7  -9   3    7.80    3.30
   6   9  -3  104.69    9.40
   6   9  -3   97.69    7.00
   6   9  -3   90.09    8.10
  -6  -9   3   94.89    8.50
   5   9  -3   26.10    4.60
   5   9  -3   30.30    5.10
   5   9  -3   26.10    4.60
   5   9  -3   30.10    4.40
  -5  -9   3   32.10    4.50
  -5  -9   3   29.10    4.50
   4   9  -3    0.00    2.00
   4   9  -3    0.20    2.10
   4   9  -3   -2.20    1.90
   4   9  -3   -0.70    1.40
  -4  -9   3   -0.60    1.80
  -4  -9   3   -1.80    2.10
  -4  -9   3   -3.70    1.80
  -4  -9   3    0.90    1.70
   3   9  -3   11.10    3.00
   3   9  -3   15.40    3.50
   3   9  -3   10.30    3.10
   3   9  -3   17.10    3.50
  -3  -9   3   17.20    3.30
  -3  -9   3   14.30    3.40
  -3  -9   3   19.30    3.30
  -3  -9   3   12.90    3.10
   2   9  -3  227.68   10.50
   2   9  -3  229.38   10.00
   2   9  -3  199.68    9.80
   2   9  -3  226.38   10.60
   2   9  -3  214.58   10.00
  -2  -9   3  232.98   10.00
  -2  -9   3  236.28    9.70
  -2  -9   3  236.58   10.40
  -2  -9   3  215.98    9.90
   1   9  -3   -0.50    1.60
   1   9  -3    2.70    2.00
   1   9  -3    0.40    1.90
   1   9  -3    0.80    1.30
   1   9  -3   -1.30    1.60
  -1  -9   3   -1.00    1.30
  -1  -9   3   -0.50    1.60
  -1  -9   3   -1.10    1.90
  -1  -9   3    1.00    1.40
  -1  -9   3   -2.00    1.60
   0   9  -3  153.78    7.80
   0   9  -3  148.79    7.50
   0   9  -3  147.09    7.60
   0   9  -3  148.59    8.40
   0   9  -3  151.28    7.70
   0  -9   3  150.08    7.50
   0  -9   3  155.88    8.00
   0  -9   3  155.58    7.60
   0  -9   3  137.69    6.90
   0  -9   3  148.89    7.50
  -1   9  -3  269.37   10.40
  -1   9  -3  251.57   11.60
  -1   9  -3  263.27   10.80
  -1   9  -3  274.97   11.10
  -1   9  -3  262.27   10.40
   1  -9   3  249.28   10.70
   1  -9   3  260.77   10.40
   1  -9   3  233.28   10.30
   1  -9   3  253.57   10.30
   1  -9   3  248.48   10.60
  -2   9  -3   29.40    3.60
  -2   9  -3   23.60    4.20
  -2   9  -3   31.40    4.30
  -2   9  -3   31.60    4.00
   2  -9   3   29.50    4.00
   2  -9   3   35.20    4.40
   2  -9   3   31.50    3.90
   2  -9   3   33.30    3.90
   2  -9   3   32.40    4.30
  -3   9  -3   94.99    6.30
  -3   9  -3  105.59    6.40
  -3   9  -3   89.29    7.00
  -3   9  -3  100.89    6.80
   3  -9   3  108.39    6.40
   3  -9   3  103.19    6.60
   3  -9   3   98.39    6.40
   3  -9   3  111.69    7.00
   3  -9   3  112.69    6.50
  -4   9  -3   -2.60    1.90
  -4   9  -3   -0.60    2.10
  -4   9  -3    2.70    1.90
  -4   9  -3    0.60    2.10
   4  -9   3    7.40    2.40
   4  -9   3    3.80    2.50
   4  -9   3    4.00    2.50
   4  -9   3    4.60    2.40
   4  -9   3    5.70    2.50
  -5   9  -3   10.50    3.40
  -5   9  -3    3.40    2.50
  -5   9  -3    5.90    2.60
   5  -9   3    7.10    2.60
   5  -9   3    9.20    3.00
   5  -9   3   11.80    3.20
   5  -9   3    9.10    3.10
   5  -9   3    5.30    3.20
  -6   9  -3    5.20    3.10
  -6   9  -3    0.40    2.10
  -6   9  -3    3.80    2.80
   6  -9   3    3.10    2.20
   6  -9   3    3.60    2.50
   6  -9   3    4.50    2.90
   6  -9   3    4.50    2.60
  -7   9  -3   54.19    7.30
  -7   9  -3   53.99    6.60
  -7   9  -3   55.99    7.10
   7  -9   3   71.79    7.60
   7  -9   3   59.89    7.10
   7  -9   3   66.19    7.40
   7  -9   3   71.39    7.60
   7  -9   3   60.39    6.70
   7   8  -3   31.10    5.40
   7   8  -3   53.19    6.20
   7   8  -3   60.19    6.60
   7   8  -3   36.20    5.50
  -7  -8   3   58.09    6.80
   6   8  -3  140.69    9.20
   6   8  -3  153.08    8.70
   6   8  -3  150.78    8.40
   6   8  -3  163.98    9.20
  -6  -8   3  157.58    9.10
   5   8  -3   78.89    5.60
   5   8  -3   65.49    5.90
   5   8  -3   68.19    6.50
   5   8  -3   72.29    6.20
   5   8  -3   61.89    6.40
  -5  -8   3   71.59    6.10
  -5  -8   3   78.19    7.00
   4   8  -3    0.30    2.10
   4   8  -3   -0.90    1.40
   4   8  -3   -4.20    1.80
   4   8  -3    0.10    2.00
   4   8  -3   -0.20    1.90
   4   8  -3   -2.80    1.70
  -4  -8   3    1.00    1.40
  -4  -8   3   -0.90    1.30
  -4  -8   3    0.20    2.10
  -4  -8   3   -0.20    1.80
   3   8  -3    5.40    2.30
   3   8  -3    5.40    2.00
   3   8  -3    5.60    6.40
   3   8  -3    6.60    2.40
   3   8  -3    4.50    2.40
  -3  -8   3    8.00    2.20
  -3  -8   3    7.90    2.50
  -3  -8   3    7.30    2.40
  -3  -8   3    1.60    1.90
   2   8  -3    2.50    1.80
   2   8  -3    2.00    1.90
   2   8  -3    2.80    2.00
   2   8  -3    1.90    1.90
  -2  -8   3    3.80    1.90
  -2  -8   3    2.00    1.70
  -2  -8   3    2.30    1.90
  -2  -8   3    4.40    2.20
  -2  -8   3    4.40    2.00
   1   8  -3    5.70    2.20
   1   8  -3    6.10    2.20
   1   8  -3    7.00    2.00
   1   8  -3    6.40    2.10
   1   8  -3    4.40    2.00
  -1  -8   3    7.00    2.00
  -1  -8   3    3.90    1.50
  -1  -8   3    9.70    2.30
  -1  -8   3    6.00    2.30
  -1  -8   3    6.40    2.00
  -1  -8   3   12.10    2.40
  -1  -8   3    5.50    1.80
  -1  -8   3    2.50    1.90
   0   8  -3    3.10    1.80
   0   8  -3    4.10    1.90
   0   8  -3    3.70    1.70
   0   8  -3    8.20    2.30
   0   8  -3    7.50    2.30
   0  -8   3    5.00    2.10
   0  -8   3    1.60    1.50
   0  -8   3    1.70    2.00
   0  -8   3    4.90    1.90
   0  -8   3    4.30    1.80
   0  -8   3    4.30    1.80
  -1   8  -3    8.50    2.60
  -1   8  -3   16.30    2.80
  -1   8  -3   14.70    2.80
  -1   8  -3   13.40    2.60
  -1   8  -3   11.60    2.30
   1  -8   3   14.50    2.60
   1  -8   3   16.10    2.70
   1  -8   3   17.70    2.60
   1  -8   3   13.80    2.80
   1  -8   3   11.80    2.40
   1  -8   3   16.20    2.50
  -2   8  -3  230.88    9.50
  -2   8  -3  236.88    9.90
  -2   8  -3  237.28    9.10
  -2   8  -3  230.88   10.60
  -2   8  -3  233.78    9.00
   2  -8   3  233.58    9.20
   2  -8   3  225.38   10.00
   2  -8   3  223.38    9.60
   2  -8   3  243.08    9.80
   2  -8   3  233.38    9.40
  -3   8  -3   12.90    3.20
  -3   8  -3   25.10    3.50
  -3   8  -3   20.00    3.50
  -3   8  -3   21.80    3.20
   3  -8   3   17.00    3.30
   3  -8   3   18.80    3.30
   3  -8   3   20.60    3.10
   3  -8   3   16.60    3.00
  -4   8  -3  536.25   20.00
  -4   8  -3  611.64   18.70
  -4   8  -3  582.84   19.40
  -4   8  -3  585.04   19.70
   4  -8   3  557.64   19.50
   4  -8   3  585.34   19.20
   4  -8   3  585.94   20.00
   4  -8   3  569.64   18.90
   4  -8   3  589.04   19.40
  -5   8  -3   21.00    4.20
  -5   8  -3   18.60    3.60
  -5   8  -3   17.90    3.90
   5  -8   3   19.60    3.60
   5  -8   3   16.90    3.50
   5  -8   3   23.70    4.10
   5  -8   3   23.30    3.50
   5  -8   3   19.90    3.80
  -6   8  -3   -1.00    2.30
  -6   8  -3    0.40    2.10
  -6   8  -3    3.80    2.50
   6  -8   3    1.30    2.10
   6  -8   3    0.30    1.80
   6  -8   3    0.60    2.40
   6  -8   3   -4.20    1.70
   6  -8   3    4.50    2.40
  -7   8  -3   63.09    7.80
  -7   8  -3   52.89    6.70
  -7   8  -3   52.69    6.40
   7  -8   3   54.29    6.60
   7  -8   3   61.19    7.00
   7  -8   3   68.49    6.90
   7  -8   3   62.19    6.70
   7  -8   3   51.79    6.60
  -8   8  -3    5.30    3.20
  -8   8  -3    2.60    2.90
  -8   8  -3    1.10    2.90
   8  -8   3    6.60    3.30
   8  -8   3   -0.70    2.70
   8  -8   3    2.20    2.30
   8  -8   3    2.40    2.70
   8   7  -3    8.50    3.50
   8   7  -3   16.40    4.00
  -8  -7   3   17.00    4.20
   7   7  -3   14.30    3.40
   7   7  -3   13.00    3.30
   7   7  -3    9.50    3.40
  -7  -7   3    9.20    3.10
   6   7  -3    6.70    3.00
   6   7  -3    1.60    2.20
   6   7  -3    5.60    2.70
   6   7  -3    1.80    1.60
  -6  -7   3    5.30    2.50
   5   7  -3   12.20    2.90
   5   7  -3   13.20    2.80
   5   7  -3   10.00    3.00
   5   7  -3   10.90    2.80
   5   7  -3    7.80    2.40
  -5  -7   3    4.50    1.90
  -5  -7   3    7.50    2.40
  -5  -7   3    9.50    2.80
   4   7  -3    2.40    2.10
   4   7  -3    6.90    2.20
   4   7  -3    7.50    2.10
   4   7  -3    4.40    2.30
   4   7  -3    5.10    2.50
   4   7  -3    7.10    2.30
  -4  -7   3    6.70    2.00
  -4  -7   3    3.80    2.00
  -4  -7   3    4.30    4.60
  -4  -7   3    3.20    2.40
  -4  -7   3    4.90    2.00
  -4  -7   3    4.60    2.20
   3   7  -3   -0.50    1.60
   3   7  -3    1.80    1.40
   3   7  -3    1.10    1.70
   3   7  -3    3.10    1.60
   3   7  -3   -2.20    1.20
   3   7  -3    0.00    1.00
  -3  -7   3   -0.90    1.40
  -3  -7   3    1.00    1.30
  -3  -7   3    1.10    1.60
  -3  -7   3   -1.30    1.30
  -3  -7   3    0.40    1.50
  -3  -7   3    1.20    1.40
   2   7  -3  427.16   14.60
   2   7  -3  430.26   13.20
   2   7  -3  421.86   14.80
   2   7  -3  406.86   14.30
   2   7  -3  417.96   14.70
  -2  -7   3  459.15   14.60
  -2  -7   3  429.86   13.70
  -2  -7   3  431.46   14.20
  -2  -7   3  426.76   14.60
  -2  -7   3  418.76   13.80
  -2  -7   3  410.86   14.20
  -2  -7   3  439.56   13.80
   1   7  -3   42.70    4.10
   1   7  -3   45.50    4.50
   1   7  -3   40.80    4.00
   1   7  -3   33.80    3.70
   1   7  -3   40.60    4.10
   1   7  -3   37.30    4.20
  -1  -7   3   45.70    4.50
  -1  -7   3   35.30    3.60
  -1  -7   3   42.00    3.80
  -1  -7   3   43.50    4.00
  -1  -7   3   44.90    3.10
  -1  -7   3   43.20    3.80
  -1  -7   3   42.80    4.20
  -1  -7   3   48.20    3.90
   0   7  -3    9.80    2.00
   0   7  -3   13.10    2.70
   0   7  -3   14.90    2.50
   0   7  -3   10.90    2.50
   0   7  -3   11.10    2.40
   0   7  -3   17.40    2.60
   0  -7   3   10.40    2.20
   0  -7   3   17.10    2.40
   0  -7   3   14.90    2.50
   0  -7   3   11.70    1.90
   0  -7   3   15.90    2.50
   0  -7   3   11.50    2.30
   0  -7   3   13.20    2.60
   0  -7   3   13.80    2.20
  -1   7  -3   36.00    3.60
  -1   7  -3   42.80    3.80
  -1   7  -3   35.30    4.20
  -1   7  -3   35.00    3.80
  -1   7  -3   38.10    3.50
   1  -7   3   36.70    3.50
   1  -7   3   33.80    3.60
   1  -7   3   33.60    3.60
   1  -7   3   38.70    3.60
   1  -7   3   33.80    3.60
   1  -7   3   41.00    3.80
   1  -7   3   36.60    3.80
  -2   7  -3   69.19    5.00
  -2   7  -3   77.49    4.40
  -2   7  -3   77.49    4.80
  -2   7  -3   76.29    4.90
  -2   7  -3   74.49    4.30
   2  -7   3   83.89    5.20
   2  -7   3   71.69    4.80
   2  -7   3   80.29    5.00
   2  -7   3   68.79    4.60
   2  -7   3   76.29    4.60
  -3   7  -3    8.00    2.10
  -3   7  -3    8.00    2.20
  -3   7  -3    8.20    2.10
  -3   7  -3    8.90    2.70
   3  -7   3    9.10    2.30
   3  -7   3    9.60    1.90
   3  -7   3    8.20    2.30
   3  -7   3    8.10    2.20
   3  -7   3    8.90    2.10
   3  -7   3    5.80    1.80
   3  -7   3    9.00    2.10
  -4   7  -3    8.80    2.70
  -4   7  -3    7.30    2.30
  -4   7  -3    8.60    2.10
   4  -7   3   13.00    2.80
   4  -7   3   13.10    2.60
   4  -7   3    8.70    2.60
   4  -7   3   14.00    2.70
   4  -7   3   11.80    2.70
   4  -7   3    8.30    2.20
  -5   7  -3    1.50    1.90
  -5   7  -3    1.10    2.00
  -5   7  -3    4.40    2.20
   5  -7   3    3.50    2.60
   5  -7   3    2.00    2.00
   5  -7   3    4.60    2.30
   5  -7   3    5.30    2.20
   5  -7   3    2.00    1.90
  -6   7  -3    5.80    2.70
  -6   7  -3    7.70    2.60
  -6   7  -3    7.20    3.00
   6  -7   3    7.40    2.70
   6  -7   3   10.30    2.70
   6  -7   3    4.90    2.10
   6  -7   3    7.90    2.90
   6  -7   3    2.80    2.50
  -7   7  -3   36.90    5.30
  -7   7  -3   32.00    5.20
  -7   7  -3   39.40    5.50
   7  -7   3   38.50    5.60
   7  -7   3   46.40    5.80
   7  -7   3   41.40    5.40
   7  -7   3   41.40    5.60
   7  -7   3   37.00    5.30
  -8   7  -3   15.20    4.10
  -8   7  -3   16.60    4.50
   8  -7   3   17.10    4.60
   8  -7   3   21.70    4.50
   8  -7   3   18.40    4.20
   8  -7   3   22.30    4.80
   8   6  -3   15.80    3.80
   8   6  -3    7.70    2.60
  -8  -6   3   14.20    3.80
   7   6  -3    2.20    2.20
   7   6  -3    3.30    2.50
   7   6  -3    1.10    2.40
  -7  -6   3   -0.30    1.90
   6   6  -3   -1.50    1.50
   6   6  -3   -3.50    1.30
   6   6  -3   -0.50    2.00
   6   6  -3   -0.20    1.20
  -6  -6   3   -0.80    1.70
  -6  -6   3   -0.70    3.10
  -6  -6   3   -1.00    1.80
   5   6  -3    0.60    1.90
   5   6  -3    2.60    1.90
   5   6  -3    1.80    2.00
   5   6  -3    3.20    2.10
   5   6  -3   -0.20    1.80
  -5  -6   3    0.30    1.20
  -5  -6   3   -0.20    1.50
  -5  -6   3   -0.20    1.30
   4   6  -3   84.99    5.70
   4   6  -3   81.09    5.40
   4   6  -3   84.19    5.10
   4   6  -3   82.69    5.00
   4   6  -3   83.79    5.20
  -4  -6   3   90.19    5.40
  -4  -6   3   96.39    5.40
  -4  -6   3   93.29    5.80
  -4  -6   3   82.19    5.10
  -4  -6   3   87.09    5.00
  -4  -6   3   86.99    5.50
   3   6  -3  283.27   11.20
   3   6  -3  284.47   10.80
   3   6  -3  276.97   10.80
   3   6  -3  294.77   10.30
   3   6  -3  296.57   10.80
   3   6  -3  294.57   10.70
   3   6  -3  300.87   10.30
  -3  -6   3  299.27   10.50
  -3  -6   3  299.67   10.80
  -3  -6   3  299.67   10.80
  -3  -6   3  293.37   11.00
  -3  -6   3  288.27   10.70
  -3  -6   3  299.87   10.30
  -3  -6   3  292.47    9.90
   2   6  -3  294.37   10.80
   2   6  -3  307.17   11.30
   2   6  -3  317.47   10.00
   2   6  -3  299.37   11.00
   2   6  -3  322.27   10.20
  -2  -6   3  320.27   10.50
  -2  -6   3  310.67   10.90
  -2  -6   3  315.27   10.80
  -2  -6   3  305.57   10.30
  -2  -6   3  314.57   10.50
  -2  -6   3  305.87   11.00
  -2  -6   3  303.57    9.70
   1   6  -3   15.70    2.60
   1   6  -3   18.70    2.50
   1   6  -3   16.60    1.80
   1   6  -3   16.80    2.70
   1   6  -3   18.00    3.00
   1   6  -3   15.50    1.70
   1   6  -3   13.70    2.20
  -1  -6   3   12.60    2.20
  -1  -6   3   18.00    1.70
  -1  -6   3   14.30    2.10
  -1  -6   3   17.10    2.60
  -1  -6   3   14.30    2.10
  -1  -6   3   15.20    2.20
  -1  -6   3   17.40    2.50
  -1  -6   3   12.60    1.80
  -1  -6   3   14.40    2.20
   0   6  -3  565.24   16.80
   0   6  -3  526.35   17.30
   0   6  -3  564.14   16.80
   0   6  -3  568.74   17.00
   0   6  -3  555.34   16.90
   0   6  -3  562.34   17.20
   0  -6   3  555.04   15.70
   0  -6   3  579.04   18.60
   0  -6   3  560.54   17.20
   0  -6   3  548.15   17.20
   0  -6   3  561.94   16.50
   0  -6   3  576.14   16.90
   0  -6   3  535.65   16.80
   0  -6   3  570.24   16.60
   0  -6   3  560.04   16.80
  -1   6  -3   58.09    3.80
  -1   6  -3   57.89    3.90
  -1   6  -3   61.19    4.30
  -1   6  -3   52.89    3.50
  -1   6  -3   60.99    3.70
   1  -6   3   64.09    3.70
   1  -6   3   55.59    3.70
   1  -6   3   60.59    3.80
   1  -6   3   60.29    3.60
   1  -6   3   61.49    3.90
   1  -6   3   56.99    2.70
   1  -6   3   60.59    3.50
   1  -6   3   62.49    3.80
  -2   6  -3  272.17   10.50
  -2   6  -3  267.97    9.60
  -2   6  -3  273.37    9.10
  -2   6  -3  269.87    9.90
  -2   6  -3  272.47   10.20
  -2   6  -3  257.07    9.00
  -2   6  -3  273.47    9.60
   2  -6   3  261.87    8.60
   2  -6   3  251.07    9.50
   2  -6   3  264.77    9.80
   2  -6   3  263.27    9.40
   2  -6   3  288.97   10.00
   2  -6   3  262.37    9.30
  -3   6  -3    3.00    1.80
  -3   6  -3    3.80    1.50
  -3   6  -3   -2.10    0.90
  -3   6  -3    1.10    1.40
  -3   6  -3    0.30    1.20
   3  -6   3   -0.30    1.00
   3  -6   3    0.10    1.00
   3  -6   3    0.90    1.00
   3  -6   3   -0.20    0.90
   3  -6   3    0.60    1.40
   3  -6   3   -0.30    0.80
   3  -6   3    1.10    1.20
  -4   6  -3   10.00    2.30
  -4   6  -3   12.10    2.90
  -4   6  -3   13.00    2.30
  -4   6  -3   11.00    2.30
   4  -6   3   10.90    2.30
   4  -6   3    9.90    2.50
   4  -6   3    8.30    2.10
   4  -6   3    9.10    2.30
   4  -6   3   12.70    2.60
   4  -6   3   10.00    2.50
  -5   6  -3  100.59    6.60
  -5   6  -3   92.99    5.90
  -5   6  -3   90.79    5.90
   5  -6   3  103.89    6.20
   5  -6   3  111.69    6.10
   5  -6   3   95.09    6.20
   5  -6   3  110.89    6.10
   5  -6   3   89.79    6.00
  -6   6  -3    1.50    2.20
  -6   6  -3    1.90    2.10
   6  -6   3   -2.70    1.60
   6  -6   3    1.40    1.70
   6  -6   3    3.30    2.20
   6  -6   3   -0.20    1.40
  -7   6  -3   47.30    5.60
  -7   6  -3   50.89    6.20
  -7   6  -3   46.70    6.10
   7  -6   3   46.00    5.30
   7  -6   3   65.39    6.50
   7  -6   3   43.90    5.60
  -8   6  -3   14.00    4.20
  -8   6  -3   14.70    4.20
   8  -6   3   23.30    4.60
   8  -6   3   12.10    3.70
   8  -6   3   19.30    4.10
   8  -6   3   23.20    4.40
   8   5  -3   35.20    5.30
   8   5  -3   35.10    5.20
  -8  -5   3   40.00    5.70
   7   5  -3    4.50    2.20
   7   5  -3    0.10    1.60
  -7  -5   3    3.10    2.30
   6   5  -3    9.90    2.90
   6   5  -3    6.90    2.60
   6   5  -3   10.90    2.80
   6   5  -3   10.50    2.60
  -6  -5   3    7.60    2.60
  -6  -5   3   13.50    2.90
   5   5  -3   12.10    2.50
   5   5  -3   14.60    2.90
   5   5  -3   13.80    2.60
   5   5  -3    8.00    2.40
   5   5  -3   11.10    2.70
  -5  -5   3   18.50    2.80
  -5  -5   3   13.90    2.70
  -5  -5   3   16.30    2.70
   4   5  -3   13.00    2.50
   4   5  -3   10.00    2.10
   4   5  -3   12.00    2.40
   4   5  -3    8.60    2.20
   4   5  -3   14.00    2.50
  -4  -5   3   13.30    2.50
  -4  -5   3   14.40    2.80
  -4  -5   3   14.80    2.40
  -4  -5   3   12.60    2.30
  -4  -5   3   10.90    2.30
  -4  -5   3   16.40    2.70
   3   5  -3   46.40    3.40
   3   5  -3   46.70    3.40
   3   5  -3   54.69    3.90
   3   5  -3   52.59    4.60
   3   5  -3   55.89    3.80
   3   5  -3   48.70    3.40
  -3  -5   3   53.19    3.20
  -3  -5   3   52.29    3.50
  -3  -5   3   53.69    3.70
  -3  -5   3   51.59    3.60
  -3  -5   3   51.69    3.90
  -3  -5   3   52.39    3.60
  -3  -5   3   45.80    4.10
   2   5  -3   27.00    2.90
   2   5  -3   33.50    2.90
   2   5  -3   24.90    2.60
   2   5  -3   22.60    2.90
   2   5  -3   28.20    2.70
   2   5  -3   26.20    3.00
   2   5  -3   27.90    2.90
   2   5  -3   29.70    3.10
  -2  -5   3   33.60    2.90
  -2  -5   3   26.30    2.80
  -2  -5   3   29.20    2.70
  -2  -5   3   21.00    2.80
  -2  -5   3   29.10    2.70
  -2  -5   3   30.90    3.00
  -2  -5   3   31.30    3.10
  -2  -5   3   24.10    2.80
  -2  -5   3   29.00    2.10
   1   5  -3   27.80    2.90
   1   5  -3   26.30    2.70
   1   5  -3   28.50    2.80
   1   5  -3   25.20    2.80
   1   5  -3   34.40    2.10
   1   5  -3   32.70    2.20
   1   5  -3   29.30    3.00
  -1  -5   3   28.30    2.90
  -1  -5   3   35.10    3.30
  -1  -5   3   30.50    2.70
  -1  -5   3   34.20    3.00
  -1  -5   3   34.60    3.00
  -1  -5   3   26.90    1.80
  -1  -5   3   25.40    2.70
  -1  -5   3   23.80    2.60
  -1  -5   3   28.00    2.80
  -1  -5   3   27.00    2.40
  -1  -5   3   32.10    2.80
  -1  -5   3   32.90    2.70
   0   5  -3  967.20   26.40
   0   5  -3  980.20   26.50
   0   5  -3  983.10   26.60
   0   5  -3  963.30   27.10
   0   5  -3  989.80   26.70
   0   5  -3  973.30   26.70
   0   5  -3  991.20   27.00
   0  -5   3  979.40   26.70
   0  -5   3  990.40   26.70
   0  -5   3 1012.50   27.00
   0  -5   3  966.00   25.70
   0  -5   3  969.40   26.50
   0  -5   3 1020.50   27.10
   0  -5   3  977.50   26.30
   0  -5   3  952.00   26.50
   0  -5   3  976.80   26.30
   0  -5   3  968.60   26.10
  -1   5  -3   33.00    3.10
  -1   5  -3   33.20    2.90
  -1   5  -3   31.90    2.90
  -1   5  -3   38.20    2.50
  -1   5  -3   35.60    3.30
  -1   5  -3   38.80    3.40
  -1   5  -3   36.10    3.60
  -1   5  -3   38.30    2.60
   1  -5   3   35.40    3.10
   1  -5   3   34.30    2.10
   1  -5   3   36.50    2.60
   1  -5   3   33.70    2.70
   1  -5   3   32.00    2.90
   1  -5   3   39.00    3.40
   1  -5   3   36.00    3.10
   1  -5   3   31.00    2.90
   1  -5   3   39.90    2.70
   1  -5   3   36.60    2.60
  -2   5  -3   65.29    3.80
  -2   5  -3   63.29    3.40
  -2   5  -3   63.59    3.70
  -2   5  -3   64.29    3.40
  -2   5  -3   63.29    3.70
  -2   5  -3   66.19    4.30
  -2   5  -3   67.39    3.90
  -2   5  -3   63.89    3.40
  -2   5  -3   61.79    3.90
   2  -5   3   52.39    3.60
   2  -5   3   64.79    3.80
   2  -5   3   68.19    3.70
   2  -5   3   66.89    3.60
   2  -5   3   61.59    3.70
   2  -5   3   59.49    3.80
   2  -5   3   62.49    3.80
   2  -5   3   65.39    3.30
  -3   5  -3   31.80    3.70
  -3   5  -3   30.20    3.30
  -3   5  -3   30.10    2.60
  -3   5  -3   38.50    3.60
  -3   5  -3   30.40    2.30
  -3   5  -3   26.60    3.20
  -3   5  -3   32.40    3.10
   3  -5   3   29.60    3.30
   3  -5   3   30.10    3.20
   3  -5   3   36.30    3.30
   3  -5   3   36.50    3.30
   3  -5   3   31.10    3.30
   3  -5   3   32.70    3.10
   3  -5   3   33.90    3.50
  -4   5  -3   12.70    2.80
  -4   5  -3   15.30    2.20
  -4   5  -3   10.70    2.10
  -4   5  -3   11.80    2.40
   4  -5   3   13.40    2.50
   4  -5   3   15.60    2.60
   4  -5   3    9.90    2.10
   4  -5   3   10.30    2.40
   4  -5   3    8.70    2.00
   4  -5   3   12.50    2.30
  -5   5  -3   83.09    5.70
  -5   5  -3   74.29    5.30
  -5   5  -3   87.59    5.30
   5  -5   3   72.59    5.30
   5  -5   3   79.09    5.40
   5  -5   3   76.89    5.00
   5  -5   3   84.69    5.00
   5  -5   3   71.59    4.80
   5  -5   3   80.99    5.10
  -6   5  -3   24.70    3.90
  -6   5  -3   19.80    3.70
  -6   5  -3   25.80    3.80
   6  -5   3   27.70    3.60
   6  -5   3   26.00    4.00
   6  -5   3   25.60    3.70
   6  -5   3   26.30    3.70
   6  -5   3   26.60    3.80
  -7   5  -3   43.10    5.40
  -7   5  -3   50.09    5.70
  -7   5  -3   54.39    6.30
   7  -5   3   43.20    5.00
   7  -5   3   45.00    5.20
   7  -5   3   44.60    5.40
   7  -5   3   46.40    5.60
  -8   5  -3   19.80    4.30
  -8   5  -3   20.90    4.40
  -8   5  -3   18.50    4.20
   8  -5   3   15.90    3.70
   8  -5   3   18.70    4.10
   8  -5   3   22.40    4.40
  -9   5  -3   15.90    4.10
  -9   5  -3   18.60    4.60
   9  -5   3   20.90    4.40
   9  -5   3   13.90    3.60
   9   4  -3   15.20    3.90
   9   4  -3   22.70    4.90
  -9  -4   3   23.70    4.80
   8   4  -3    9.70    3.30
  -8  -4   3    7.30    2.60
   7   4  -3    2.40    2.50
   7   4  -3    7.80    2.50
  -7  -4   3    5.50    2.50
   6   4  -3   35.60    4.40
   6   4  -3   30.30    4.10
   6   4  -3   41.20    4.70
  -6  -4   3   37.60    4.50
  -6  -4   3   31.90    3.80
  -6  -4   3   36.80    3.90
   5   4  -3  160.88    7.10
   5   4  -3  150.68    7.50
   5   4  -3  144.09    7.40
  -5  -4   3  141.09    6.90
  -5  -4   3  155.48    6.90
  -5  -4   3  160.78    7.50
   4   4  -3  115.49    5.20
   4   4  -3  114.89    5.60
   4   4  -3  111.19    5.10
   4   4  -3  115.59    4.70
   4   4  -3   87.79    5.00
   4   4  -3  107.69    5.20
   4   4  -3  113.79    5.70
   4   4  -3  105.59    5.70
  -4  -4   3  118.39    5.30
  -4  -4   3  122.89    5.60
  -4  -4   3  109.09    5.20
  -4  -4   3  108.79    5.70
  -4  -4   3  108.19    5.90
   3   4  -3  203.28    6.20
   3   4  -3  199.18    7.50
   3   4  -3  189.28    7.70
   3   4  -3  191.28    7.10
   3   4  -3  195.18    7.20
   3   4  -3  198.38    7.00
   3   4  -3  187.98    7.30
   3   4  -3  197.58    7.40
   3   4  -3  186.68    7.70
  -3  -4   3  189.98    7.40
  -3  -4   3  198.98    7.30
  -3  -4   3  196.08    7.30
  -3  -4   3  182.98    7.70
  -3  -4   3  195.48    6.40
  -3  -4   3  187.28    6.80
  -3  -4   3  191.38    7.70
  -3  -4   3  193.28    7.50
  -3  -4   3  190.28    7.00
   2   4  -3  333.77   10.30
   2   4  -3  335.57   10.70
   2   4  -3  331.27   11.10
   2   4  -3  332.17   10.40
   2   4  -3  329.27   10.80
   2   4  -3  335.77   10.40
   2   4  -3  334.07   10.50
   2   4  -3  338.67   10.90
  -2  -4   3  331.67   10.40
  -2  -4   3  326.57   10.90
  -2  -4   3  328.57   10.30
  -2  -4   3  346.37   10.60
  -2  -4   3  346.07   11.00
  -2  -4   3  335.97   10.20
  -2  -4   3  343.57   10.70
  -2  -4   3  326.07   10.50
  -2  -4   3  328.37   10.70
  -2  -4   3  343.97    9.90
   1   4  -3  226.18    8.10
   1   4  -3  248.18    7.50
   1   4  -3  245.58    7.40
   1   4  -3  241.58    8.10
   1   4  -3  238.28    8.10
   1   4  -3  235.68    8.10
   1   4  -3  241.88    8.40
  -1  -4   3  238.78    7.60
  -1  -4   3  233.98    7.70
  -1  -4   3  248.38    8.20
  -1  -4   3  237.58    7.90
  -1  -4   3  226.18    8.00
  -1  -4   3  237.48    7.90
  -1  -4   3  247.48    8.20
  -1  -4   3  242.08    7.90
  -1  -4   3  260.77    8.30
  -1  -4   3  238.58    7.10
  -1  -4   3  238.98    7.80
  -1  -4   3  239.08    8.20
   0   4  -3   -0.70    0.80
   0   4  -3   -0.60    0.90
   0   4  -3    0.40    0.70
   0   4  -3    1.10    1.10
   0   4  -3    0.80    0.70
   0   4  -3    2.50    1.10
   0   4  -3    1.50    1.00
   0  -4   3    1.70    0.90
   0  -4   3    0.60    0.70
   0  -4   3    3.20    1.10
   0  -4   3    0.10    0.80
   0  -4   3    0.80    1.20
   0  -4   3    1.50    0.90
   0  -4   3    0.40    0.90
   0  -4   3    2.70    1.00
   0  -4   3    0.20    0.30
   0  -4   3   -0.40    0.90
   0  -4   3    0.90    0.70
  -1   4  -3  471.85   14.40
  -1   4  -3  523.05   14.30
  -1   4  -3  462.55   14.60
  -1   4  -3  493.85   14.20
  -1   4  -3  482.35   13.90
  -1   4  -3  471.85   14.00
  -1   4  -3  489.85   13.80
  -1   4  -3  482.75   13.90
  -1   4  -3  519.05   14.40
   1  -4   3  479.45   14.20
   1  -4   3  477.15   14.10
   1  -4   3  489.55   14.40
   1  -4   3  477.45   13.80
   1  -4   3  500.95   13.90
   1  -4   3  513.55   14.60
   1  -4   3  474.85   14.20
   1  -4   3  475.35   14.20
   1  -4   3  492.45   14.00
  -2   4  -3  207.08    6.80
  -2   4  -3  212.08    8.10
  -2   4  -3  199.58    7.60
  -2   4  -3  207.28    7.30
  -2   4  -3  207.68    7.00
  -2   4  -3  205.18    6.80
  -2   4  -3  202.78    7.50
  -2   4  -3  209.88    7.40
  -2   4  -3  202.08    7.20
   2  -4   3  207.38    7.50
   2  -4   3  202.38    7.50
   2  -4   3  201.58    7.10
   2  -4   3  208.48    7.60
   2  -4   3  209.98    7.50
   2  -4   3  209.48    7.50
   2  -4   3  205.18    6.90
   2  -4   3  219.98    7.20
   2  -4   3  211.18    7.90
  -3   4  -3   14.00    2.10
  -3   4  -3   12.20    1.60
  -3   4  -3   13.20    1.60
  -3   4  -3   13.60    2.10
  -3   4  -3   10.40    2.10
  -3   4  -3   10.20    1.80
  -3   4  -3   15.60    2.00
  -3   4  -3   13.40    2.10
   3  -4   3   12.80    2.10
   3  -4   3   11.60    1.80
   3  -4   3   11.40    1.90
   3  -4   3   11.00    1.90
   3  -4   3   10.90    2.00
   3  -4   3   13.80    2.10
   3  -4   3   13.00    1.90
   3  -4   3   11.70    2.00
   3  -4   3   12.80    1.90
   3  -4   3   12.90    1.40
  -4   4  -3   78.09    4.10
  -4   4  -3   79.09    4.70
  -4   4  -3   80.59    5.10
  -4   4  -3   74.89    4.50
  -4   4  -3   75.19    4.60
   4  -4   3   79.29    4.30
   4  -4   3   83.89    4.90
   4  -4   3   83.09    4.70
   4  -4   3   70.69    3.60
   4  -4   3   76.89    4.40
   4  -4   3   75.19    4.50
   4  -4   3   83.59    4.80
  -5   4  -3  108.29    5.90
  -5   4  -3   98.89    5.60
  -5   4  -3   92.89    4.90
  -5   4  -3  100.29    6.10
   5  -4   3  103.29    5.60
   5  -4   3  101.39    5.50
   5  -4   3  109.19    5.30
   5  -4   3   99.49    6.00
   5  -4   3  102.79    5.90
   5  -4   3  106.09    5.70
  -6   4  -3  141.69    7.50
  -6   4  -3  153.48    8.10
  -6   4  -3  147.29    7.80
   6  -4   3  148.99    7.40
   6  -4   3  149.79    7.60
   6  -4   3  151.58    7.60
   6  -4   3  142.69    6.80
   6  -4   3  140.89    7.30
  -7   4  -3  240.88   11.10
  -7   4  -3  246.38   11.40
  -7   4  -3  242.48   11.00
   7  -4   3  234.88   10.70
   7  -4   3  236.98   10.40
   7  -4   3  251.67   10.70
   7  -4   3  255.07   11.20
  -8   4  -3    7.60    3.00
  -8   4  -3   15.70    3.90
  -8   4  -3    8.40    3.30
   8  -4   3    6.40    2.60
   8  -4   3    7.00    3.00
  -9   4  -3   53.09    6.40
  -9   4  -3   64.49    7.30
   9  -4   3   88.39    8.30
   9  -4   3   68.79    7.30
   9   3  -3   31.30    4.90
   9   3  -3   42.00    6.10
  -9  -3   3   45.20    6.30
   8   3  -3    1.40    2.40
  -8  -3   3    1.00    2.50
   7   3  -3   12.80    3.10
   7   3  -3   10.80    2.80
   7   3  -3   15.00    5.20
  -7  -3   3   14.50    3.60
  -7  -3   3   11.20    3.10
   6   3  -3   35.90    4.40
   6   3  -3   26.40    3.50
   6   3  -3   29.80    3.50
   6   3  -3   25.30    3.60
  -6  -3   3   27.20    3.90
  -6  -3   3   26.70    3.50
  -6  -3   3   30.70    3.60
   5   3  -3   30.70    3.60
   5   3  -3   36.40    4.00
   5   3  -3   30.00    3.30
   5   3  -3   30.60    3.70
   5   3  -3   28.60    3.10
  -5  -3   3   29.80    3.30
  -5  -3   3   31.50    3.70
  -5  -3   3   31.30    3.30
   4   3  -3    4.10    1.40
   4   3  -3    8.60    1.70
   4   3  -3    5.80    1.40
   4   3  -3    4.60    1.60
   4   3  -3    3.40    1.30
   4   3  -3    5.70    1.40
   4   3  -3    4.60    1.20
   4   3  -3    4.80    1.90
  -4  -3   3    5.50    1.70
  -4  -3   3    3.90    1.30
  -4  -3   3    5.50    1.30
  -4  -3   3    7.80    1.70
  -4  -3   3    5.40    1.20
  -4  -3   3    7.70    1.70
  -4  -3   3    6.30    1.60
  -4  -3   3    6.80    1.30
  -4  -3   3    7.50    1.70
   3   3  -3    0.30    0.90
   3   3  -3    2.10    1.00
   3   3  -3    3.00    1.40
   3   3  -3    1.00    0.80
   3   3  -3    1.80    0.80
   3   3  -3   -0.80    0.80
   3   3  -3    0.30    0.90
   3   3  -3   -0.60    0.40
   3   3  -3    0.30    0.80
   3   3  -3   -1.00    0.90
   3   3  -3    0.10    0.50
   3   3  -3    1.30    0.80
  -3  -3   3   -0.80    0.50
  -3  -3   3   -0.90    1.00
  -3  -3   3    1.50    1.00
  -3  -3   3    0.10    0.90
  -3  -3   3    1.80    0.70
  -3  -3   3   -0.30    1.00
  -3  -3   3   -1.30    0.80
  -3  -3   3    0.00    0.60
  -3  -3   3    0.50    0.90
   2   3  -3  814.42   22.00
   2   3  -3  800.92   21.70
   2   3  -3  764.02   21.30
   2   3  -3  790.32   22.10
   2   3  -3  795.82   21.70
   2   3  -3  804.32   21.80
   2   3  -3  806.22   22.20
   2   3  -3  809.82   22.30
   2   3  -3  842.42   21.00
   2   3  -3  801.52   21.50
  -2  -3   3  822.12   21.40
  -2  -3   3  859.01   22.30
  -2  -3   3  824.22   22.10
  -2  -3   3  782.32   21.50
  -2  -3   3  754.12   22.10
  -2  -3   3  833.52   21.80
  -2  -3   3  815.82   21.50
  -2  -3   3  820.82   21.30
  -2  -3   3  795.92   21.50
  -2  -3   3  804.32   21.80
   1   3  -3   55.09    3.00
   1   3  -3   50.69    2.90
   1   3  -3   54.29    2.50
   1   3  -3   55.49    2.60
   1   3  -3   52.09    2.90
   1   3  -3   54.49    3.00
   1   3  -3   51.69    3.10
   1   3  -3   54.79    3.00
   1   3  -3   46.80    2.70
  -1  -3   3   49.40    2.90
  -1  -3   3   54.99    3.00
  -1  -3   3   52.99    2.60
  -1  -3   3   54.59    2.70
  -1  -3   3   58.69    2.60
  -1  -3   3   54.79    3.00
  -1  -3   3   57.69    2.90
  -1  -3   3   50.49    2.90
  -1  -3   3   52.29    2.70
   0   3  -3 2515.75   64.89
   0   3  -3 2621.44   65.29
   0   3  -3 2509.05   65.29
   0   3  -3 2606.64   65.29
   0   3  -3 2621.94   65.29
   0   3  -3 2598.54   65.49
   0   3  -3 2570.14   65.19
   0  -3   3 2618.04   65.29
   0  -3   3 2652.43   65.39
   0  -3   3 2703.33   65.39
   0  -3   3 2678.43   64.89
   0  -3   3 2642.04   65.29
   0  -3   3 2621.24   65.29
   0  -3   3 2557.04   64.89
   0  -3   3 2646.14   64.79
   0  -3   3 2677.63   64.79
   0  -3   3 2600.44   65.09
  -1   3  -3 9254.37  228.38
  -1   3  -3 9078.59  229.58
  -1   3  -3 9088.89  228.58
  -1   3  -3 9403.96  229.38
  -1   3  -3 9439.96  231.88
  -1   3  -3 9083.69  229.38
  -1   3  -3 9554.04  230.38
  -1   3  -3 9381.96  231.18
   1  -3   3 9398.86  230.58
   1  -3   3 9328.17  230.48
   1  -3   3 9236.78  228.48
   1  -3   3 9427.06  231.28
   1  -3   3 9889.91  229.68
   1  -3   3 9196.28  228.38
   1  -3   3 9191.18  228.48
   1  -3   3 9259.27  230.98
   1  -3   3 9480.65  230.58
   1  -3   3 9707.73  230.08
  -2   3  -3  188.58    6.00
  -2   3  -3  184.18    6.40
  -2   3  -3  177.08    6.70
  -2   3  -3  188.58    6.00
  -2   3  -3  180.38    6.30
  -2   3  -3  176.88    6.60
  -2   3  -3  191.38    6.70
  -2   3  -3  192.98    7.10
   2  -3   3  204.18    7.10
   2  -3   3  180.68    6.60
   2  -3   3  185.78    6.30
   2  -3   3  186.78    6.70
   2  -3   3  186.98    6.30
   2  -3   3  175.88    6.50
   2  -3   3  177.78    6.50
   2  -3   3  186.48    6.90
   2  -3   3  187.38    6.40
  -3   3  -3  167.48    6.20
  -3   3  -3  179.18    6.60
  -3   3  -3  170.48    6.70
  -3   3  -3  176.38    5.70
  -3   3  -3  173.68    6.70
  -3   3  -3  172.28    6.80
  -3   3  -3  179.58    5.70
  -3   3  -3  171.98    7.10
  -3   3  -3  172.48    6.30
   3  -3   3  173.08    6.90
   3  -3   3  170.78    6.50
   3  -3   3  169.38    6.60
   3  -3   3  178.28    6.40
   3  -3   3  172.08    6.30
   3  -3   3  175.38    5.60
   3  -3   3  170.68    5.70
   3  -3   3  174.18    6.70
   3  -3   3  177.28    6.70
   3  -3   3  178.98    6.90
   3  -3   3  174.38    6.80
  -4   3  -3  763.12   21.80
  -4   3  -3  776.72   20.40
  -4   3  -3  756.52   22.20
  -4   3  -3  736.03   21.10
  -4   3  -3  749.23   21.80
  -4   3  -3  759.02   21.80
  -4   3  -3  750.92   20.70
  -4   3  -3  732.23   21.40
   4  -3   3  773.62   21.70
   4  -3   3  722.63   20.50
   4  -3   3  731.23   21.40
   4  -3   3  797.02   22.10
   4  -3   3  739.93   20.40
   4  -3   3  769.32   22.00
   4  -3   3  759.32   20.90
   4  -3   3  780.72   21.40
   4  -3   3  737.43   21.40
   4  -3   3  731.43   21.70
  -5   3  -3   -0.10    1.40
  -5   3  -3    0.30    1.20
  -5   3  -3    1.10    1.30
  -5   3  -3    1.60    1.10
  -5   3  -3   -1.00    1.30
   5  -3   3   -0.50    0.90
   5  -3   3    0.60    1.20
   5  -3   3    0.70    1.20
   5  -3   3    0.80    1.60
   5  -3   3   -2.70    1.00
   5  -3   3    0.10    1.10
   5  -3   3    1.30    1.40
   5  -3   3    0.10    1.30
  -6   3  -3    1.80    1.70
  -6   3  -3    2.00    2.00
  -6   3  -3    1.20    1.60
  -6   3  -3    0.90    1.40
   6  -3   3    1.80    1.60
   6  -3   3    3.20    1.70
   6  -3   3    2.50    1.80
   6  -3   3    2.40    1.80
   6  -3   3    2.80    1.70
   6  -3   3    0.50    1.60
  -7   3  -3   38.60    4.80
  -7   3  -3   43.20    5.00
  -7   3  -3   36.90    4.70
   7  -3   3   37.70    4.60
   7  -3   3   43.50    4.60
   7  -3   3   35.20    4.10
   7  -3   3   35.40    4.50
  -8   3  -3   -0.30    2.70
  -8   3  -3    3.30    2.20
  -8   3  -3    2.90    2.30
   8  -3   3    6.60    2.60
   8  -3   3    4.50    2.60
  -9   3  -3   17.10    4.30
   9  -3   3    9.10    3.20
   9  -3   3   12.40    3.60
   9   2  -3    6.10    3.30
   9   2  -3    3.20    2.10
  -9  -2   3    0.40    2.50
   8   2  -3    6.20    2.60
   8   2  -3    6.60    2.80
   8   2  -3    0.70    2.10
  -8  -2   3    9.60    3.20
   7   2  -3   17.10    3.10
   7   2  -3   16.00    3.40
   7   2  -3   12.30    3.20
  -7  -2   3   16.10    3.20
  -7  -2   3    9.70    2.80
   6   2  -3  231.28   10.00
   6   2  -3  243.38    9.40
   6   2  -3  231.18   10.00
  -6  -2   3  228.78   10.00
  -6  -2   3  227.68    9.20
  -6  -2   3  240.48    9.60
   5   2  -3  895.81   26.00
   5   2  -3  931.11   24.60
   5   2  -3  911.01   24.40
   5   2  -3  922.61   24.70
   5   2  -3  842.12   25.70
   5   2  -3  906.71   25.10
   5   2  -3  870.31   24.80
  -5  -2   3  878.71   24.90
  -5  -2   3  865.21   25.70
  -5  -2   3  903.91   24.70
  -5  -2   3  858.61   25.20
   4   2  -3   11.70    1.60
   4   2  -3   13.80    2.40
   4   2  -3   10.70    1.50
   4   2  -3   15.90    2.40
   4   2  -3   15.10    2.40
   4   2  -3   12.50    2.20
   4   2  -3   11.30    1.60
   4   2  -3   13.90    1.80
   4   2  -3   12.80    1.90
   4   2  -3   17.30    1.90
   4   2  -3   14.70    2.10
   4   2  -3   13.60    2.10
   4   2  -3   13.50    1.90
  -4  -2   3   10.60    1.70
  -4  -2   3   12.30    2.00
  -4  -2   3   12.70    1.60
  -4  -2   3   12.90    2.30
  -4  -2   3   15.40    2.00
  -4  -2   3   16.40    2.00
  -4  -2   3   14.40    1.80
  -4  -2   3   14.40    2.40
  -4  -2   3   14.40    2.40
   3   2  -3   86.09    4.50
   3   2  -3   83.89    4.40
   3   2  -3   88.99    4.60
   3   2  -3   90.59    3.80
   3   2  -3   87.09    3.60
   3   2  -3   90.19    3.70
   3   2  -3   87.39    4.40
   3   2  -3   86.49    3.60
   3   2  -3   87.39    3.60
   3   2  -3   91.59    4.40
   3   2  -3  102.99    3.90
   3   2  -3   97.49    4.10
  -3  -2   3   86.59    3.90
  -3  -2   3   95.29    4.60
  -3  -2   3   86.19    4.20
  -3  -2   3   90.69    3.80
  -3  -2   3   91.99    3.80
  -3  -2   3   85.89    4.40
  -3  -2   3   87.99    3.80
  -3  -2   3   90.79    3.60
  -3  -2   3   87.89    4.10
  -3  -2   3   91.29    4.30
   2   2  -3  117.09    4.20
   2   2  -3  123.49    5.00
   2   2  -3  121.69    4.80
   2   2  -3  131.29    5.10
   2   2  -3  118.89    4.40
   2   2  -3  124.09    4.80
   2   2  -3  127.29    4.70
   2   2  -3  123.49    4.20
   2   2  -3  117.19    4.20
   2   2  -3  121.69    4.20
   2   2  -3  121.19    4.90
  -2  -2   3  127.69    4.90
  -2  -2   3  120.89    4.20
  -2  -2   3  125.39    4.20
  -2  -2   3  131.49    5.10
  -2  -2   3  119.99    4.70
  -2  -2   3  122.39    4.40
  -2  -2   3  124.19    4.30
  -2  -2   3  121.99    4.60
  -2  -2   3  120.49    4.40
  -2  -2   3  126.79    4.70
   1   2  -3  391.46   11.00
   1   2  -3  417.26   11.50
   1   2  -3  399.56   11.00
   1   2  -3  409.96   11.10
   1   2  -3  375.56   11.10
   1   2  -3  393.46   11.30
   1   2  -3  402.16   11.50
   1   2  -3  389.26   11.40
  -1  -2   3  390.46   11.40
  -1  -2   3  414.36   11.10
  -1  -2   3  399.16   11.10
  -1  -2   3  399.46   11.00
  -1  -2   3  409.56   11.50
  -1  -2   3  405.16   11.10
  -1  -2   3  391.66   11.40
   0   2  -3 1443.36   37.70
   0   2  -3 1510.55   37.70
   0   2  -3 1494.15   37.80
   0   2  -3 1495.15   37.70
   0   2  -3 1510.85   37.50
   0   2  -3 1552.84   37.80
   0  -2   3 1444.76   37.70
   0  -2   3 1524.95   37.70
   0  -2   3 1551.14   37.90
   0  -2   3 1533.45   37.70
   0  -2   3 1409.66   37.50
   0  -2   3 1448.85   37.80
   0  -2   3 1529.25   37.80
  -1   2  -3 1018.60   26.10
  -1   2  -3  989.60   26.20
  -1   2  -3  955.40   25.90
  -1   2  -3 1038.00   26.00
  -1   2  -3 1029.20   26.60
  -1   2  -3  996.00   26.20
  -1   2  -3 1031.30   26.00
  -1   2  -3 1018.10   26.40
  -1   2  -3 1000.70   26.20
   1  -2   3 1021.30   26.30
   1  -2   3 1041.60   26.40
   1  -2   3 1002.80   26.00
   1  -2   3 1013.20   26.00
   1  -2   3  999.90   25.80
   1  -2   3 1010.70   26.10
   1  -2   3 1057.29   26.30
   1  -2   3 1035.30   26.30
  -2   2  -3  442.46   13.10
  -2   2  -3  447.96   12.90
  -2   2  -3  446.76   12.10
  -2   2  -3  437.16   12.80
  -2   2  -3  485.65   12.90
  -2   2  -3  440.76   12.10
  -2   2  -3  444.36   12.80
  -2   2  -3  407.46   12.30
  -2   2  -3  472.75   12.60
  -2   2  -3  440.96   12.50
   2  -2   3  456.85   12.30
   2  -2   3  429.06   12.40
   2  -2   3  446.16   12.50
   2  -2   3  447.86   12.70
   2  -2   3  452.75   12.90
   2  -2   3  430.86   12.60
   2  -2   3  439.56   12.90
   2  -2   3  425.26   12.70
   2  -2   3  442.46   12.30
   2  -2   3  454.65   12.90
  -3   2  -3   48.80    2.80
  -3   2  -3   51.09    3.20
  -3   2  -3   54.19    2.50
  -3   2  -3   54.69    2.90
  -3   2  -3   54.59    3.50
  -3   2  -3   51.29    3.20
  -3   2  -3   57.59    3.10
  -3   2  -3   51.69    3.20
  -3   2  -3   56.49    2.50
   3  -2   3   56.29    2.80
   3  -2   3   53.19    3.30
   3  -2   3   50.59    3.20
   3  -2   3   52.19    3.00
   3  -2   3   51.09    3.00
   3  -2   3   50.79    3.10
   3  -2   3   50.89    2.70
   3  -2   3   54.89    3.00
   3  -2   3   61.49    3.40
   3  -2   3   49.90    3.20
   3  -2   3   53.59    2.70
  -4   2  -3  119.29    5.20
  -4   2  -3  116.19    4.20
  -4   2  -3  118.59    5.40
  -4   2  -3  110.89    5.60
  -4   2  -3  115.29    4.20
  -4   2  -3  118.49    5.50
  -4   2  -3  114.19    4.70
  -4   2  -3  120.29    5.70
  -4   2  -3  115.39    5.20
   4  -2   3  121.59    5.00
   4  -2   3  112.19    5.10
   4  -2   3  117.99    5.60
   4  -2   3  113.59    5.30
   4  -2   3  121.49    5.40
   4  -2   3  118.29    4.80
   4  -2   3  113.89    4.80
   4  -2   3  112.69    5.60
   4  -2   3  117.89    5.10
   4  -2   3  116.69    5.10
  -5   2  -3    4.40    1.80
  -5   2  -3    2.80    1.30
  -5   2  -3    2.80    1.20
  -5   2  -3    0.40    1.30
  -5   2  -3    2.20    1.40
   5  -2   3    2.60    1.20
   5  -2   3    5.20    1.50
   5  -2   3    0.90    1.60
   5  -2   3    0.80    1.20
   5  -2   3    1.30    1.20
   5  -2   3   -0.10    1.20
   5  -2   3    0.60    1.30
   5  -2   3    1.50    1.00
  -6   2  -3  292.77   11.20
  -6   2  -3  282.67   11.40
  -6   2  -3  278.67   11.20
   6  -2   3  299.57   11.10
   6  -2   3  300.57   10.70
   6  -2   3  290.47   10.50
   6  -2   3  281.07   10.50
   6  -2   3  287.07   10.80
   6  -2   3  289.07   11.20
  -7   2  -3    9.40    2.50
  -7   2  -3    6.10    2.60
  -7   2  -3    9.20    2.80
   7  -2   3   10.00    2.50
   7  -2   3    5.30    2.20
   7  -2   3    7.30    2.00
   7  -2   3    4.80    2.20
   7  -2   3    0.40    1.10
  -8   2  -3    1.60    2.30
  -8   2  -3    1.30    1.90
  -8   2  -3    0.00    2.50
   8  -2   3    1.60    2.00
   8  -2   3    1.50    1.70
   8  -2   3   -0.30    0.90
  -9   2  -3   -1.20    2.30
  -9   2  -3    0.10    1.90
   9  -2   3   -0.60    1.60
[truncated: 2,310,332 more chars]
