# Supplementary material for: Syntheses, crystal structures and Hirshfeld surface analyses of (3aR,4S,7R,7aS)-2-(perfluoro­pyridin-4-yl)-3a,4,7,7a-tetra­hydro-4,7-methano­iso­indole-1,3-dione and (3aR,4S,7R,7aS)-2-[(perfluoro­pyridin-4-yl)­oxy]-3a,4,7,7a-tetra­hydro-4,7-methano­iso­indole-1,3-dione
Source: Acta Crystallogr E Crystallogr Commun. 2019 Jul 12;75(Pt 8):1153–7. doi: 10.1107/S2056989019009769 (PMC6690472; doi:10.1107/S2056989019009769)
Supplement: Supplementary file 2 [file e-75-01153-Isup2.hkl]

data_I                                                                          
_shelx_title ' 10Dec18_AP1_0m_a.res in P-1'                                     
_shelx_refln_list_code          4                                               
_shelx_F_calc_maximum      150.80                                               
_exptl_crystal_F_000       632.00                                               
_reflns_d_resolution_high  0.7000                                               
                                                                                
loop_                                                                           
 _space_group_symop_operation_xyz                                               
 'x, y, z'                                                                      
 '-x, -y, -z'                                                                   
                                                                                
_cell_length_a     7.0347                                                       
_cell_length_b    10.2564                                                       
_cell_length_c    18.1290                                                       
_cell_angle_alpha  78.844                                                       
_cell_angle_beta   80.165                                                       
_cell_angle_gamma  87.242                                                       
                                                                                
_shelx_F_squared_multiplier     1.000                                           
                                                                                
loop_                                                                           
 _refln_index_h                                                                 
 _refln_index_k                                                                 
 _refln_index_l                                                                 
 _refln_F_squared_calc                                                          
 _refln_F_squared_meas                                                          
 _refln_F_squared_sigma                                                         
 _refln_observed_status                                                         
   1   0   0        215.81        232.44         2.57 o                         
   2   0   0       1034.75        998.52         7.65 o                         
   3   0   0       6981.39       7297.02        41.65 o                         
   4   0   0       1290.99       1308.62         7.82 o                         
   5   0   0        256.38        266.48         3.54 o                         
   6   0   0        131.32        136.20         3.86 o                         
   7   0   0         62.03         51.02         3.40 o                         
   8   0   0          6.45          6.81         2.42 o                         
   9   0   0         54.75         51.62         6.35 o                         
  -9   1   0         35.05         41.14         4.26 o                         
  -8   1   0         27.79         34.41         3.27 o                         
  -7   1   0        214.38        214.05         6.53 o                         
  -6   1   0       1755.32       1795.01        16.13 o                         
  -5   1   0       1379.43       1453.50        11.59 o                         
  -4   1   0        703.78        702.84         5.42 o                         
  -3   1   0       3263.80       3187.63        20.58 o                         
  -2   1   0        516.14        560.38         4.25 o                         
  -1   1   0       1275.23       1119.33        16.82 o                         
   0   1   0       1567.53       1615.56        15.15 o                         
   1   1   0       3185.76       3065.30        31.10 o                         
   2   1   0          7.83          3.20         0.48 o                         
   3   1   0         84.01         95.85         1.25 o                         
   4   1   0         30.38         32.01         0.99 o                         
   5   1   0        306.36        298.99         3.29 o                         
   6   1   0         84.36         79.38         3.14 o                         
   7   1   0          2.40          0.33         3.22 o                         
   8   1   0          1.69          2.62         2.21 o                         
   9   1   0        158.16        172.68         9.51 o                         
  -9   2   0         15.52         14.79         3.26 o                         
  -8   2   0         49.11         49.69         4.17 o                         
  -7   2   0        157.28        176.13         5.13 o                         
  -6   2   0       1120.31       1140.59        11.42 o                         
  -5   2   0        342.15        354.75         4.56 o                         
  -4   2   0         12.29         14.89         0.84 o                         
  -3   2   0        570.14        635.66         4.96 o                         
  -2   2   0        123.33         97.89         1.36 o                         
  -1   2   0          6.20          0.93         0.44 o                         
   0   2   0       6889.76       6747.42       116.32 o                         
   1   2   0         11.42          3.81         0.50 o                         
   2   2   0       1425.52       1698.17        10.96 o                         
   3   2   0        416.57        453.31         3.63 o                         
   4   2   0         37.80         37.52         1.03 o                         
   5   2   0          7.77          7.40         0.87 o                         
   6   2   0          3.99          0.65         1.48 o                         
   7   2   0        134.70        127.40         7.24 o                         
   8   2   0         73.83         72.02         4.93 o                         
   9   2   0         72.27         64.57         5.06 o                         
  -9   3   0         44.32         42.96         7.55 o                         
  -8   3   0          1.10          4.43         2.24 o                         
  -7   3   0        143.98        138.57         4.82 o                         
  -6   3   0        408.36        377.04         6.26 o                         
  -5   3   0         16.57         15.79         1.33 o                         
  -4   3   0        116.10        120.49         2.03 o                         
  -3   3   0       1773.47       2039.45        13.39 o                         
  -2   3   0        105.91        124.78         1.58 o                         
  -1   3   0       4554.77       4560.68        28.54 o                         
   0   3   0       3209.79       3482.70        23.45 o                         
   1   3   0        774.63        628.54         4.73 o                         
   2   3   0         66.54         52.98         1.13 o                         
   3   3   0        497.67        458.68         4.28 o                         
   4   3   0       1311.64       1304.76         9.06 o                         
   5   3   0          8.06         17.49         1.13 o                         
   6   3   0         48.75         51.10         2.92 o                         
   7   3   0        121.59        122.17         5.68 o                         
   8   3   0         16.32         19.76         3.63 o                         
   9   3   0         27.98         30.93         5.69 o                         
  -9   4   0        165.33        162.07         8.86 o                         
  -8   4   0         42.44         47.77         4.36 o                         
  -7   4   0         20.50         20.09         2.15 o                         
  -6   4   0        145.48        161.94         4.41 o                         
  -5   4   0        133.54        145.32         3.21 o                         
  -4   4   0          9.64         19.37         1.15 o                         
  -3   4   0          6.27         10.30         0.68 o                         
  -2   4   0         70.70         54.38         1.24 o                         
  -1   4   0       1096.04       1128.59         7.31 o                         
   0   4   0         28.28         32.30         0.94 o                         
   1   4   0       2332.27       2489.99        14.94 o                         
   2   4   0       3789.18       4289.48        24.49 o                         
   3   4   0       2460.85       2729.32        17.13 o                         
   4   4   0        561.00        591.39         5.52 o                         
   5   4   0          6.75          3.12         0.89 o                         
   6   4   0          3.69          3.23         1.61 o                         
   7   4   0        102.36        105.19         6.12 o                         
   8   4   0         59.87         60.11         5.22 o                         
   9   4   0          8.84         10.49         7.06 o                         
  -9   5   0        160.13        196.06         9.93 o                         
  -8   5   0         54.51         41.59         3.86 o                         
  -7   5   0         18.89         12.73         2.16 o                         
  -6   5   0        169.81        178.23         4.93 o                         
  -5   5   0        165.72        174.64         4.03 o                         
  -4   5   0         35.25         37.16         1.83 o                         
  -3   5   0       2808.94       2866.04        23.46 o                         
  -2   5   0        628.63        671.31         5.07 o                         
  -1   5   0        543.57        471.43         3.79 o                         
   0   5   0        722.73        673.16         5.25 o                         
   1   5   0        336.01        310.65         2.79 o                         
   2   5   0        695.07        883.78         6.73 o                         
   3   5   0        754.50        804.14         6.97 o                         
   4   5   0        533.28        526.60         5.72 o                         
   5   5   0          4.06          6.82         1.09 o                         
   6   5   0          4.58          2.03         1.51 o                         
   7   5   0        107.80        101.28         5.49 o                         
   8   5   0         51.04         31.60         4.11 o                         
   9   5   0          3.74         -0.76         3.26 o                         
  -8   6   0          8.17          8.13         3.50 o                         
  -7   6   0         24.75         23.58         2.40 o                         
  -6   6   0          5.55          8.93         1.76 o                         
  -5   6   0        115.09        113.89         5.09 o                         
  -4   6   0        219.80        175.82         3.67 o                         
  -3   6   0        374.43        370.24         4.74 o                         
  -2   6   0          0.40          4.20         0.73 o                         
  -1   6   0         82.15         62.87         1.61 o                         
   0   6   0       1324.44       1304.51         9.58 o                         
   1   6   0        246.38        280.65         3.12 o                         
   2   6   0        342.79        298.78         3.73 o                         
   3   6   0        524.57        642.18         6.52 o                         
   4   6   0         21.25         17.85         1.33 o                         
   5   6   0        300.48        272.58         4.61 o                         
   6   6   0         13.51         13.55         1.97 o                         
   7   6   0        297.59        296.68        12.81 o                         
   8   6   0        144.25        143.46         9.41 o                         
   9   6   0         12.70         13.38         5.08 o                         
  -8   7   0         68.95         74.17         5.14 o                         
  -7   7   0          2.78          0.04         1.49 o                         
  -6   7   0        236.84        223.46         5.71 o                         
  -5   7   0         68.27         64.46         3.39 o                         
  -4   7   0         13.85         10.31         1.46 o                         
  -3   7   0          7.92         14.21         1.43 o                         
  -2   7   0        259.32        273.86         3.77 o                         
  -1   7   0       2306.76       2307.05        17.90 o                         
   0   7   0        212.83        218.56         3.53 o                         
   1   7   0        169.00        218.13         3.34 o                         
   2   7   0        107.02        101.72         2.36 o                         
   3   7   0         51.47         43.16         1.90 o                         
   4   7   0        359.97        360.80         5.80 o                         
   5   7   0        204.98        191.62         4.60 o                         
   6   7   0          9.41          6.13         1.68 o                         
   7   7   0          8.37          9.20         2.48 o                         
   8   7   0         46.53         45.35         5.03 o                         
  -8   8   0          8.96          9.36         2.74 o                         
  -7   8   0         28.28         35.53         3.25 o                         
  -6   8   0          8.80         17.05         2.34 o                         
  -5   8   0         77.24         82.92         4.25 o                         
  -4   8   0        138.53        154.29         4.74 o                         
  -3   8   0          0.67          0.52         1.19 o                         
  -2   8   0         67.95         60.95         2.80 o                         
  -1   8   0       1416.87       1437.62        12.90 o                         
   0   8   0        376.15        344.25         4.94 o                         
   1   8   0        426.69        444.37         5.48 o                         
   2   8   0        274.30        245.66         5.41 o                         
   3   8   0        813.71        794.03        11.08 o                         
   4   8   0         13.84         11.44         1.70 o                         
   5   8   0         41.08         45.26         2.96 o                         
   6   8   0        385.17        377.81         7.46 o                         
   7   8   0         35.01         35.65         3.63 o                         
   8   8   0         97.87         98.17         9.33 o                         
  -7   9   0        163.45        203.30         8.09 o                         
  -6   9   0         19.00         18.25         2.50 o                         
  -5   9   0         54.96         52.72         3.71 o                         
  -4   9   0         11.62          7.48         1.76 o                         
  -3   9   0         37.19         31.74         2.44 o                         
  -2   9   0         63.73         53.38         2.77 o                         
  -1   9   0        642.76        628.88         8.03 o                         
   0   9   0        119.34        118.04         3.68 o                         
   1   9   0        159.42        156.51         4.06 o                         
   2   9   0        472.99        503.31         9.31 o                         
   3   9   0         18.15         11.42         1.93 o                         
   4   9   0        116.38         93.83         3.82 o                         
   5   9   0          0.01          1.65         1.92 o                         
   6   9   0          1.63          1.60         1.71 o                         
   7   9   0         10.66          8.96         2.65 o                         
  -7  10   0        315.76        387.71        10.02 o                         
  -6  10   0         82.44         82.44         5.20 o                         
  -5  10   0          6.25          7.26         2.13 o                         
  -4  10   0         31.56         20.77         2.56 o                         
  -3  10   0          2.97          2.32         1.36 o                         
  -2  10   0         12.21         14.53         2.14 o                         
  -1  10   0        432.68        399.79         8.95 o                         
   0  10   0          2.13          1.56         1.05 o                         
   1  10   0          1.54          1.43         1.34 o                         
   2  10   0         30.28         27.53         2.57 o                         
   3  10   0         73.89         59.00         4.06 o                         
   4  10   0          8.81          6.83         2.01 o                         
   5  10   0          1.61          2.14         2.40 o                         
   6  10   0          2.07          0.45         3.68 o                         
   7  10   0         14.77         12.36         3.26 o                         
  -6  11   0         87.33         97.55         5.60 o                         
  -5  11   0          0.50          1.30         1.97 o                         
  -4  11   0          2.33         -1.99         1.99 o                         
  -3  11   0          0.39         -0.47         1.50 o                         
  -2  11   0         75.05         77.67         4.04 o                         
  -1  11   0         73.69         68.30         3.50 o                         
   0  11   0        107.20        114.77         4.43 o                         
   1  11   0         29.59         33.40         2.70 o                         
   2  11   0          6.10          4.89         1.83 o                         
   3  11   0         61.34         57.55         3.67 o                         
   4  11   0        851.36        948.53        15.98 o                         
   5  11   0          8.87          5.02         2.73 o                         
   6  11   0          0.04          1.96         2.81 o                         
  -5  12   0          4.89          5.03         2.45 o                         
  -4  12   0         60.26         72.96         4.80 o                         
  -3  12   0         83.33         80.06         4.85 o                         
  -2  12   0        159.00        162.72         6.28 o                         
  -1  12   0         65.29         69.41         4.52 o                         
   0  12   0         52.36         43.86         3.62 o                         
   1  12   0         22.03         17.21         2.77 o                         
   2  12   0         37.15         36.22         2.99 o                         
   3  12   0        176.48        192.29         6.32 o                         
   4  12   0         12.32          8.58         2.45 o                         
   5  12   0          3.12          1.14         2.80 o                         
  -4  13   0          1.56         -1.76         2.44 o                         
  -3  13   0         20.38         18.88         3.29 o                         
  -2  13   0          0.18         -0.71         1.93 o                         
  -1  13   0          0.02          0.16         2.06 o                         
   0  13   0          3.42          5.44         2.33 o                         
   1  13   0         51.86         48.88         3.77 o                         
   2  13   0          3.02          2.40         2.07 o                         
   3  13   0          0.15         -2.08         2.08 o                         
   4  13   0        101.66        102.85         6.16 o                         
  -2  14   0         21.98         25.19         3.94 o                         
  -1  14   0          0.64         -0.10         2.49 o                         
   0  14   0          7.51          0.12         2.81 o                         
   1  14   0        182.58        175.67         6.80 o                         
   2  14   0        177.88        192.86         7.09 o                         
  -1 -14   1          0.43          0.20         2.22 o                         
   0 -14   1          0.01         -2.37         2.37 o                         
   1 -14   1          2.39          0.58         4.01 o                         
  -4 -13   1         40.99         45.98         4.55 o                         
  -3 -13   1         53.97         50.47         4.17 o                         
  -2 -13   1          1.62         -1.02         1.82 o                         
  -1 -13   1          6.85          7.62         2.64 o                         
   0 -13   1         25.42         28.61         3.39 o                         
   1 -13   1         10.11          5.63         2.75 o                         
   2 -13   1         36.90         30.98         3.49 o                         
   3 -13   1          4.47          3.27         2.78 o                         
  -5 -12   1         58.60         49.43         4.56 o                         
  -4 -12   1          1.92         -0.60         2.20 o                         
  -3 -12   1          0.01          0.33         1.87 o                         
  -2 -12   1          2.23          3.04         2.12 o                         
  -1 -12   1          0.00         -1.36         1.63 o                         
   0 -12   1         19.38         27.94         2.86 o                         
   1 -12   1        145.60        160.67         6.46 o                         
   2 -12   1         45.37         53.99         3.81 o                         
   3 -12   1         53.35         48.49         4.11 o                         
   4 -12   1         70.25         86.67         5.20 o                         
   5 -12   1          8.98          8.57         2.67 o                         
  -6 -11   1          7.83         12.13         3.29 o                         
  -5 -11   1        134.86        135.26         6.19 o                         
  -4 -11   1          0.85         -0.30         1.84 o                         
  -3 -11   1         41.18         32.85         3.21 o                         
  -2 -11   1          0.62         -1.16         1.55 o                         
  -1 -11   1          3.80          1.62         1.61 o                         
   0 -11   1          6.75          3.82         1.51 o                         
   1 -11   1         26.15         14.75         2.32 o                         
   2 -11   1         78.06         69.09         3.84 o                         
   3 -11   1          2.88          0.76         1.78 o                         
   4 -11   1         30.43         26.73         2.97 o                         
   5 -11   1          1.61          1.11         1.82 o                         
   6 -11   1         47.40         46.92         4.07 o                         
  -7 -10   1          6.28          3.26         3.79 o                         
  -6 -10   1         22.50         22.21         4.04 o                         
  -5 -10   1         23.60         16.24         3.17 o                         
  -4 -10   1        184.41        185.53        10.70 o                         
  -3 -10   1         72.66         63.65         3.65 o                         
  -2 -10   1         16.50         14.91         2.05 o                         
  -1 -10   1        128.44        136.16         5.91 o                         
   0 -10   1         16.69         22.08         2.03 o                         
   1 -10   1        218.65        218.76         5.03 o                         
   2 -10   1         36.37         34.15         2.69 o                         
   3 -10   1          0.00         -0.73         1.32 o                         
   4 -10   1          4.48          0.19         1.70 o                         
   5 -10   1          3.46          4.37         2.00 o                         
   6 -10   1          5.87          8.17         2.52 o                         
  -7  -9   1          2.41         -0.37         2.30 o                         
  -6  -9   1         37.94         32.43         3.60 o                         
  -5  -9   1          1.12          1.89         1.57 o                         
  -4  -9   1          4.60          1.08         1.38 o                         
  -3  -9   1          2.65          0.89         1.42 o                         
  -2  -9   1         57.32         45.74         2.88 o                         
  -1  -9   1        234.89        247.06         4.72 o                         
   0  -9   1       1108.49       1113.82        11.52 o                         
   1  -9   1       2092.07       2179.38        20.47 o                         
   2  -9   1         48.28         49.84         2.80 o                         
   3  -9   1         18.74         20.81         2.21 o                         
   4  -9   1        207.08        202.44         5.62 o                         
   5  -9   1         20.30         15.06         2.25 o                         
   6  -9   1         78.27         76.25         4.58 o                         
   7  -9   1        145.55        149.71         6.25 o                         
  -8  -8   1         33.56         31.50         4.84 o                         
  -7  -8   1         57.16         53.94         5.52 o                         
  -6  -8   1          0.91          0.96         1.65 o                         
  -5  -8   1        199.50        202.75         5.37 o                         
  -4  -8   1        143.92        149.78         4.40 o                         
  -3  -8   1        109.00        113.49         3.80 o                         
  -2  -8   1        276.54        260.55         5.13 o                         
  -1  -8   1        227.45        208.08         3.46 o                         
   0  -8   1        172.78        162.42         3.21 o                         
   1  -8   1         13.33         10.13         1.23 o                         
   2  -8   1        379.33        356.84         5.73 o                         
   3  -8   1         31.43         22.37         1.97 o                         
   4  -8   1         18.97         11.24         1.75 o                         
   5  -8   1         34.15         30.76         3.39 o                         
   6  -8   1          0.05         -0.05         1.42 o                         
   7  -8   1          0.98         -2.11         2.11 o                         
   8  -8   1         15.55         13.25         3.17 o                         
  -8  -7   1          4.35          0.04         2.69 o                         
  -7  -7   1          3.37          6.14         2.08 o                         
  -6  -7   1        244.79        257.29         6.79 o                         
  -5  -7   1        167.49        192.33         4.59 o                         
  -4  -7   1        194.19        196.90         4.28 o                         
  -3  -7   1          2.46          0.64         0.98 o                         
  -2  -7   1        367.17        361.39         4.47 o                         
  -1  -7   1        726.73        749.02         7.29 o                         
   0  -7   1        684.65        710.45         6.72 o                         
   1  -7   1        292.90        258.29         3.63 o                         
   2  -7   1        294.56        327.53         4.35 o                         
   3  -7   1        209.88        184.68         3.57 o                         
   4  -7   1        215.23        174.47         3.89 o                         
   5  -7   1        128.03        107.91         4.25 o                         
   6  -7   1         77.20         65.38         3.68 o                         
   7  -7   1          9.12          4.94         2.21 o                         
   8  -7   1         20.10         18.02         3.14 o                         
  -8  -6   1          8.17          7.31         3.51 o                         
  -7  -6   1         27.31         28.90         3.49 o                         
  -6  -6   1         17.20         19.62         2.53 o                         
  -5  -6   1          1.19          1.98         1.13 o                         
  -4  -6   1         80.24         76.67         2.43 o                         
  -3  -6   1        139.43        150.90         3.02 o                         
  -2  -6   1         75.06         76.35         1.96 o                         
  -1  -6   1         35.55         49.13         1.29 o                         
   0  -6   1        328.43        336.50         3.43 o                         
   1  -6   1          0.40          0.25         0.58 o                         
   2  -6   1         66.31         53.34         1.69 o                         
   3  -6   1        765.46        676.86         7.13 o                         
   4  -6   1         61.06         50.14         2.20 o                         
   5  -6   1        226.08        170.34         4.69 o                         
   6  -6   1          1.18         -0.91         1.43 o                         
   7  -6   1          1.42          1.79         1.71 o                         
   8  -6   1         70.86         81.51         5.56 o                         
  -9  -5   1          3.85          4.10         3.51 o                         
  -8  -5   1        120.56        116.85         7.08 o                         
  -7  -5   1         20.97         17.75         2.83 o                         
  -6  -5   1          2.63          1.69         1.59 o                         
  -5  -5   1        311.06        299.80         4.46 o                         
  -4  -5   1        122.81        139.74         2.83 o                         
  -3  -5   1         23.10          9.68         0.89 o                         
  -2  -5   1        344.35        303.94         3.02 o                         
  -1  -5   1         23.66         29.69         0.97 o                         
   0  -5   1        726.44        683.95         5.23 o                         
   1  -5   1          0.90          0.74         0.47 o                         
   2  -5   1        887.40       1021.72         7.33 o                         
   3  -5   1          6.00          5.05         0.80 o                         
   4  -5   1        174.82        210.76         3.63 o                         
   5  -5   1         32.47         27.65         2.06 o                         
   6  -5   1        168.86        167.47         5.07 o                         
   7  -5   1         48.16         43.18         2.91 o                         
   8  -5   1         68.52         77.21         7.08 o                         
   9  -5   1          2.25          5.78         3.35 o                         
  -9  -4   1         82.90         77.74         9.01 o                         
  -8  -4   1         45.65         50.64         5.17 o                         
  -7  -4   1        132.65        124.65         6.66 o                         
  -6  -4   1         12.71          9.92         1.95 o                         
  -5  -4   1         40.48         37.09         1.58 o                         
  -4  -4   1        769.11        852.09         7.05 o                         
  -3  -4   1        627.84        546.67         4.53 o                         
  -2  -4   1        499.19        586.81         4.37 o                         
  -1  -4   1         63.75         55.88         1.15 o                         
   0  -4   1       2310.32       2072.95        12.64 o                         
   1  -4   1        334.46        433.28         3.44 o                         
   2  -4   1       1970.85       2053.65        12.38 o                         
   3  -4   1        338.33        261.39         2.73 o                         
   4  -4   1          1.28          0.44         0.88 o                         
   5  -4   1        270.47        260.65         4.23 o                         
   6  -4   1         24.75         16.47         1.77 o                         
   7  -4   1         53.93         49.58         3.10 o                         
   8  -4   1        137.98        151.27         7.14 o                         
   9  -4   1         48.08         43.13         4.94 o                         
  -9  -3   1          0.67          0.03         3.37 o                         
  -8  -3   1         90.69         88.38         7.94 o                         
  -7  -3   1        160.11        154.78         6.36 o                         
  -6  -3   1        147.64        150.90         4.40 o                         
  -5  -3   1         52.18         63.31         1.95 o                         
  -4  -3   1         13.87         15.50         0.82 o                         
  -3  -3   1        377.09        416.74         3.49 o                         
  -2  -3   1        267.66        273.96         2.43 o                         
  -1  -3   1        851.44        909.43         6.30 o                         
   0  -3   1       2105.19       2165.27        13.24 o                         
   1  -3   1       4896.12       4968.90        30.16 o                         
   2  -3   1       1013.37       1114.52         7.99 o                         
   3  -3   1         26.91         51.57         1.23 o                         
   4  -3   1        220.43        271.08         2.94 o                         
   5  -3   1          3.54          4.42         0.94 o                         
   6  -3   1         30.38         31.74         2.01 o                         
   7  -3   1        322.96        356.48         6.68 o                         
   8  -3   1         52.81         53.10         4.83 o                         
   9  -3   1          7.65          2.12         2.99 o                         
  -9  -2   1          0.16          0.15         2.98 o                         
  -8  -2   1         16.38         16.21         2.91 o                         
  -7  -2   1          2.50          2.12         2.21 o                         
  -6  -2   1         44.61         49.51         2.85 o                         
  -5  -2   1       1558.68       1546.90        12.25 o                         
  -4  -2   1        967.83       1123.83         7.12 o                         
  -3  -2   1        714.64        739.09         4.86 o                         
  -2  -2   1       1731.57       1600.85        10.41 o                         
  -1  -2   1         61.22         91.44         1.61 o                         
   0  -2   1       3377.05       3491.13        32.95 o                         
   1  -2   1        753.94        814.74         5.92 o                         
   2  -2   1       1882.99       1861.18        11.95 o                         
   3  -2   1       1736.51       1727.54        12.04 o                         
   4  -2   1        691.72        619.17         5.03 o                         
   5  -2   1          1.31          0.64         0.74 o                         
   6  -2   1        746.90        782.53         8.24 o                         
   7  -2   1        221.27        221.10         5.16 o                         
   8  -2   1         14.08         12.31         2.49 o                         
   9  -2   1          6.44          1.36         2.47 o                         
  -9  -1   1          0.08         -2.39         2.39 o                         
  -8  -1   1          2.94          1.93         2.13 o                         
  -7  -1   1          5.56          7.29         2.48 o                         
  -6  -1   1        272.55        251.86         4.92 o                         
  -5  -1   1        542.91        533.00         4.99 o                         
  -4  -1   1         77.60         65.17         1.34 o                         
  -3  -1   1         19.22         30.22         0.84 o                         
  -2  -1   1         67.12         95.81         1.56 o                         
  -1  -1   1       3379.76       3633.96        28.49 o                         
   0  -1   1        188.53        229.37         2.90 o                         
   1  -1   1          1.47         17.75         0.96 o                         
   2  -1   1          3.22          5.42         0.51 o                         
   3  -1   1        951.24        931.58         6.64 o                         
   4  -1   1        470.10        491.35         4.21 o                         
   5  -1   1        483.84        462.62         5.26 o                         
   6  -1   1       1147.38       1132.84        10.63 o                         
   7  -1   1        153.66        174.15         4.95 o                         
   8  -1   1         11.68          8.51         2.25 o                         
   9  -1   1        123.58        130.01         6.78 o                         
  -9   0   1         11.49          7.18         2.96 o                         
  -8   0   1        174.88        173.07         7.42 o                         
  -7   0   1       1048.21       1067.89        15.41 o                         
  -6   0   1         55.36         60.54         2.60 o                         
  -5   0   1         31.50         26.79         1.34 o                         
  -4   0   1         83.95        123.98         1.60 o                         
  -3   0   1        408.37        399.41         3.65 o                         
  -2   0   1       2964.93       3025.42        19.80 o                         
  -1   0   1       7605.70       7499.80        69.77 o                         
   1   0   1       1558.34       1383.56        12.47 o                         
   2   0   1         92.67        119.89         1.57 o                         
   3   0   1          0.00          1.23         0.42 o                         
   4   0   1         90.29         67.52         1.19 o                         
   5   0   1        228.17        207.05         2.53 o                         
   6   0   1       1166.07       1254.60        12.67 o                         
   7   0   1          5.44          8.63         1.84 o                         
   8   0   1         49.65         44.38         3.94 o                         
   9   0   1         54.48         65.35         5.68 o                         
  -9   1   1         74.43         60.70         4.93 o                         
  -8   1   1          9.83          9.98         2.30 o                         
  -7   1   1        152.25        158.13         5.72 o                         
  -6   1   1         33.11         31.28         1.86 o                         
  -5   1   1       1709.47       1688.24        13.13 o                         
  -4   1   1         25.51         30.89         1.08 o                         
  -3   1   1         53.18         50.76         1.22 o                         
  -2   1   1       1386.86       1432.41        10.37 o                         
  -1   1   1        339.21        363.41         3.73 o                         
   0   1   1       7203.72       7131.23       110.91 o                         
   1   1   1         89.24         73.09         1.22 o                         
   2   1   1       8149.46       8695.96        91.39 o                         
   3   1   1         95.41        139.09         1.57 o                         
   4   1   1         24.67         18.18         0.74 o                         
   5   1   1        451.77        509.74         4.27 o                         
   6   1   1         45.71         40.09         2.37 o                         
   7   1   1          1.66         -0.31         1.70 o                         
   8   1   1         48.37         52.73         4.20 o                         
   9   1   1         67.85         65.46         5.10 o                         
  -9   2   1          1.28          4.43         2.90 o                         
  -8   2   1         91.84         91.24         5.37 o                         
  -7   2   1        148.45        146.61         5.12 o                         
  -6   2   1         10.13          9.67         1.30 o                         
  -5   2   1        301.21        293.52         3.99 o                         
  -4   2   1         10.82          9.75         0.74 o                         
  -3   2   1        545.30        661.40         4.97 o                         
  -2   2   1       2928.37       3051.42        19.62 o                         
  -1   2   1       1545.78       1460.96         9.84 o                         
   0   2   1        350.96        317.42         3.78 o                         
   1   2   1       1934.32       2081.43        14.79 o                         
   2   2   1       2846.86       3172.52        19.60 o                         
   3   2   1       4250.92       4831.92        29.67 o                         
   4   2   1        388.79        432.53         3.41 o                         
   5   2   1        851.79        920.88         7.71 o                         
   6   2   1        157.14        136.11         3.78 o                         
   7   2   1         14.92         16.51         2.30 o                         
   8   2   1         77.72         80.85         4.96 o                         
   9   2   1          0.00         -0.79         2.82 o                         
  -9   3   1         11.02         11.72         3.79 o                         
  -8   3   1        135.05        142.46         8.26 o                         
  -7   3   1         18.18         12.37         1.79 o                         
  -6   3   1         24.13         32.22         1.98 o                         
  -5   3   1        279.43        267.48         3.79 o                         
  -4   3   1         14.61          6.07         0.83 o                         
  -3   3   1       4289.12       4686.20        28.12 o                         
  -2   3   1       1485.61       1456.51         9.40 o                         
  -1   3   1        562.64        482.66         3.75 o                         
   0   3   1       1939.31       1963.71        12.69 o                         
   1   3   1        519.28        464.26         3.30 o                         
   2   3   1       3393.39       3470.86        19.86 o                         
   3   3   1          0.00          0.75         0.41 o                         
   4   3   1       1160.04       1222.77         8.36 o                         
   5   3   1         94.62         76.06         2.16 o                         
   6   3   1        372.84        364.00         5.80 o                         
   7   3   1         74.63         70.83         4.54 o                         
   8   3   1         24.92         35.02         3.66 o                         
   9   3   1          7.51         17.97         3.75 o                         
  -9   4   1         10.26         11.88         3.57 o                         
  -8   4   1          1.24         -1.70         2.32 o                         
  -7   4   1          3.24          1.79         1.49 o                         
  -6   4   1          0.20         -1.13         1.27 o                         
  -5   4   1         23.33         22.99         1.50 o                         
  -4   4   1         86.22         94.70         2.29 o                         
  -3   4   1          0.15          2.01         0.50 o                         
  -2   4   1        343.54        389.28         3.45 o                         
  -1   4   1        221.38        223.19         2.04 o                         
   0   4   1       1830.83       1838.57        11.82 o                         
   1   4   1       3631.28       4153.87        24.13 o                         
   2   4   1       1454.85       1608.22         9.70 o                         
   3   4   1       3456.50       3790.51        22.61 o                         
   4   4   1         31.95         11.51         0.98 o                         
   5   4   1          4.53          2.18         0.88 o                         
   6   4   1         57.79         48.08         2.40 o                         
   7   4   1         21.98         21.56         2.88 o                         
   8   4   1         47.12         50.99         4.83 o                         
   9   4   1        105.50        123.73        10.01 o                         
  -9   5   1         43.94         54.90         5.76 o                         
  -8   5   1         35.18         37.73         3.70 o                         
  -7   5   1         42.33         39.77         3.17 o                         
  -6   5   1        938.58        920.27        11.46 o                         
  -5   5   1        117.30         85.87         3.24 o                         
  -4   5   1        535.19        559.91         6.97 o                         
  -3   5   1       1604.06       1598.24        12.86 o                         
  -2   5   1         66.17         74.13         1.48 o                         
  -1   5   1         11.75          3.22         0.52 o                         
   0   5   1        270.52        289.17         2.72 o                         
   1   5   1         71.17         60.10         1.29 o                         
   2   5   1        334.86        335.65         3.21 o                         
   3   5   1        757.21        829.70         6.84 o                         
   4   5   1          1.67          1.61         0.81 o                         
   5   5   1        151.22        139.61         3.14 o                         
   6   5   1         78.94         68.46         3.09 o                         
   7   5   1         88.05         75.60         4.69 o                         
   8   5   1         27.84         30.08         3.95 o                         
   9   5   1          4.18          6.15         3.17 o                         
  -8   6   1          0.17         -2.49         2.49 o                         
  -7   6   1         65.89         63.63         3.70 o                         
  -6   6   1         10.06         11.34         1.82 o                         
  -5   6   1        592.03        537.37         8.33 o                         
  -4   6   1        278.74        281.64         4.76 o                         
  -3   6   1         45.94         32.76         1.60 o                         
  -2   6   1          8.26          6.08         0.70 o                         
  -1   6   1       2121.90       2250.81        14.90 o                         
   0   6   1        293.29        338.73         3.52 o                         
   1   6   1        592.39        716.98         6.87 o                         
   2   6   1        250.71        232.60         3.08 o                         
   3   6   1        989.01       1017.42         9.13 o                         
   4   6   1       1285.60       1345.98        11.61 o                         
   5   6   1         86.02         88.06         3.16 o                         
   6   6   1         13.00         12.37         1.85 o                         
   7   6   1         11.42         11.27         2.36 o                         
   8   6   1          1.69          9.72         3.20 o                         
   9   6   1         18.80         25.83         4.20 o                         
  -8   7   1          1.78          0.42         2.12 o                         
  -7   7   1          5.79          3.58         2.05 o                         
  -6   7   1        163.26        144.08         6.08 o                         
  -5   7   1        325.85        335.33         6.50 o                         
  -4   7   1        129.34        116.56         4.38 o                         
  -3   7   1          2.44          0.44         0.96 o                         
  -2   7   1       1164.15       1185.41        10.78 o                         
  -1   7   1         79.88         88.76         2.34 o                         
   0   7   1         66.98         71.69         2.08 o                         
   1   7   1        657.79        680.24         6.57 o                         
   2   7   1         13.61         26.53         1.77 o                         
   3   7   1        334.54        337.18         4.61 o                         
   4   7   1          4.46          3.57         1.36 o                         
   5   7   1         14.14         10.89         1.65 o                         
   6   7   1          1.63          2.23         1.39 o                         
   7   7   1         28.50         27.17         3.20 o                         
   8   7   1          9.13          8.96         3.23 o                         
  -8   8   1         70.20         70.27         4.64 o                         
  -7   8   1        129.27        137.49         5.61 o                         
  -6   8   1          6.34          2.74         2.00 o                         
  -5   8   1         98.85         82.34         3.98 o                         
  -4   8   1          2.57          0.83         1.36 o                         
  -3   8   1        244.47        254.28         4.64 o                         
  -2   8   1        765.52        722.68         8.54 o                         
  -1   8   1         11.63         13.09         1.26 o                         
   0   8   1        169.32        176.35         3.41 o                         
   1   8   1        101.87        101.97         2.82 o                         
   2   8   1        111.10        103.11         3.74 o                         
   3   8   1        397.21        371.24         5.66 o                         
   4   8   1         85.52         86.03         3.21 o                         
   5   8   1       1502.52       1556.19        17.09 o                         
   6   8   1         60.00         67.06         3.45 o                         
   7   8   1         11.06         10.83         2.99 o                         
   8   8   1        106.61        104.41         7.48 o                         
  -7   9   1         15.86         15.97         2.77 o                         
  -6   9   1          2.39          1.65         1.95 o                         
  -5   9   1         30.85         34.25         2.96 o                         
  -4   9   1          1.90          0.57         1.67 o                         
  -3   9   1         26.40         24.59         2.16 o                         
  -2   9   1       1068.27       1025.86        13.51 o                         
  -1   9   1       1026.50       1008.56        11.13 o                         
   0   9   1         14.57         15.32         2.08 o                         
   1   9   1         14.26         17.00         1.74 o                         
   2   9   1       1293.62       1282.67        16.29 o                         
   3   9   1          0.07         -1.49         1.49 o                         
   4   9   1        266.52        264.89         5.83 o                         
   5   9   1        124.29        131.25         4.97 o                         
   6   9   1        121.42        125.26         5.17 o                         
   7   9   1         16.56         18.73         3.21 o                         
  -7  10   1         16.52         13.17         3.22 o                         
  -6  10   1         26.29         27.44         3.40 o                         
  -5  10   1         13.57          7.38         2.00 o                         
  -4  10   1         11.98         15.53         2.37 o                         
  -3  10   1          4.07          7.07         1.73 o                         
  -2  10   1         58.46         68.63         3.70 o                         
  -1  10   1          1.26          0.30         1.15 o                         
   0  10   1         56.08         42.68         2.29 o                         
   1  10   1          9.08         12.84         1.84 o                         
   2  10   1         12.27         16.80         2.39 o                         
   3  10   1        197.30        174.65         6.65 o                         
   4  10   1         33.90         38.67         3.38 o                         
   5  10   1        284.71        271.18         7.61 o                         
   6  10   1         63.39         48.02         4.27 o                         
   7  10   1         29.81         17.53         3.44 o                         
  -6  11   1          1.17          0.00         2.25 o                         
  -5  11   1         39.57         55.23         3.93 o                         
  -4  11   1         40.94         38.11         3.20 o                         
  -3  11   1         97.48         98.36         6.69 o                         
  -2  11   1         69.94         82.96         5.44 o                         
  -1  11   1        258.20        273.81         5.78 o                         
   0  11   1         74.12         74.25         3.53 o                         
   1  11   1         10.25         11.85         2.12 o                         
   2  11   1          6.09          1.49         1.73 o                         
   3  11   1         90.04         76.13         4.11 o                         
   4  11   1         51.37         52.49         5.26 o                         
   5  11   1         30.68         36.45         3.67 o                         
   6  11   1         24.58         25.68         3.58 o                         
  -5  12   1         25.20         20.99         3.02 o                         
  -4  12   1         28.84         33.46         3.44 o                         
  -3  12   1         43.73         34.81         3.41 o                         
  -2  12   1         22.12         27.11         3.08 o                         
  -1  12   1        240.17        254.68         7.73 o                         
   0  12   1         33.04         27.13         2.64 o                         
   1  12   1          0.50         -0.66         1.70 o                         
   2  12   1         27.32         27.34         2.67 o                         
   3  12   1         83.10         75.75         4.60 o                         
   4  12   1          0.00          1.67         2.30 o                         
   5  12   1          2.28          2.83         2.66 o                         
  -4  13   1         48.02         51.63         4.44 o                         
  -3  13   1         57.46         60.66         4.89 o                         
  -2  13   1          5.76          2.54         2.34 o                         
  -1  13   1        139.49        152.12         6.51 o                         
   0  13   1        114.27        122.70         5.81 o                         
   1  13   1          0.15         -3.08         3.12 o                         
   2  13   1        116.22        119.30         5.61 o                         
   3  13   1         83.66         87.33         4.94 o                         
   4  13   1          1.94         -2.15         2.15 o                         
  -2  14   1          1.42         -0.20         2.64 o                         
  -1  14   1         38.08         45.79         6.06 o                         
   0  14   1         20.40         14.28         3.04 o                         
   1  14   1          0.01          0.93         2.75 o                         
   2  14   1          4.16          6.22         2.59 o                         
  -1 -14   2         44.83         48.00         3.87 o                         
   0 -14   2         52.07         48.11         4.17 o                         
   1 -14   2         24.34         21.24         3.51 o                         
  -3 -13   2         41.14         44.93         3.67 o                         
  -2 -13   2          0.03          1.69         1.99 o                         
  -1 -13   2          0.23          0.83         2.23 o                         
   0 -13   2         47.50         52.81         4.46 o                         
   1 -13   2         67.60         69.62         5.09 o                         
   2 -13   2          2.65         -1.04         2.30 o                         
   3 -13   2        103.85        125.44         6.27 o                         
  -5 -12   2         22.80         21.65         4.45 o                         
  -4 -12   2         23.58         30.07         3.17 o                         
  -3 -12   2         95.04         83.09         4.59 o                         
  -2 -12   2         29.16         24.78         2.78 o                         
  -1 -12   2          4.99          7.06         2.23 o                         
   0 -12   2          2.60          1.50         1.82 o                         
   1 -12   2         55.65         56.88         4.06 o                         
   2 -12   2        283.10        293.31         7.06 o                         
   3 -12   2          6.21          7.69         2.22 o                         
   4 -12   2          0.35         -1.90         1.93 o                         
   5 -12   2         44.33         42.48         3.67 o                         
  -6 -11   2          3.76          1.06         2.88 o                         
  -5 -11   2         10.32         14.27         4.22 o                         
  -4 -11   2         73.85         58.76         4.78 o                         
  -3 -11   2         50.51         51.87         3.40 o                         
  -2 -11   2         88.88         81.11         4.26 o                         
  -1 -11   2        184.76        169.93         5.49 o                         
   0 -11   2         29.47         17.80         2.26 o                         
   1 -11   2         16.21         12.40         2.01 o                         
   2 -11   2        273.38        273.00         6.55 o                         
   3 -11   2        134.07        161.06         5.93 o                         
   4 -11   2          1.94          0.84         1.76 o                         
   5 -11   2          5.01          5.73         2.32 o                         
   6 -11   2         24.14         23.52         3.47 o                         
  -6 -10   2          3.46         -0.35         3.22 o                         
  -5 -10   2         21.51         14.35         3.01 o                         
  -4 -10   2          4.95          5.91         2.11 o                         
  -3 -10   2         18.66         21.60         2.94 o                         
  -2 -10   2          9.80          7.19         1.89 o                         
  -1 -10   2          1.07         -0.40         1.29 o                         
   0 -10   2         89.56         92.68         3.54 o                         
   1 -10   2          0.50         -0.05         1.24 o                         
   2 -10   2          0.38         -0.55         1.52 o                         
   3 -10   2         17.32          7.74         1.94 o                         
   4 -10   2         38.64         36.08         2.99 o                         
   5 -10   2         13.71          9.09         2.25 o                         
   6 -10   2         59.42         62.74         5.40 o                         
  -7  -9   2         21.11         17.82         3.75 o                         
  -6  -9   2        237.59        235.86         7.95 o                         
  -5  -9   2        312.87        311.57         8.53 o                         
  -4  -9   2          0.07         -0.92         1.60 o                         
  -3  -9   2         31.42         26.86         2.49 o                         
  -2  -9   2        493.42        539.92         9.11 o                         
  -1  -9   2         31.23         27.48         2.08 o                         
   0  -9   2          0.09         -0.18         1.09 o                         
   1  -9   2         58.26         58.14         2.73 o                         
   2  -9   2        235.99        216.57         4.65 o                         
   3  -9   2          2.39          2.25         1.41 o                         
   4  -9   2        132.65        116.01         5.62 o                         
   5  -9   2         30.74         27.43         2.62 o                         
   6  -9   2         12.59         14.11         2.67 o                         
   7  -9   2         77.26         80.49         4.97 o                         
  -8  -8   2          7.14          7.04         4.06 o                         
  -7  -8   2         43.61         47.73         5.00 o                         
  -6  -8   2         11.25          6.89         2.30 o                         
  -5  -8   2         21.60         20.08         2.18 o                         
  -4  -8   2          0.02         -0.20         1.10 o                         
  -3  -8   2        109.09        102.52         3.90 o                         
  -2  -8   2        131.93        141.80         4.24 o                         
  -1  -8   2         33.12         36.05         1.87 o                         
   0  -8   2        267.80        266.38         4.25 o                         
   1  -8   2          0.78          0.81         1.01 o                         
   2  -8   2          6.90          5.72         1.33 o                         
   3  -8   2        734.96        726.10         9.49 o                         
   4  -8   2        479.65        496.28         7.24 o                         
   5  -8   2        102.65         80.92         3.93 o                         
   6  -8   2         30.77         28.85         2.78 o                         
   7  -8   2         57.47         60.67         5.01 o                         
   8  -8   2        140.10        169.62         7.27 o                         
  -8  -7   2          7.98          1.14         3.61 o                         
  -7  -7   2         24.53         19.99         5.23 o                         
  -6  -7   2        145.27        143.05         5.84 o                         
  -5  -7   2         20.46         16.02         1.88 o                         
  -4  -7   2        110.14        111.27         3.97 o                         
  -3  -7   2         91.00        105.99         2.98 o                         
  -2  -7   2       1325.08       1443.93        14.32 o                         
  -1  -7   2        442.71        458.56         5.25 o                         
   0  -7   2         54.10         58.65         1.91 o                         
   1  -7   2         45.99         42.98         2.45 o                         
   2  -7   2        154.30        152.59         3.09 o                         
   3  -7   2          0.01         -0.90         0.90 o                         
   4  -7   2          4.48          2.60         1.19 o                         
   5  -7   2         33.38         46.32         2.96 o                         
   6  -7   2         19.59         17.51         2.32 o                         
   7  -7   2          0.27         -1.13         1.75 o                         
   8  -7   2          5.60          1.50         2.37 o                         
  -8  -6   2        134.08        154.93         9.91 o                         
  -7  -6   2         61.76         56.94         5.16 o                         
  -6  -6   2        205.61        205.38         8.67 o                         
  -5  -6   2        118.97        115.88         4.87 o                         
  -4  -6   2        510.90        487.74         6.51 o                         
  -3  -6   2        338.19        349.30         4.61 o                         
  -2  -6   2        418.96        465.27         4.67 o                         
  -1  -6   2       1939.25       2010.09        12.88 o                         
   0  -6   2        519.74        530.43         5.16 o                         
   1  -6   2         17.73         10.46         0.76 o                         
   2  -6   2         29.78         15.09         1.09 o                         
   3  -6   2         91.58         88.87         2.41 o                         
   4  -6   2        803.05        809.22        10.35 o                         
   5  -6   2        220.15        176.15         4.63 o                         
   6  -6   2        117.28        111.44         4.42 o                         
   7  -6   2        101.19         99.42         4.53 o                         
   8  -6   2          4.27          1.57         2.25 o                         
  -9  -5   2          1.98          1.42         4.41 o                         
  -8  -5   2         60.37         59.16         6.43 o                         
  -7  -5   2          4.29          7.76         2.38 o                         
  -6  -5   2          9.32          6.41         1.91 o                         
  -5  -5   2        122.71        123.35         3.80 o                         
  -4  -5   2         10.10         10.86         1.17 o                         
  -3  -5   2        134.47        135.54         2.44 o                         
  -2  -5   2       1229.16       1447.26        10.18 o                         
  -1  -5   2        926.72       1061.92         7.28 o                         
   0  -5   2        380.14        349.81         3.29 o                         
   1  -5   2        225.80        266.82         2.73 o                         
   2  -5   2        213.20        219.12         2.52 o                         
   3  -5   2        350.47        398.38         4.87 o                         
   4  -5   2        555.21        542.46         6.49 o                         
   5  -5   2          1.47          1.84         1.16 o                         
   6  -5   2         57.13         55.30         3.07 o                         
   7  -5   2        460.37        480.16         9.84 o                         
   8  -5   2          2.87          4.29         2.90 o                         
   9  -5   2          0.43         -1.05         3.36 o                         
  -9  -4   2         15.17         12.26         4.15 o                         
  -8  -4   2         29.91         34.44         5.04 o                         
  -7  -4   2        434.06        443.79        11.18 o                         
  -6  -4   2          8.91          9.84         1.91 o                         
  -5  -4   2        143.83        132.73         3.38 o                         
  -4  -4   2        303.72        330.17         3.64 o                         
  -3  -4   2        190.87        237.02         2.66 o                         
  -2  -4   2       1152.37       1187.83         8.40 o                         
  -1  -4   2        546.77        613.98         4.67 o                         
   0  -4   2       1372.41       1361.44         9.45 o                         
   1  -4   2       5294.55       5518.75        32.74 o                         
   2  -4   2       1398.03       1438.66         9.33 o                         
   3  -4   2       1282.07       1310.80         8.75 o                         
   4  -4   2          5.37          8.65         1.01 o                         
   5  -4   2        106.62        116.14         3.39 o                         
   6  -4   2        112.86        104.51         3.82 o                         
   7  -4   2        126.82        125.21         6.34 o                         
   8  -4   2          2.74          5.18         2.67 o                         
   9  -4   2         33.02         37.24         5.27 o                         
  -9  -3   2        103.90         98.51         8.52 o                         
  -8  -3   2         54.13         43.06         5.57 o                         
  -7  -3   2        133.31        129.82         6.63 o                         
  -6  -3   2        553.21        574.51         9.68 o                         
  -5  -3   2       1016.42       1089.06        11.71 o                         
  -4  -3   2         66.71         83.29         1.57 o                         
  -3  -3   2        196.81        231.70         2.20 o                         
  -2  -3   2         42.73         39.04         1.02 o                         
  -1  -3   2        472.32        491.37         3.97 o                         
   0  -3   2        793.34        746.93         5.37 o                         
   1  -3   2        163.24        201.82         1.97 o                         
   2  -3   2       2650.06       2786.55        18.17 o                         
   3  -3   2         30.23         13.28         0.68 o                         
   4  -3   2        278.52        267.23         3.02 o                         
   5  -3   2         20.11         24.07         1.46 o                         
   6  -3   2         97.95        104.36         3.09 o                         
   7  -3   2       1235.26       1296.02        16.72 o                         
   8  -3   2        130.40        130.55         6.56 o                         
   9  -3   2         46.63         45.78         5.03 o                         
  -9  -2   2          9.84          4.87         2.76 o                         
  -8  -2   2         21.11         19.76         3.61 o                         
  -7  -2   2         90.52         86.91         5.14 o                         
  -6  -2   2        129.05        119.37         4.63 o                         
  -5  -2   2       1050.21       1011.10         9.36 o                         
  -4  -2   2       1017.36       1024.82         6.21 o                         
  -3  -2   2        182.31        173.60         1.87 o                         
  -2  -2   2       2199.77       2144.30        12.56 o                         
  -1  -2   2        281.29        263.17         2.47 o                         
   0  -2   2       1946.23       2024.24        15.74 o                         
   1  -2   2      11112.70      11661.95        99.25 o                         
   2  -2   2        344.52        358.29         3.16 o                         
   3  -2   2         32.99         60.86         1.35 o                         
   4  -2   2        766.88        905.03         6.94 o                         
   5  -2   2        142.20        119.27         2.43 o                         
   6  -2   2        477.03        470.36         6.07 o                         
   7  -2   2         83.49         69.48         3.62 o                         
   8  -2   2         50.01         45.62         3.75 o                         
   9  -2   2          0.26          2.97         2.60 o                         
  -9  -1   2          2.70          5.71         3.31 o                         
  -8  -1   2          2.42          4.54         2.32 o                         
  -7  -1   2          3.55          2.31         1.75 o                         
  -6  -1   2        123.99        127.54         4.23 o                         
  -5  -1   2       1249.64       1279.27        10.36 o                         
  -4  -1   2        121.55        152.14         1.86 o                         
  -3  -1   2          2.61          0.12         0.38 o                         
  -2  -1   2         21.30         46.44         0.90 o                         
  -1  -1   2      15645.91      16505.16       190.47 o                         
   0  -1   2        114.56         91.25         1.93 o                         
   1  -1   2      22740.59      22592.57       250.98 o                         
   2  -1   2       1518.10       1510.38        12.61 o                         
   3  -1   2        986.07       1062.74         7.25 o                         
   4  -1   2        357.09        400.38         3.38 o                         
   5  -1   2       1973.54       2018.61        16.44 o                         
   6  -1   2       1214.70       1210.20        13.11 o                         
   7  -1   2        410.71        403.39         7.54 o                         
   8  -1   2         22.14         22.06         2.84 o                         
   9  -1   2         15.37          9.48         2.99 o                         
  -9   0   2          2.04          8.52         3.46 o                         
  -8   0   2         77.02         88.05         6.14 o                         
  -7   0   2         68.27         74.62         4.26 o                         
  -6   0   2        908.34        935.59        11.98 o                         
  -5   0   2        350.71        329.57         4.27 o                         
  -4   0   2       1003.38       1069.83         7.76 o                         
  -3   0   2       2230.21       2413.79        14.94 o                         
  -2   0   2         57.86         68.24         1.08 o                         
  -1   0   2        235.67        252.16         2.73 o                         
   0   0   2        174.97        245.57         2.52 o                         
   1   0   2        114.41         63.23         1.39 o                         
   2   0   2       6870.39       7123.83        51.92 o                         
   3   0   2       2526.84       2500.32        14.22 o                         
   4   0   2        224.07        198.42         2.02 o                         
   5   0   2        135.57        134.75         2.04 o                         
   6   0   2       1286.49       1350.20        14.28 o                         
   7   0   2         89.29         92.54         4.12 o                         
   8   0   2         43.20         41.98         3.88 o                         
   9   0   2          1.00          0.38         2.50 o                         
  10   0   2         11.85          9.68         3.40 o                         
  -9   1   2          0.48         -0.64         2.93 o                         
  -8   1   2          5.96          4.21         2.09 o                         
  -7   1   2       1124.93       1194.41        15.58 o                         
  -6   1   2         21.42         15.92         1.69 o                         
  -5   1   2        488.82        496.72         5.62 o                         
  -4   1   2         13.15         19.50         0.90 o                         
  -3   1   2        394.05        397.19         3.26 o                         
  -2   1   2       1130.58       1209.64         7.97 o                         
  -1   1   2       2478.68       2460.87        23.16 o                         
   0   1   2        181.03        185.45         3.37 o                         
   1   1   2      10433.23      10954.89        95.69 o                         
   2   1   2         82.10         93.15         1.33 o                         
   3   1   2          4.83          8.60         0.59 o                         
   4   1   2       2721.80       2818.77        15.87 o                         
   5   1   2          2.11          4.14         0.67 o                         
   6   1   2        201.45        196.11         4.27 o                         
   7   1   2         77.22         76.51         4.10 o                         
   8   1   2          0.34         -0.90         2.24 o                         
   9   1   2         19.70         16.34         3.26 o                         
  -9   2   2          8.08          1.99         2.92 o                         
  -8   2   2          1.00          0.46         2.14 o                         
  -7   2   2        322.98        302.46         5.69 o                         
  -6   2   2         84.23         84.92         3.24 o                         
  -5   2   2        163.63        156.18         2.88 o                         
  -4   2   2         13.82         26.54         1.01 o                         
  -3   2   2        481.86        452.04         3.74 o                         
  -2   2   2       6086.24       6273.02        36.71 o                         
  -1   2   2        949.58       1022.34         7.29 o                         
   0   2   2        195.40        213.47         4.02 o                         
   1   2   2        520.41        586.15         4.34 o                         
   2   2   2       1975.62       2082.21        12.48 o                         
   3   2   2       3014.77       3162.78        20.51 o                         
   4   2   2       1579.26       1627.78        10.55 o                         
   5   2   2          7.00          7.42         0.86 o                         
   6   2   2         80.90         83.46         3.29 o                         
   7   2   2        193.11        186.55         5.72 o                         
   8   2   2          6.67          7.49         2.35 o                         
   9   2   2         44.45         38.71         4.20 o                         
  -9   3   2         24.15         35.58         4.82 o                         
  -8   3   2          0.81          1.58         1.90 o                         
  -7   3   2          0.67         -0.14         1.17 o                         
  -6   3   2        429.60        447.88         6.40 o                         
  -5   3   2         17.21         15.39         1.45 o                         
  -4   3   2          0.18          1.53         0.59 o                         
  -3   3   2         11.74         11.52         0.73 o                         
  -2   3   2       9740.47      10260.73        59.60 o                         
  -1   3   2       1529.78       1362.81         8.34 o                         
   0   3   2       1458.06       1470.70        12.97 o                         
   1   3   2       9019.11       9038.12        49.74 o                         
   2   3   2        348.28        320.23         2.65 o                         
   3   3   2        391.63        384.35         3.29 o                         
   4   3   2        375.86        389.89         3.80 o                         
   5   3   2          2.35          2.89         0.88 o                         
   6   3   2        157.76        162.60         3.63 o                         
   7   3   2        203.11        183.51         5.74 o                         
   8   3   2         45.81         41.68         3.92 o                         
   9   3   2          5.28         -2.47         2.61 o                         
  -9   4   2          1.21          5.98         3.44 o                         
  -8   4   2         36.57         44.03         4.12 o                         
  -7   4   2          0.82         -0.72         1.46 o                         
  -6   4   2        161.91        147.23         4.14 o                         
  -5   4   2         32.90         31.82         1.74 o                         
  -4   4   2        761.01        719.92         7.05 o                         
  -3   4   2        255.99        234.00         2.52 o                         
  -2   4   2        464.96        490.16         4.15 o                         
  -1   4   2       3182.45       3527.86        20.04 o                         
   0   4   2        818.58        802.56         5.20 o                         
   1   4   2       3249.16       3744.82        20.77 o                         
   2   4   2       2125.87       2244.44        13.05 o                         
   3   4   2        315.64        279.66         2.87 o                         
   4   4   2       1081.22       1162.49         8.92 o                         
   5   4   2        219.43        270.22         3.97 o                         
   6   4   2       1009.37        981.23        16.58 o                         
   7   4   2        372.30        368.81         8.84 o                         
   8   4   2         41.25         31.31         4.21 o                         
   9   4   2         20.81         22.05         4.24 o                         
  -9   5   2         38.50         31.81         4.96 o                         
  -8   5   2         14.05          8.73         2.69 o                         
  -7   5   2         27.82         26.22         2.59 o                         
  -6   5   2        453.16        456.39         7.28 o                         
  -5   5   2         80.74         81.01         3.41 o                         
  -4   5   2          5.22          7.30         1.18 o                         
  -3   5   2         57.24         27.49         1.23 o                         
  -2   5   2        283.83        302.84         2.81 o                         
  -1   5   2        743.68        769.18         5.46 o                         
   0   5   2        970.08       1025.62         6.81 o                         
   1   5   2        171.86        144.55         1.73 o                         
   2   5   2         45.03         71.08         1.42 o                         
   3   5   2       2058.54       2249.40        14.57 o                         
   4   5   2        739.37        763.43         6.87 o                         
   5   5   2         23.06         29.62         1.90 o                         
   6   5   2          5.18          2.63         1.07 o                         
   7   5   2          6.11          1.59         2.05 o                         
   8   5   2        160.05        154.38         8.06 o                         
   9   5   2          3.16          2.34         3.06 o                         
  -8   6   2          1.74         -1.30         2.04 o                         
  -7   6   2          6.98          3.82         1.82 o                         
  -6   6   2        219.85        196.37         5.40 o                         
  -5   6   2         26.08         17.83         1.93 o                         
  -4   6   2        552.49        547.82         7.11 o                         
  -3   6   2        509.63        546.82         8.09 o                         
  -2   6   2         24.23         17.99         0.95 o                         
  -1   6   2        177.10        193.21         2.29 o                         
   0   6   2        455.89        473.56         4.32 o                         
   1   6   2       1674.69       1781.26        11.98 o                         
   2   6   2        213.50        188.66         2.68 o                         
   3   6   2       1890.54       2076.39        15.77 o                         
   4   6   2        133.64        139.26         2.90 o                         
   5   6   2         67.84         77.35         3.19 o                         
   6   6   2         13.25          4.60         1.50 o                         
   7   6   2        102.85         92.27         7.89 o                         
   8   6   2         29.87         40.13         4.61 o                         
   9   6   2          0.14          0.21         2.89 o                         
  -8   7   2        134.31        131.17         5.70 o                         
  -7   7   2         26.55         30.82         2.91 o                         
  -6   7   2         64.79         62.41         3.92 o                         
  -5   7   2        435.29        363.08         6.82 o                         
  -4   7   2        186.10        179.52         4.09 o                         
  -3   7   2          2.23         -0.62         0.88 o                         
  -2   7   2        111.68        112.20         2.43 o                         
  -1   7   2        206.93        168.77         2.41 o                         
   0   7   2        671.72        651.77         9.25 o                         
   1   7   2        500.42        525.16         5.32 o                         
   2   7   2        203.15        178.48         2.77 o                         
   3   7   2         10.53         11.80         1.18 o                         
   4   7   2        319.96        340.57         5.36 o                         
   5   7   2       2116.02       2197.39        22.02 o                         
   6   7   2         49.97         54.74         3.46 o                         
   7   7   2          0.22         -1.66         1.66 o                         
   8   7   2         20.69         23.93         3.88 o                         
  -8   8   2         88.24        101.55         5.54 o                         
  -7   8   2         91.34        100.13         5.29 o                         
  -6   8   2          0.64         -1.73         1.73 o                         
  -5   8   2         27.29         22.01         2.43 o                         
  -4   8   2        191.49        178.78         4.77 o                         
  -3   8   2         18.06         19.91         1.73 o                         
  -2   8   2        716.00        670.05         8.66 o                         
  -1   8   2         30.49         19.16         1.40 o                         
   0   8   2        315.66        296.00         4.25 o                         
   1   8   2        204.38        190.68         3.38 o                         
   2   8   2         32.45         15.96         1.60 o                         
   3   8   2        187.96        201.54         4.03 o                         
   4   8   2         62.22         54.89         2.89 o                         
   5   8   2        631.73        647.60         9.81 o                         
   6   8   2        113.10        106.35         4.26 o                         
   7   8   2        170.70        180.85         6.63 o                         
   8   8   2         21.95         23.02         4.27 o                         
  -7   9   2         32.60         44.46         3.63 o                         
  -6   9   2          1.46         -0.69         1.87 o                         
  -5   9   2         59.01         62.38         3.66 o                         
  -4   9   2         25.99         21.41         2.49 o                         
  -3   9   2          7.61          3.22         1.39 o                         
  -2   9   2          4.78          8.55         1.49 o                         
  -1   9   2        322.71        309.93         6.08 o                         
   0   9   2       1558.66       1570.95        14.84 o                         
   1   9   2        134.57        133.57         4.10 o                         
   2   9   2         68.35         59.34         3.26 o                         
   3   9   2        357.26        346.76         6.55 o                         
   4   9   2          8.41          6.13         1.74 o                         
   5   9   2        430.45        429.29         7.59 o                         
   6   9   2         99.66         97.53         4.23 o                         
   7   9   2         50.03         42.54         3.40 o                         
   8   9   2         26.17         34.06         4.43 o                         
  -6  10   2          0.18          3.57         2.27 o                         
  -5  10   2         11.44         15.04         2.73 o                         
  -4  10   2          3.62          2.18         1.67 o                         
  -3  10   2        181.80        180.44         5.80 o                         
  -2  10   2        333.24        324.62         6.06 o                         
  -1  10   2         38.17         44.95         2.54 o                         
   0  10   2          0.15         -0.93         1.10 o                         
   1  10   2          0.93         -1.18         1.18 o                         
   2  10   2        365.54        336.33         7.13 o                         
   3  10   2          9.89         12.64         2.14 o                         
   4  10   2         58.70         54.94         4.03 o                         
   5  10   2        209.70        223.12         7.70 o                         
   6  10   2         17.61         18.34         3.21 o                         
   7  10   2          0.00         -2.35         2.35 o                         
  -6  11   2         54.78         60.18         4.64 o                         
  -5  11   2         11.16         20.19         2.76 o                         
  -4  11   2         41.86         49.65         3.56 o                         
  -3  11   2        150.82        151.99         5.62 o                         
  -2  11   2        161.43        148.67         5.42 o                         
  -1  11   2         23.06         27.66         2.56 o                         
   0  11   2         72.10         91.29         3.66 o                         
   1  11   2        102.47        104.56         4.21 o                         
   2  11   2          2.16          1.55         1.72 o                         
   3  11   2         33.59         27.88         3.83 o                         
   4  11   2         64.17         60.49         4.21 o                         
   5  11   2         33.33         30.49         3.72 o                         
   6  11   2          0.07         -2.57         2.57 o                         
  -5  12   2          1.09          0.04         2.15 o                         
  -4  12   2         54.36         58.22         4.37 o                         
  -3  12   2         39.31         48.38         3.87 o                         
  -2  12   2         23.94         26.64         2.72 o                         
  -1  12   2          7.38          8.44         2.36 o                         
   0  12   2         21.19         15.63         2.41 o                         
   1  12   2          1.20          1.59         1.67 o                         
   2  12   2         22.97         26.83         2.77 o                         
   3  12   2         15.47         11.46         3.54 o                         
   4  12   2         71.04         70.54         4.62 o                         
   5  12   2         10.61         10.53         2.96 o                         
  -4  13   2         13.99         10.63         2.77 o                         
  -3  13   2         28.63         34.17         3.91 o                         
  -2  13   2          5.96          6.90         2.32 o                         
  -1  13   2          1.33          0.28         2.12 o                         
   0  13   2         29.96         34.83         3.49 o                         
   1  13   2        154.30        178.07         6.16 o                         
   2  13   2        882.74        936.49        13.87 o                         
   3  13   2          3.87          6.25         2.49 o                         
   4  13   2         12.11          9.53         2.97 o                         
  -2  14   2        250.70        285.99         9.38 o                         
  -1  14   2         20.84         22.38         3.49 o                         
   0  14   2          0.67         -2.63         2.63 o                         
   1  14   2        115.36        124.40         8.29 o                         
   2  14   2        160.62        163.98         7.15 o                         
  -3 -13   3          2.95          4.03         2.49 o                         
  -2 -13   3         36.17         40.01         3.95 o                         
  -1 -13   3         21.31         19.45         3.05 o                         
   0 -13   3          6.31          6.49         2.48 o                         
   1 -13   3          9.80          5.88         2.79 o                         
   2 -13   3         68.14         66.31         4.34 o                         
   3 -13   3          4.28          2.84         2.39 o                         
  -4 -12   3        126.58        146.56         7.97 o                         
  -3 -12   3          0.38          4.82         2.93 o                         
  -2 -12   3         59.51         61.48         4.73 o                         
  -1 -12   3         98.93        106.88         4.98 o                         
   0 -12   3         20.55         21.22         2.58 o                         
   1 -12   3          5.62          4.40         2.29 o                         
   2 -12   3        172.72        208.46         6.96 o                         
   3 -12   3         78.31         86.82         4.69 o                         
   4 -12   3          4.95          4.22         2.27 o                         
   5 -12   3         37.31         31.30         4.83 o                         
  -5 -11   3         95.42         82.79         7.67 o                         
  -4 -11   3         15.67         14.91         2.64 o                         
  -3 -11   3          4.06          3.06         1.86 o                         
  -2 -11   3          2.95          3.10         1.86 o                         
  -1 -11   3          0.07         -0.96         2.00 o                         
   0 -11   3        182.26        196.71         5.88 o                         
   1 -11   3         23.98         27.29         2.81 o                         
   2 -11   3          9.74         10.27         2.23 o                         
   3 -11   3         44.36         43.03         3.23 o                         
   4 -11   3         27.34         31.13         3.16 o                         
   5 -11   3         48.93         52.66         4.49 o                         
   6 -11   3         58.27         57.53         4.99 o                         
  -6 -10   3         25.12         10.68         3.89 o                         
  -5 -10   3         20.97         20.62         4.17 o                         
  -4 -10   3         31.66         29.68         3.12 o                         
  -3 -10   3          6.55          5.33         1.81 o                         
  -2 -10   3         35.65         39.74         2.75 o                         
  -1 -10   3          2.04         -1.36         1.46 o                         
   0 -10   3         86.86         96.21         3.63 o                         
   1 -10   3        197.55        199.59         4.69 o                         
   2 -10   3         26.26         21.21         2.57 o                         
   3 -10   3          4.40          4.70         1.65 o                         
   4 -10   3          0.28          2.73         1.70 o                         
   5 -10   3         14.59         15.24         2.59 o                         
   6 -10   3         41.26         49.07         4.11 o                         
  -7  -9   3          9.68          4.32         4.29 o                         
  -6  -9   3        237.90        235.36         9.87 o                         
  -5  -9   3         69.21         70.92         4.57 o                         
  -4  -9   3          1.36         -1.55         1.55 o                         
  -3  -9   3         47.11         36.73         2.81 o                         
  -2  -9   3        534.66        547.12         8.18 o                         
  -1  -9   3          0.01         -0.44         1.21 o                         
   0  -9   3        346.54        364.18         5.87 o                         
   1  -9   3        590.55        625.62         8.19 o                         
   2  -9   3         83.00         75.70         3.28 o                         
   3  -9   3        283.42        251.52         5.34 o                         
   4  -9   3          8.14          6.33         2.20 o                         
   5  -9   3         18.11         18.74         2.49 o                         
   6  -9   3          7.96          8.31         2.33 o                         
   7  -9   3        132.17        150.81         6.15 o                         
  -7  -8   3        109.05        118.60        13.50 o                         
  -6  -8   3        357.83        373.65         9.69 o                         
  -5  -8   3        165.45        173.98         5.71 o                         
  -4  -8   3          0.53         -1.29         1.29 o                         
  -3  -8   3         14.00         14.06         1.91 o                         
  -2  -8   3         12.98          6.95         1.55 o                         
  -1  -8   3         12.87         15.87         1.36 o                         
   0  -8   3         11.37         10.45         1.38 o                         
   1  -8   3         41.19         35.03         1.90 o                         
   2  -8   3        586.54        567.29         7.37 o                         
   3  -8   3         50.09         47.59         2.80 o                         
   4  -8   3       1410.20       1410.08        15.75 o                         
   5  -8   3         59.50         49.36         3.23 o                         
   6  -8   3          2.35          1.11         1.81 o                         
   7  -8   3        136.44        142.46         5.86 o                         
   8  -8   3          5.44          6.40         2.58 o                         
  -8  -7   3         36.80         34.62         6.12 o                         
  -7  -7   3         29.26         28.71         4.01 o                         
  -6  -7   3         10.94          9.23         2.53 o                         
  -5  -7   3         23.23         23.09         2.19 o                         
  -4  -7   3         12.13         12.62         1.58 o                         
  -3  -7   3          0.23          0.75         0.96 o                         
  -2  -7   3       1016.70       1039.67         9.97 o                         
  -1  -7   3         84.94        102.61         2.55 o                         
   0  -7   3         31.82         32.71         1.52 o                         
   1  -7   3        116.17         89.95         2.59 o                         
   2  -7   3        192.86        184.22         3.65 o                         
   3  -7   3         15.76         20.45         1.56 o                         
   4  -7   3         12.87         25.85         2.02 o                         
   5  -7   3          6.74          7.18         1.81 o                         
   6  -7   3         21.02         16.44         2.24 o                         
   7  -7   3         90.32         95.63         4.69 o                         
   8  -7   3         55.17         45.61         4.40 o                         
  -8  -6   3         26.22         30.23         5.67 o                         
  -7  -6   3          0.19          3.55         2.69 o                         
  -6  -6   3          0.01         -1.47         1.47 o                         
  -5  -6   3          1.29          1.99         1.39 o                         
  -4  -6   3        191.72        210.92         3.90 o                         
  -3  -6   3        717.21        714.34         6.91 o                         
  -2  -6   3        768.54        754.84         7.42 o                         
  -1  -6   3         37.38         38.30         1.31 o                         
   0  -6   3       1413.83       1361.67        10.64 o                         
   1  -6   3        143.72        144.51         2.45 o                         
   2  -6   3        594.54        650.91         6.44 o                         
   3  -6   3          1.69          0.98         0.80 o                         
   4  -6   3         23.71         26.24         1.84 o                         
   5  -6   3        260.18        243.29         6.72 o                         
   6  -6   3          0.09          1.53         1.77 o                         
   7  -6   3        131.87        122.17         5.95 o                         
   8  -6   3         39.68         44.80         4.54 o                         
  -8  -5   3         94.73         89.40         7.57 o                         
  -7  -5   3         10.15          5.55         2.99 o                         
  -6  -5   3         34.07         24.70         2.71 o                         
  -5  -5   3         42.66         34.04         2.28 o                         
  -4  -5   3         25.86         31.20         1.76 o                         
  -3  -5   3        149.86        124.83         2.47 o                         
  -2  -5   3         64.55         68.77         1.66 o                         
  -1  -5   3         70.48         72.79         1.80 o                         
   0  -5   3       2176.35       2385.55        15.69 o                         
   1  -5   3         76.73         86.88         1.63 o                         
   2  -5   3        158.07        155.06         2.17 o                         
   3  -5   3         70.82         78.20         2.03 o                         
   4  -5   3         27.76         29.82         1.77 o                         
   5  -5   3        198.70        192.69         4.21 o                         
   6  -5   3         64.11         62.11         3.24 o                         
   7  -5   3        107.52        113.20         5.04 o                         
   8  -5   3         46.70         47.12         4.13 o                         
   9  -5   3         39.31         42.14         5.01 o                         
  -9  -4   3         39.38         49.96         6.27 o                         
  -8  -4   3         25.01         20.34         4.97 o                         
  -7  -4   3         17.96         12.82         3.51 o                         
  -6  -4   3         93.83         86.51         4.17 o                         
  -5  -4   3        393.57        371.09         7.49 o                         
  -4  -4   3        288.28        270.64         3.99 o                         
  -3  -4   3        494.91        470.95         4.13 o                         
  -2  -4   3        722.67        815.44         6.06 o                         
  -1  -4   3        577.14        585.45         4.41 o                         
   0  -4   3          2.91          1.90         0.50 o                         
   1  -4   3       1134.42       1188.05         8.12 o                         
   2  -4   3        462.91        504.32         4.21 o                         
   3  -4   3         25.71         30.63         1.07 o                         
   4  -4   3        203.36        189.94         3.14 o                         
   5  -4   3        268.57        248.93         4.32 o                         
   6  -4   3        336.75        357.53         6.44 o                         
   7  -4   3        603.38        594.00        10.04 o                         
   8  -4   3         23.74         21.89         3.35 o                         
   9  -4   3        141.43        167.24        13.91 o                         
  -9  -3   3        107.22         95.20         9.63 o                         
  -8  -3   3          3.68          2.93         4.21 o                         
  -7  -3   3         21.61         30.52         3.63 o                         
  -6  -3   3         88.70         70.21         3.39 o                         
  -5  -3   3         63.46         75.40         2.98 o                         
  -4  -3   3         14.49         14.32         0.86 o                         
  -3  -3   3          0.01          0.65         0.50 o                         
  -2  -3   3       1931.95       1966.15        11.83 o                         
  -1  -3   3        114.10        130.47         1.62 o                         
   0  -3   3       5632.72       6365.27        38.47 o                         
   1  -3   3      21521.91      22780.96       131.87 o                         
   2  -3   3        480.93        451.43         3.84 o                         
   3  -3   3        363.91        423.58         3.48 o                         
   4  -3   3       1826.37       1834.90        12.25 o                         
   5  -3   3          1.24          0.26         0.80 o                         
   6  -3   3          9.77          4.55         1.29 o                         
   7  -3   3        105.64         94.12         4.22 o                         
   8  -3   3         12.47          8.30         2.67 o                         
   9  -3   3         41.08         31.26         5.09 o                         
  -9  -2   3         13.94          7.29         3.52 o                         
  -8  -2   3         11.04         12.84         3.92 o                         
  -7  -2   3         27.97         35.51         3.40 o                         
  -6  -2   3        559.46        569.71         9.62 o                         
  -5  -2   3       2131.87       2168.94        18.55 o                         
  -4  -2   3         30.80         33.09         1.00 o                         
  -3  -2   3        184.01        219.01         2.08 o                         
  -2  -2   3        349.55        299.55         2.41 o                         
  -1  -2   3        893.73        972.31         7.06 o                         
   0  -2   3       3269.88       3644.29        25.94 o                         
   1  -2   3       2487.17       2471.95        15.44 o                         
   2  -2   3       1026.16       1083.03         6.86 o                         
   3  -2   3         87.91        130.08         1.62 o                         
   4  -2   3        265.66        283.75         2.83 o                         
   5  -2   3          4.63          4.60         0.89 o                         
   6  -2   3        729.39        704.23         8.88 o                         
   7  -2   3         16.40         14.58         2.24 o                         
   8  -2   3          3.33          1.87         1.55 o                         
   9  -2   3          1.00         -0.60         2.38 o                         
  -9  -1   3          4.53          3.02         3.15 o                         
  -8  -1   3         54.75         60.23         5.16 o                         
  -7  -1   3        260.20        261.26         6.48 o                         
  -6  -1   3       1061.63       1074.08        15.08 o                         
  -5  -1   3         20.77         24.44         1.53 o                         
  -4  -1   3          2.15          1.35         0.47 o                         
  -3  -1   3        655.47        669.38         4.28 o                         
  -2  -1   3       1542.09       1594.59         9.29 o                         
  -1  -1   3       3683.54       3861.01        26.78 o                         
   0  -1   3       2741.55       2710.34        25.78 o                         
   1  -1   3        574.59        511.96         4.73 o                         
   2  -1   3        369.97        368.80         2.98 o                         
   3  -1   3        205.42        178.98         1.84 o                         
   4  -1   3         14.25         14.50         0.76 o                         
   5  -1   3         17.52         16.73         1.11 o                         
   6  -1   3         66.11         71.76         2.88 o                         
   7  -1   3         15.51         18.67         2.18 o                         
   8  -1   3         49.09         53.10         3.50 o                         
   9  -1   3          2.36          0.45         2.48 o                         
  -9   0   3          9.20         10.59         3.56 o                         
  -8   0   3          3.93          6.40         2.87 o                         
  -7   0   3         66.69         71.37         3.66 o                         
  -6   0   3        195.79        181.57         3.73 o                         
  -5   0   3          1.98          1.76         0.76 o                         
  -4   0   3       1032.83       1054.26         7.29 o                         
  -3   0   3         12.27         18.43         0.71 o                         
  -2   0   3        589.90        720.50         5.42 o                         
  -1   0   3       1908.27       1801.53        18.28 o                         
   0   0   3       4514.08       4251.64        34.88 o                         
   1   0   3        803.79        709.86         6.94 o                         
   2   0   3       1280.36       1320.23         8.98 o                         
   3   0   3         64.91         94.68         1.32 o                         
   4   0   3       3091.64       3447.92        19.16 o                         
   5   0   3         69.35         64.45         1.62 o                         
   6   0   3        478.70        498.83         7.43 o                         
   7   0   3        263.49        277.29         6.07 o                         
   8   0   3          0.04         -1.48         1.85 o                         
   9   0   3         64.27         64.67         6.04 o                         
  10   0   3         24.20         25.72         4.01 o                         
  -9   1   3         29.82         21.98         4.19 o                         
  -8   1   3        112.50        122.76         6.13 o                         
  -7   1   3        319.21        307.18         7.64 o                         
  -6   1   3       1044.18       1032.09        11.81 o                         
  -5   1   3        342.11        357.76         5.13 o                         
  -4   1   3        120.49        112.33         1.74 o                         
  -3   1   3       1438.48       1507.83         9.58 o                         
  -2   1   3        323.16        281.92         2.39 o                         
  -1   1   3        672.39        650.40         5.03 o                         
   0   1   3       1467.86       1609.00        16.29 o                         
   1   1   3          4.57         10.98         0.62 o                         
   2   1   3       4179.36       4470.03        27.99 o                         
   3   1   3       1716.42       1781.08        12.08 o                         
   4   1   3          0.02          0.38         0.45 o                         
   5   1   3         24.64         25.80         1.14 o                         
   6   1   3        120.06        109.14         3.70 o                         
   7   1   3         14.44          7.21         2.00 o                         
   8   1   3          1.25         -0.50         1.74 o                         
   9   1   3         30.98         36.02         4.25 o                         
  10   1   3          4.01          7.79         2.74 o                         
  -9   2   3         77.76         86.71         7.10 o                         
  -8   2   3         56.83         62.09         4.35 o                         
  -7   2   3         48.95         46.05         2.83 o                         
  -6   2   3         23.90         23.89         1.76 o                         
  -5   2   3         23.47         20.94         1.38 o                         
  -4   2   3          1.27          0.10         0.48 o                         
  -3   2   3          9.50         15.68         0.78 o                         
  -2   2   3       8189.58       8293.89        55.00 o                         
  -1   2   3         22.52         22.25         0.60 o                         
   0   2   3          1.25          1.72         1.34 o                         
   1   2   3       9478.64      10023.46        59.82 o                         
   2   2   3          0.51          0.05         0.41 o                         
   3   2   3        939.78       1008.54         6.80 o                         
   4   2   3       3432.57       3932.12        23.42 o                         
   5   2   3        113.69        119.85         2.24 o                         
   6   2   3          2.63          1.89         1.11 o                         
   7   2   3          2.86          1.12         1.67 o                         
   8   2   3         58.38         46.32         3.68 o                         
   9   2   3         13.52         22.01         3.52 o                         
  -9   3   3         48.27         60.98         7.14 o                         
  -8   3   3         56.38         61.19         4.16 o                         
  -7   3   3         15.18         11.13         1.81 o                         
  -6   3   3          0.92          0.66         0.98 o                         
  -5   3   3        828.76        810.12         8.25 o                         
  -4   3   3        157.30        142.85         2.47 o                         
  -3   3   3        137.67        148.29         1.94 o                         
  -2   3   3       2783.90       2930.52        17.79 o                         
  -1   3   3         82.37         55.57         0.84 o                         
   0   3   3        237.78        207.50         2.06 o                         
   1   3   3         60.46         52.19         0.95 o                         
   2   3   3         97.92        107.06         1.34 o                         
   3   3   3        505.69        617.90         4.69 o                         
   4   3   3        573.20        675.07         5.52 o                         
   5   3   3        809.16        784.44         7.54 o                         
   6   3   3         81.33         67.27         2.62 o                         
   7   3   3         23.25         15.75         2.44 o                         
   8   3   3         72.01         68.10         4.35 o                         
   9   3   3        153.72        149.10         7.66 o                         
  -9   4   3         10.57         11.72         4.13 o                         
  -8   4   3         64.75         57.46         3.72 o                         
  -7   4   3          7.12          7.38         1.74 o                         
  -6   4   3          0.18         -1.10         1.10 o                         
  -5   4   3         58.78         56.51         2.29 o                         
  -4   4   3          8.72          4.80         0.87 o                         
  -3   4   3        325.60        352.20         3.35 o                         
  -2   4   3          0.58          3.05         0.48 o                         
  -1   4   3        128.41        157.37         1.52 o                         
   0   4   3         29.47         23.50         0.72 o                         
   1   4   3        211.40        190.51         2.04 o                         
   2   4   3        740.39        720.95         5.17 o                         
   3   4   3          2.47          4.31         0.61 o                         
   4   4   3          5.70          1.90         0.66 o                         
   5   4   3        460.74        484.36         5.51 o                         
   6   4   3        346.99        328.25         5.04 o                         
   7   4   3          8.90          9.70         2.25 o                         
   8   4   3          4.81          2.55         2.41 o                         
   9   4   3          0.11         -1.53         2.72 o                         
  -9   5   3         47.06         64.24         7.73 o                         
  -8   5   3          0.74          0.42         1.92 o                         
  -7   5   3         15.94         11.42         1.79 o                         
  -6   5   3          6.94          4.54         1.67 o                         
  -5   5   3        361.71        344.80         5.81 o                         
  -4   5   3        294.21        261.39         4.08 o                         
  -3   5   3       1813.86       1890.71        14.91 o                         
  -2   5   3        258.18        217.26         2.16 o                         
  -1   5   3        125.06        127.97         1.52 o                         
   0   5   3       7909.05       8797.97        44.48 o                         
   1   5   3       1197.81       1186.80         7.42 o                         
   2   5   3        440.94        552.36         4.41 o                         
   3   5   3          0.04          0.40         0.63 o                         
   4   5   3       2207.44       2217.50        15.13 o                         
   5   5   3        254.55        255.75         4.68 o                         
   6   5   3         14.41          3.49         1.16 o                         
   7   5   3        598.10        588.67        10.82 o                         
   8   5   3        147.08        152.92         9.25 o                         
   9   5   3        180.60        196.91         9.66 o                         
  -8   6   3         19.99         20.93         2.83 o                         
  -7   6   3          8.27          7.03         2.01 o                         
  -6   6   3         37.29         31.57         2.84 o                         
  -5   6   3        232.36        196.15         4.75 o                         
  -4   6   3        698.65        669.44         9.04 o                         
  -3   6   3          9.10          4.56         0.87 o                         
  -2   6   3        406.28        388.34         3.65 o                         
  -1   6   3        234.90        218.99         2.32 o                         
   0   6   3        510.89        532.55         4.21 o                         
   1   6   3        344.12        375.95         3.33 o                         
   2   6   3        162.23        175.07         2.27 o                         
   3   6   3        379.49        404.11         4.40 o                         
   4   6   3          8.05         10.73         1.18 o                         
   5   6   3        102.29         89.17         3.20 o                         
   6   6   3        258.16        224.81         5.64 o                         
   7   6   3         20.26         12.68         2.20 o                         
   8   6   3         53.42         43.01         7.34 o                         
   9   6   3         51.38         56.88         7.05 o                         
  -8   7   3         34.67         36.77         3.36 o                         
  -7   7   3          0.63         -0.31         1.98 o                         
  -6   7   3         51.66         54.84         3.42 o                         
  -5   7   3          7.67         13.55         1.95 o                         
  -4   7   3        222.81        195.40         4.37 o                         
  -3   7   3         15.85         16.77         1.58 o                         
  -2   7   3         83.86         83.20         2.64 o                         
  -1   7   3        553.67        493.09         4.90 o                         
   0   7   3       1905.51       2011.12        14.51 o                         
   1   7   3        189.94        193.40         2.45 o                         
   2   7   3         59.15         60.50         1.94 o                         
   3   7   3        137.69        134.26         2.92 o                         
   4   7   3         16.61         19.54         1.79 o                         
   5   7   3        642.56        686.63         9.27 o                         
   6   7   3          3.74          4.47         1.74 o                         
   7   7   3          6.15          9.65         2.06 o                         
   8   7   3         27.28         25.34         5.06 o                         
  -8   8   3         31.15         32.35         3.68 o                         
  -7   8   3         22.24         18.43         2.67 o                         
  -6   8   3          5.13          6.70         2.29 o                         
  -5   8   3         72.04         77.88         3.86 o                         
  -4   8   3         44.37         41.31         2.56 o                         
  -3   8   3        221.69        225.15         4.65 o                         
  -2   8   3         69.91         61.47         2.71 o                         
  -1   8   3         84.80         71.00         2.37 o                         
   0   8   3        173.60        162.79         3.40 o                         
   1   8   3         37.45         25.46         1.41 o                         
   2   8   3        228.66        247.97         4.59 o                         
   3   8   3         13.55          9.46         1.39 o                         
   4   8   3          0.80         -0.22         1.61 o                         
   5   8   3        678.83        711.74         9.80 o                         
   6   8   3          0.08          0.46         1.71 o                         
   7   8   3          0.96          1.01         1.93 o                         
   8   8   3         58.56         45.79         4.60 o                         
  -7   9   3        249.19        271.86         8.25 o                         
  -6   9   3         45.22         44.53         3.66 o                         
  -5   9   3        185.30        166.28         6.26 o                         
  -4   9   3          3.72          2.62         1.58 o                         
  -3   9   3         97.39        113.19         4.35 o                         
  -2   9   3       1045.21       1021.43        11.46 o                         
  -1   9   3         58.07         56.16         2.47 o                         
   0   9   3        723.39        669.30         7.89 o                         
   1   9   3         17.84         15.34         1.63 o                         
   2   9   3        135.63         96.77         3.89 o                         
   3   9   3        305.37        306.37         6.64 o                         
   4   9   3         61.53         55.84         3.02 o                         
   5   9   3        369.38        370.76         6.90 o                         
   6   9   3        150.23        135.26         5.02 o                         
   7   9   3         30.52         34.97         3.26 o                         
   8   9   3         30.45         22.66         3.46 o                         
  -6  10   3         75.72         75.72         5.13 o                         
  -5  10   3         13.54         11.45         2.77 o                         
  -4  10   3         14.75         19.67         2.52 o                         
  -3  10   3        264.10        275.34         6.57 o                         
  -2  10   3          5.29          3.95         1.40 o                         
  -1  10   3         37.26         29.28         2.14 o                         
   0  10   3         16.78         16.81         1.84 o                         
   1  10   3         83.09         76.31         4.50 o                         
   2  10   3        478.97        446.67         8.32 o                         
   3  10   3        270.62        262.03         6.62 o                         
   4  10   3          1.15          3.30         2.02 o                         
   5  10   3         71.72         73.42         4.11 o                         
   6  10   3          4.35          3.86         2.16 o                         
   7  10   3          7.35          6.90         2.47 o                         
  -6  11   3         17.52         12.73         3.06 o                         
  -5  11   3          0.00          0.44         2.08 o                         
  -4  11   3         24.93         24.07         2.81 o                         
  -3  11   3         17.18         14.27         2.20 o                         
  -2  11   3         61.78         52.53         3.62 o                         
  -1  11   3         56.36         45.46         3.03 o                         
   0  11   3          1.56         -0.72         2.01 o                         
   1  11   3         40.82         42.02         2.87 o                         
   2  11   3        193.74        213.64         6.71 o                         
   3  11   3        296.28        322.56         7.50 o                         
   4  11   3          8.06          5.82         2.35 o                         
   5  11   3         12.35         12.58         2.89 o                         
   6  11   3          7.76         12.03         4.64 o                         
  -5  12   3         49.13         49.62         3.90 o                         
  -4  12   3          9.28         15.63         2.93 o                         
  -3  12   3        113.36        106.23         5.37 o                         
  -2  12   3          4.76          4.80         2.14 o                         
  -1  12   3        316.38        336.46        10.64 o                         
   0  12   3          1.67         -0.71         1.80 o                         
   1  12   3        100.90         98.84         4.38 o                         
   2  12   3         38.52         32.80         3.43 o                         
   3  12   3         69.09         70.13         5.09 o                         
   4  12   3         75.66         80.77         4.83 o                         
   5  12   3         17.71         15.62         2.95 o                         
  -4  13   3        239.34        262.96         9.59 o                         
  -3  13   3         85.91         92.20         5.80 o                         
  -2  13   3         29.75         29.01         3.37 o                         
  -1  13   3         58.04         64.36         4.45 o                         
   0  13   3         55.61         55.94         4.05 o                         
   1  13   3          3.27          2.59         2.15 o                         
   2  13   3         98.28        105.82         4.85 o                         
   3  13   3         20.20         16.93         3.30 o                         
   4  13   3         48.20         41.50         4.66 o                         
  -2  14   3         40.09         48.39         4.62 o                         
  -1  14   3        366.27        416.64        10.52 o                         
   0  14   3          0.33         -2.64         2.64 o                         
   1  14   3          0.29          0.87         2.17 o                         
   2  14   3        170.50        181.33         6.60 o                         
   3  14   3          0.29          2.61         2.64 o                         
  -3 -13   4         37.11         40.38         4.72 o                         
  -2 -13   4        162.90        161.17         7.66 o                         
  -1 -13   4         22.79         23.76         4.50 o                         
   0 -13   4         32.48         25.81         3.53 o                         
   1 -13   4          0.78         -0.22         2.52 o                         
   2 -13   4          4.46          5.61         2.46 o                         
   3 -13   4        161.66        199.58         7.68 o                         
  -4 -12   4          0.55         -0.24         2.83 o                         
  -3 -12   4         34.26         38.26         3.53 o                         
  -2 -12   4          1.53          1.18         2.31 o                         
  -1 -12   4          0.82         -1.25         1.93 o                         
   0 -12   4          0.50          0.65         1.85 o                         
   1 -12   4          7.42          7.07         2.36 o                         
   2 -12   4         17.58         16.37         2.58 o                         
   3 -12   4         12.16         14.02         2.61 o                         
   4 -12   4        119.90        154.48         7.24 o                         
  -5 -11   4          8.28          7.79         3.29 o                         
  -4 -11   4          1.52          1.94         2.92 o                         
  -3 -11   4         13.61         13.66         2.01 o                         
  -2 -11   4         39.80         35.35         2.89 o                         
  -1 -11   4          3.85         -0.13         1.80 o                         
   0 -11   4         65.12         56.96         3.29 o                         
   1 -11   4         17.97         16.58         2.54 o                         
   2 -11   4         10.15         13.23         2.36 o                         
   3 -11   4         28.74         26.32         2.99 o                         
   4 -11   4          0.10          0.02         1.69 o                         
   5 -11   4         35.73         29.64         3.31 o                         
  -6 -10   4        156.88        138.27        12.49 o                         
  -5 -10   4         13.57          8.36         3.93 o                         
  -4 -10   4         33.79         29.31         4.21 o                         
  -3 -10   4        300.71        312.69         6.43 o                         
  -2 -10   4          0.27          1.45         1.62 o                         
  -1 -10   4         92.20         80.24         4.17 o                         
   0 -10   4        459.16        469.56         7.26 o                         
   1 -10   4        333.84        328.49         6.28 o                         
   2 -10   4         22.03         24.73         2.49 o                         
   3 -10   4          4.83          2.98         1.57 o                         
   4 -10   4        126.23        112.63         4.64 o                         
   5 -10   4         44.45         36.42         3.30 o                         
   6 -10   4         17.32         18.41         3.19 o                         
  -7  -9   4         14.21         15.86         6.61 o                         
  -6  -9   4          0.00          0.88         2.59 o                         
  -5  -9   4          0.03         -2.05         2.05 o                         
  -4  -9   4         10.18          9.65         2.20 o                         
  -3  -9   4        155.51        145.43         5.03 o                         
  -2  -9   4        125.89        116.90         4.04 o                         
  -1  -9   4        253.42        220.71         5.95 o                         
   0  -9   4        697.98        697.23         8.86 o                         
   1  -9   4        607.65        621.78         8.25 o                         
   2  -9   4        255.84        245.49         5.10 o                         
   3  -9   4         57.58         52.01         2.92 o                         
   4  -9   4         31.52         25.02         2.48 o                         
   5  -9   4          0.64         -1.17         1.79 o                         
   6  -9   4         18.87         21.33         3.54 o                         
   7  -9   4         79.61         95.27         7.31 o                         
  -7  -8   4         56.93         58.79         6.43 o                         
  -6  -8   4        108.34        109.75         7.69 o                         
  -5  -8   4         49.62         46.75         3.33 o                         
  -4  -8   4         12.35          8.26         1.85 o                         
  -3  -8   4         83.23         70.46         3.99 o                         
  -2  -8   4        128.50        115.56         3.85 o                         
  -1  -8   4          1.04         -0.26         0.91 o                         
   0  -8   4         30.00         23.23         1.66 o                         
   1  -8   4          6.71          6.28         1.21 o                         
   2  -8   4        392.51        353.28         6.96 o                         
   3  -8   4         90.25         86.32         3.68 o                         
   4  -8   4         62.35         75.83         3.45 o                         
   5  -8   4        103.18         88.19         4.14 o                         
   6  -8   4        115.08        118.12         5.04 o                         
   7  -8   4         35.17         40.57         3.66 o                         
   8  -8   4          4.15          0.36         2.55 o                         
  -8  -7   4          1.92          6.45         3.50 o                         
  -7  -7   4         27.85         37.76         4.62 o                         
  -6  -7   4         70.00         73.56         4.54 o                         
  -5  -7   4          7.99          3.93         1.80 o                         
  -4  -7   4          5.42          4.06         1.39 o                         
  -3  -7   4        115.64        103.60         3.17 o                         
  -2  -7   4        145.04        148.30         3.37 o                         
  -1  -7   4       1253.30       1243.71        11.09 o                         
   0  -7   4        192.23        175.14         3.30 o                         
   1  -7   4         15.91         12.76         1.19 o                         
   2  -7   4        359.87        345.61         5.25 o                         
   3  -7   4          2.01         -0.07         1.11 o                         
   4  -7   4        645.19        577.38         7.69 o                         
   5  -7   4        146.85        154.53         5.17 o                         
   6  -7   4         12.91         14.33         2.25 o                         
   7  -7   4        113.56        132.33         5.85 o                         
   8  -7   4         97.30        102.20         7.08 o                         
  -8  -6   4        203.94        264.56        11.69 o                         
  -7  -6   4         13.43          7.68         2.72 o                         
  -6  -6   4        142.10        135.13         6.23 o                         
  -5  -6   4         81.43         70.76         3.56 o                         
  -4  -6   4        195.41        190.63         4.38 o                         
  -3  -6   4        113.44        131.38         3.02 o                         
  -2  -6   4         20.52         20.89         1.26 o                         
  -1  -6   4        422.93        438.78         4.48 o                         
   0  -6   4          8.52         10.53         1.03 o                         
   1  -6   4          8.44          6.42         0.91 o                         
   2  -6   4        316.83        346.76         4.31 o                         
   3  -6   4         12.37         10.82         1.26 o                         
   4  -6   4         21.21         20.11         1.74 o                         
   5  -6   4          2.61          3.28         1.43 o                         
   6  -6   4         32.25         28.34         2.50 o                         
   7  -6   4        360.56        359.81         8.57 o                         
   8  -6   4         12.89         18.80         2.91 o                         
  -8  -5   4          4.56         11.23         3.73 o                         
  -7  -5   4          0.68         -2.42         2.42 o                         
  -6  -5   4         56.16         46.24         4.61 o                         
  -5  -5   4         57.72         50.95         3.14 o                         
  -4  -5   4        123.07        122.42         3.57 o                         
  -3  -5   4        245.64        256.55         3.74 o                         
  -2  -5   4          3.44          2.07         0.61 o                         
  -1  -5   4        534.79        616.52         5.14 o                         
   0  -5   4          0.78          1.55         0.50 o                         
   1  -5   4       2232.14       2238.41        14.43 o                         
   2  -5   4       1053.48       1165.49         8.62 o                         
   3  -5   4         74.35         60.39         1.85 o                         
   4  -5   4        801.34        807.05         9.11 o                         
   5  -5   4         12.87         13.31         1.68 o                         
   6  -5   4        115.24         92.58         3.90 o                         
   7  -5   4         44.39         43.31         3.35 o                         
   8  -5   4          0.64         -1.89         1.89 o                         
   9  -5   4         13.46         20.71         4.95 o                         
  -9  -4   4          2.60         -3.01         3.11 o                         
  -8  -4   4          0.54         -2.70         2.70 o                         
  -7  -4   4          3.34          0.80         2.38 o                         
  -6  -4   4          9.30          4.14         2.14 o                         
  -5  -4   4       1596.28       1619.91        22.28 o                         
  -4  -4   4          2.41          1.72         0.80 o                         
  -3  -4   4         27.54         23.29         1.01 o                         
  -2  -4   4        698.04        698.51         4.98 o                         
  -1  -4   4        223.43        269.09         2.78 o                         
   0  -4   4         14.38         22.89         0.88 o                         
   1  -4   4        579.51        598.56         5.72 o                         
   2  -4   4        691.27        736.78         5.55 o                         
   3  -4   4         94.37         95.81         1.80 o                         
   4  -4   4        536.05        493.46         5.96 o                         
   5  -4   4         12.73         13.18         1.52 o                         
   6  -4   4        174.69        177.20         5.66 o                         
   7  -4   4        884.06        880.41        13.04 o                         
   8  -4   4         48.82         50.36         4.07 o                         
   9  -4   4          0.02          4.38         3.24 o                         
  -9  -3   4          0.10         -0.26         2.79 o                         
  -8  -3   4          0.30         -2.38         3.04 o                         
  -7  -3   4          0.08          5.86         3.39 o                         
  -6  -3   4          2.98          2.68         1.87 o                         
  -5  -3   4        161.44        171.27         5.69 o                         
  -4  -3   4        644.65        684.85         5.93 o                         
  -3  -3   4        689.98        644.18         5.05 o                         
  -2  -3   4         79.52         63.37         1.17 o                         
  -1  -3   4        716.29        738.25         4.94 o                         
   0  -3   4        603.94        616.82         4.47 o                         
   1  -3   4        356.70        377.07         3.15 o                         
   2  -3   4        197.31        193.73         2.13 o                         
   3  -3   4         32.22         23.26         0.92 o                         
   4  -3   4         99.21         91.69         1.82 o                         
   5  -3   4         21.90         23.56         1.41 o                         
   6  -3   4        376.66        346.27         6.17 o                         
   7  -3   4        270.00        257.06         8.05 o                         
   8  -3   4          0.07         -2.09         2.09 o                         
   9  -3   4          0.04         -0.26         3.78 o                         
  -9  -2   4          4.07         -4.83         4.83 o                         
  -8  -2   4         67.66         62.20         5.47 o                         
  -7  -2   4         28.00         21.71         2.98 o                         
  -6  -2   4         27.95         25.85         2.75 o                         
  -5  -2   4        358.34        356.79         5.14 o                         
  -4  -2   4         41.91         35.50         1.07 o                         
  -3  -2   4         27.16         16.53         0.75 o                         
  -2  -2   4       1561.57       1484.23         8.87 o                         
  -1  -2   4       2469.49       2690.59        17.38 o                         
   0  -2   4      15338.53      15314.27       135.35 o                         
   1  -2   4       5897.73       6092.78        37.96 o                         
   2  -2   4        737.91        742.58         4.93 o                         
   3  -2   4       1853.13       1829.73        10.95 o                         
   4  -2   4        749.26        771.89         5.68 o                         
   5  -2   4          4.99          9.40         1.03 o                         
   6  -2   4       1498.72       1490.16        15.52 o                         
   7  -2   4         33.42         32.67         2.51 o                         
   8  -2   4          0.46         -0.55         1.69 o                         
   9  -2   4         28.20         34.77         4.57 o                         
  -9  -1   4         43.28         52.24         5.50 o                         
  -8  -1   4         16.01         17.43         3.44 o                         
  -7  -1   4         23.43         25.76         3.07 o                         
  -6  -1   4        926.59        960.48        15.29 o                         
  -5  -1   4        182.16        173.03         3.08 o                         
  -4  -1   4        785.64        795.69         5.59 o                         
  -3  -1   4       1267.21       1317.76         7.92 o                         
  -2  -1   4         33.94         24.47         0.76 o                         
  -1  -1   4       4538.67       4940.53        30.78 o                         
   0  -1   4          8.74         20.67         0.82 o                         
   1  -1   4          1.00          0.96         0.47 o                         
   2  -1   4       1564.22       1649.79         9.64 o                         
   3  -1   4        978.55       1034.16         6.62 o                         
   4  -1   4          3.80          5.78         0.60 o                         
   5  -1   4          0.01          0.02         0.63 o                         
   6  -1   4         12.63         22.64         2.11 o                         
   7  -1   4        107.51         98.86         4.61 o                         
   8  -1   4         11.62         12.20         2.26 o                         
   9  -1   4         17.36         12.42         3.40 o                         
  -9   0   4         20.10         19.31         4.32 o                         
  -8   0   4          7.97          1.05         2.72 o                         
  -7   0   4       1128.77       1171.06        25.43 o                         
  -6   0   4         10.15         11.50         1.44 o                         
  -5   0   4         32.16         31.14         1.90 o                         
  -4   0   4        474.74        516.96         4.24 o                         
  -3   0   4        288.89        394.80         3.24 o                         
  -2   0   4       2303.98       2493.67        15.19 o                         
  -1   0   4      11936.52      12146.88        74.71 o                         
   0   0   4       7673.00       7603.24        71.99 o                         
   1   0   4        268.98        283.01         2.70 o                         
   2   0   4        898.24        982.37         6.72 o                         
   3   0   4        255.87        292.20         2.58 o                         
   4   0   4         81.90         77.65         1.39 o                         
   5   0   4        674.73        746.63         6.17 o                         
   6   0   4        332.28        362.41        10.53 o                         
   7   0   4         40.21         29.67         2.55 o                         
   8   0   4          0.50         -1.88         1.88 o                         
   9   0   4          3.84         -0.37         2.50 o                         
  10   0   4         10.31         13.40         3.16 o                         
  -9   1   4         24.02         34.77         4.59 o                         
  -8   1   4         59.32         58.18         4.51 o                         
  -7   1   4        220.43        202.21         9.62 o                         
  -6   1   4        335.19        335.34         5.37 o                         
  -5   1   4        188.63        181.81         3.54 o                         
  -4   1   4         13.71         13.81         1.02 o                         
  -3   1   4        887.59        836.31         6.03 o                         
  -2   1   4         62.17        110.62         1.33 o                         
  -1   1   4          0.73          2.86         0.35 o                         
   0   1   4         21.22         37.65         0.71 o                         
   1   1   4       2015.67       2043.84        12.66 o                         
   2   1   4       1174.06       1183.83         7.47 o                         
   3   1   4        117.51        121.23         1.68 o                         
   4   1   4       1539.81       1636.38        10.86 o                         
   5   1   4        276.95        267.10         3.29 o                         
   6   1   4         15.32         12.38         1.63 o                         
   7   1   4        118.60        109.13         4.81 o                         
   8   1   4          0.77         -1.57         1.98 o                         
   9   1   4          2.89          4.42         3.31 o                         
  10   1   4          2.77          2.25         2.81 o                         
  -9   2   4        114.85        105.07         7.17 o                         
  -8   2   4         11.64          9.86         2.37 o                         
  -7   2   4          1.11          0.93         1.53 o                         
  -6   2   4        196.80        191.08         4.30 o                         
  -5   2   4        134.30        130.66         3.14 o                         
  -4   2   4        847.25        838.09         7.57 o                         
  -3   2   4       1903.90       2063.25        13.49 o                         
  -2   2   4         88.37         62.93         1.13 o                         
  -1   2   4          0.12          1.26         0.23 o                         
   0   2   4        702.99        827.00        10.23 o                         
   1   2   4         37.84         58.37         1.02 o                         
   2   2   4        192.82        205.39         2.12 o                         
   3   2   4         34.91         49.77         1.21 o                         
   4   2   4          8.48          8.19         0.86 o                         
   5   2   4        200.78        197.13         2.84 o                         
   6   2   4         21.56         20.07         1.47 o                         
   7   2   4          3.38          0.15         1.44 o                         
   8   2   4          2.37          4.59         2.09 o                         
   9   2   4         19.74         15.35         3.15 o                         
  10   2   4         18.13         21.46         3.60 o                         
  -9   3   4         16.18         22.54         4.84 o                         
  -8   3   4         57.68         62.76         4.24 o                         
  -7   3   4          4.21          1.63         1.33 o                         
  -6   3   4        174.90        162.40         4.03 o                         
  -5   3   4         39.40         34.16         1.99 o                         
  -4   3   4         75.49         77.73         2.03 o                         
  -3   3   4         58.76         60.81         1.36 o                         
  -2   3   4        464.70        426.65         3.40 o                         
  -1   3   4         73.90         65.74         1.00 o                         
   0   3   4         76.01         68.09         1.47 o                         
   1   3   4        368.74        427.49         3.45 o                         
   2   3   4       1245.93       1261.64         8.25 o                         
   3   3   4        202.07        276.88         2.95 o                         
   4   3   4        148.32        164.56         2.33 o                         
   5   3   4         31.70         22.54         1.37 o                         
   6   3   4         33.71         40.53         1.87 o                         
   7   3   4          6.58          2.67         1.60 o                         
   8   3   4          4.30          1.39         2.09 o                         
   9   3   4         11.43          2.90         2.79 o                         
  -9   4   4        114.95        118.52         9.01 o                         
  -8   4   4          0.71          2.62         1.97 o                         
  -7   4   4         42.89         41.48         2.92 o                         
  -6   4   4        137.19        115.85         3.74 o                         
  -5   4   4         16.01         18.14         1.59 o                         
  -4   4   4        538.44        546.51         5.78 o                         
  -3   4   4        198.45        171.99         2.19 o                         
  -2   4   4        692.72        776.47         5.59 o                         
  -1   4   4       1238.28       1344.68         8.03 o                         
   0   4   4        180.77        179.87         1.75 o                         
   1   4   4         20.51         17.80         0.62 o                         
   2   4   4        169.56        153.96         1.72 o                         
   3   4   4        262.08        305.67         3.01 o                         
   4   4   4         13.35         12.06         1.00 o                         
   5   4   4          3.17          1.54         0.81 o                         
   6   4   4        218.48        216.06         3.83 o                         
   7   4   4        178.61        190.20         5.82 o                         
   8   4   4        199.95        198.41         8.10 o                         
   9   4   4          9.31         11.05         3.59 o                         
  -8   5   4         19.26         22.86         2.77 o                         
  -7   5   4         36.55         43.71         3.11 o                         
  -6   5   4        206.14        188.90         5.16 o                         
  -5   5   4          6.14          2.29         1.22 o                         
  -4   5   4       1277.54       1249.25        14.87 o                         
  -3   5   4         21.24         23.31         1.17 o                         
  -2   5   4        343.06        329.17         2.93 o                         
  -1   5   4         99.32         66.12         1.16 o                         
   0   5   4        323.92        299.98         2.41 o                         
   1   5   4         25.57         27.06         0.76 o                         
   2   5   4        421.41        478.95         3.91 o                         
   3   5   4         23.02         28.01         1.07 o                         
   4   5   4         11.69         10.22         0.97 o                         
   5   5   4         45.63         22.55         1.58 o                         
   6   5   4        175.81        142.73         4.35 o                         
   7   5   4         32.00         27.47         2.47 o                         
   8   5   4         40.67         38.38         4.64 o                         
   9   5   4         14.90          8.63         3.50 o                         
  -8   6   4          0.55          1.49         2.04 o                         
  -7   6   4         12.01          9.28         2.09 o                         
  -6   6   4          8.36         16.06         2.20 o                         
  -5   6   4        142.76        136.68         4.50 o                         
  -4   6   4         52.19         45.07         2.34 o                         
  -3   6   4          9.02          7.23         1.07 o                         
  -2   6   4         87.41         77.88         2.15 o                         
  -1   6   4        117.52         90.18         1.56 o                         
   0   6   4        730.59        796.37         5.36 o                         
   1   6   4       1394.91       1493.43         9.15 o                         
   2   6   4         21.95         20.91         0.89 o                         
   3   6   4        116.70        124.53         2.32 o                         
   4   6   4        221.37        203.80         3.52 o                         
   5   6   4        197.65        168.10         4.12 o                         
   6   6   4         48.77         42.24         2.63 o                         
   7   6   4        128.15        117.93         4.44 o                         
   8   6   4         27.23         18.74         3.81 o                         
   9   6   4          2.50          1.51         3.06 o                         
  -8   7   4          3.76          3.67         2.24 o                         
  -7   7   4        132.19        119.95         5.54 o                         
  -6   7   4         27.57         21.61         2.62 o                         
  -5   7   4         24.03         27.05         2.44 o                         
  -4   7   4        112.51         99.92         3.66 o                         
  -3   7   4         64.31         57.53         2.48 o                         
  -2   7   4       1090.36       1078.39         9.63 o                         
  -1   7   4       1584.50       1480.48        11.31 o                         
   0   7   4        127.78        135.59         2.26 o                         
   1   7   4          1.43          0.12         0.49 o                         
   2   7   4       1738.23       1768.75        13.73 o                         
   3   7   4        142.90        133.02         2.78 o                         
   4   7   4        583.65        611.81         7.86 o                         
   5   7   4       1193.00       1224.86        13.23 o                         
   6   7   4        114.65        107.24         4.14 o                         
   7   7   4         95.34        102.93         4.59 o                         
   8   7   4         37.82         38.30         4.15 o                         
   9   7   4          3.04         -0.34         2.97 o                         
  -7   8   4          2.44          3.20         2.13 o                         
  -6   8   4          0.34         -2.45         2.45 o                         
  -5   8   4          0.01         -0.90         1.54 o                         
  -4   8   4         74.35         87.85         3.88 o                         
  -3   8   4         83.60         78.52         3.19 o                         
  -2   8   4        458.82        435.14         6.10 o                         
  -1   8   4       1155.47       1241.29        11.91 o                         
   0   8   4          7.42          3.75         0.91 o                         
   1   8   4        521.32        516.02         5.75 o                         
   2   8   4         45.36         58.76         2.42 o                         
   3   8   4          9.39         10.56         1.45 o                         
   4   8   4        618.01        614.58         8.54 o                         
   5   8   4        343.44        375.87         6.67 o                         
   6   8   4        166.94        153.02         5.11 o                         
   7   8   4         21.82         19.66         2.73 o                         
   8   8   4          0.09         -2.07         2.07 o                         
  -7   9   4          2.93          4.08         2.31 o                         
  -6   9   4          0.00          0.23         2.39 o                         
  -5   9   4          9.83         10.58         2.19 o                         
  -4   9   4         78.94         72.62         3.49 o                         
  -3   9   4         19.31         17.76         2.08 o                         
  -2   9   4        484.53        496.02         7.05 o                         
  -1   9   4       1560.17       1552.02        15.44 o                         
   0   9   4         88.55         71.70         3.63 o                         
   1   9   4        104.09         72.69         3.12 o                         
   2   9   4         24.43         20.06         2.35 o                         
   3   9   4        428.94        400.07         6.61 o                         
   4   9   4        395.94        394.97         6.79 o                         
   5   9   4         84.68         77.32         3.69 o                         
   6   9   4         89.19         80.15         4.00 o                         
   7   9   4         31.08         29.43         3.27 o                         
   8   9   4         29.37         36.29         4.86 o                         
  -6  10   4          1.94         -2.16         2.30 o                         
  -5  10   4         26.03         21.34         2.96 o                         
  -4  10   4         58.09         60.39         3.67 o                         
  -3  10   4         40.61         34.57         2.93 o                         
  -2  10   4         13.46         13.78         1.77 o                         
  -1  10   4        248.29        232.93         5.13 o                         
   0  10   4        229.96        236.22         4.98 o                         
   1  10   4        296.48        313.16         6.83 o                         
   2  10   4          1.30          2.23         1.22 o                         
   3  10   4        628.52        627.74        10.55 o                         
   4  10   4        100.33        103.05         4.86 o                         
   5  10   4         46.15         42.00         3.25 o                         
   6  10   4         93.32         93.02         5.31 o                         
   7  10   4         21.43         19.34         2.55 o                         
  -6  11   4          5.81          6.26         3.22 o                         
  -5  11   4          0.06          0.40         2.29 o                         
  -4  11   4         71.61         66.15         4.01 o                         
  -3  11   4         55.98         45.34         3.52 o                         
  -2  11   4         24.75         20.67         2.54 o                         
  -1  11   4          1.58          1.51         1.61 o                         
   0  11   4         79.91         80.11         3.46 o                         
   1  11   4          0.11          0.91         1.48 o                         
   2  11   4         24.53         15.85         2.62 o                         
   3  11   4        412.38        383.82        15.41 o                         
   4  11   4         23.45         18.45         2.91 o                         
   5  11   4         54.44         49.03         3.92 o                         
   6  11   4        209.02        222.58         8.01 o                         
  -5  12   4         68.83         75.56         5.00 o                         
  -4  12   4         31.67         39.50         3.94 o                         
  -3  12   4         81.56         74.15         4.77 o                         
  -2  12   4         93.50        107.19         5.61 o                         
  -1  12   4         16.24         12.26         2.47 o                         
   0  12   4         14.13         10.77         2.20 o                         
   1  12   4         29.30         23.86         2.56 o                         
   2  12   4        319.77        327.86         7.83 o                         
   3  12   4        156.54        157.34         8.65 o                         
   4  12   4         24.18         21.89         2.98 o                         
   5  12   4          8.42          6.61         2.99 o                         
   6  12   4         10.07         12.41         3.70 o                         
  -4  13   4        144.18        146.69         7.26 o                         
  -3  13   4         81.37         75.08         5.32 o                         
  -2  13   4          1.91          1.53         2.41 o                         
  -1  13   4        142.34        174.63         6.86 o                         
   0  13   4          1.06          3.11         2.44 o                         
   1  13   4        182.41        166.29         5.98 o                         
   2  13   4         66.65         59.49         4.08 o                         
   3  13   4         56.30         54.82         4.03 o                         
   4  13   4         80.93         81.09         8.25 o                         
  -2  14   4        170.93        219.40        12.11 o                         
  -1  14   4         56.67         55.86         4.75 o                         
   0  14   4          5.99         -0.62         2.84 o                         
   1  14   4          2.04         -1.74         2.62 o                         
   2  14   4        183.62        196.33         7.79 o                         
   3  14   4        214.63        224.70        11.13 o                         
  -2 -13   5          8.00          8.66         4.06 o                         
  -1 -13   5          3.99         -1.70         2.49 o                         
   0 -13   5          2.41          1.95         2.88 o                         
   1 -13   5         14.80          5.88         2.78 o                         
   2 -13   5          4.67          7.70         2.55 o                         
  -4 -12   5        283.19        289.56        11.19 o                         
  -3 -12   5         50.25         48.65         4.85 o                         
  -2 -12   5          2.05          2.97         2.31 o                         
  -1 -12   5          1.66          0.22         1.85 o                         
   0 -12   5        132.85        134.65         5.72 o                         
   1 -12   5         21.78         17.45         2.92 o                         
   2 -12   5         14.70         18.80         3.27 o                         
   3 -12   5         20.96         22.20         2.97 o                         
   4 -12   5         41.53         42.11         4.02 o                         
  -5 -11   5         32.54         31.24         4.89 o                         
  -4 -11   5         13.29         12.55         3.45 o                         
  -3 -11   5         19.04         13.73         2.76 o                         
  -2 -11   5         12.86         10.49         2.42 o                         
  -1 -11   5        105.83        103.26         4.46 o                         
   0 -11   5          0.29          4.59         1.85 o                         
   1 -11   5         71.80         68.89         3.72 o                         
   2 -11   5         15.97         13.91         2.51 o                         
   3 -11   5        101.18        109.60         5.00 o                         
   4 -11   5        156.72        164.19         5.83 o                         
   5 -11   5          4.11         -1.44         2.13 o                         
  -6 -10   5         10.95          4.31         4.26 o                         
  -5 -10   5         11.32          7.37         3.15 o                         
  -4 -10   5         11.20         14.24         3.95 o                         
  -3 -10   5         11.10         11.24         2.34 o                         
  -2 -10   5        188.50        204.78         7.05 o                         
  -1 -10   5        223.86        222.22         5.75 o                         
   0 -10   5        338.00        379.49         6.84 o                         
   1 -10   5         31.89         28.97         2.57 o                         
   2 -10   5          0.70         -0.91         1.57 o                         
   3 -10   5         19.34         23.44         2.56 o                         
   4 -10   5          1.62          1.37         1.63 o                         
   5 -10   5         43.32         44.50         3.87 o                         
   6 -10   5         11.01          8.67         2.78 o                         
  -6  -9   5         89.77        101.84         7.05 o                         
  -5  -9   5          0.29         -1.08         1.65 o                         
  -4  -9   5          0.00         -2.36         2.36 o                         
  -3  -9   5          2.11          1.46         1.94 o                         
  -2  -9   5          9.55          6.26         1.44 o                         
  -1  -9   5         60.15         52.27         3.13 o                         
   0  -9   5        667.71        648.76         8.52 o                         
   1  -9   5        110.94        111.58         4.01 o                         
   2  -9   5         25.02         16.25         1.95 o                         
   3  -9   5        195.56        189.05         5.22 o                         
   4  -9   5         52.59         60.46         3.57 o                         
   5  -9   5        256.02        246.67         6.84 o                         
   6  -9   5         21.36         25.55         3.14 o                         
   7  -9   5          3.75          8.47         2.83 o                         
  -7  -8   5         26.08         33.60         6.64 o                         
  -6  -8   5         13.99          9.50         2.55 o                         
  -5  -8   5          4.70          1.29         1.83 o                         
  -4  -8   5         50.54         38.47         3.27 o                         
  -3  -8   5         31.07         32.73         2.70 o                         
  -2  -8   5          9.62          1.61         1.18 o                         
  -1  -8   5        403.18        432.18         6.45 o                         
   0  -8   5        714.58        745.40         9.02 o                         
   1  -8   5        121.85        117.92         3.65 o                         
   2  -8   5        250.31        246.65         6.31 o                         
   3  -8   5         76.85         78.99         3.37 o                         
   4  -8   5         18.47         15.66         1.93 o                         
   5  -8   5         28.17         29.09         2.70 o                         
   6  -8   5          2.84         -0.30         1.71 o                         
   7  -8   5         67.57         70.83         4.61 o                         
  -7  -7   5          2.78         -0.24         2.99 o                         
  -6  -7   5          0.10         -0.38         2.27 o                         
  -5  -7   5          2.05          3.57         1.87 o                         
  -4  -7   5         95.77         87.63         3.76 o                         
  -3  -7   5       1296.14       1320.01        13.16 o                         
  -2  -7   5          4.02          9.16         1.16 o                         
  -1  -7   5        101.98         89.18         2.67 o                         
   0  -7   5         49.00         45.59         2.06 o                         
   1  -7   5        857.17        867.59         9.16 o                         
   2  -7   5       1770.88       1712.79        15.65 o                         
   3  -7   5         97.59         97.80         2.94 o                         
   4  -7   5         58.19         53.37         2.70 o                         
   5  -7   5         17.09         16.87         1.89 o                         
   6  -7   5          2.49          1.48         1.69 o                         
   7  -7   5          1.16          0.34         2.00 o                         
   8  -7   5          1.00         -0.94         2.49 o                         
  -8  -6   5          6.10          7.45         3.60 o                         
  -7  -6   5         11.48          6.58         3.04 o                         
  -6  -6   5          0.13         -0.74         1.46 o                         
  -5  -6   5        148.66        130.38         5.29 o                         
  -4  -6   5        163.96        153.46         5.10 o                         
  -3  -6   5         46.45         49.80         1.98 o                         
  -2  -6   5        275.03        261.75         3.44 o                         
  -1  -6   5        390.99        373.92         4.14 o                         
   0  -6   5          0.80         -0.61         0.61 o                         
   1  -6   5          4.25          6.93         0.98 o                         
   2  -6   5        534.54        546.07         6.09 o                         
   3  -6   5        428.48        440.76         7.00 o                         
   4  -6   5          9.28          8.52         1.21 o                         
   5  -6   5         61.84         41.12         2.50 o                         
   6  -6   5        239.75        217.16         6.13 o                         
   7  -6   5        302.23        314.68         8.15 o                         
   8  -6   5        616.00        697.00        12.37 o                         
  -8  -5   5         99.82         93.99         7.73 o                         
  -7  -5   5         43.11         36.98         4.94 o                         
  -6  -5   5         18.40         13.55         3.70 o                         
  -5  -5   5        555.64        563.30        10.92 o                         
  -4  -5   5        234.48        207.61         4.41 o                         
  -3  -5   5        241.58        241.02         3.65 o                         
  -2  -5   5          1.79          1.72         0.66 o                         
  -1  -5   5        268.20        238.33         2.65 o                         
   0  -5   5        238.14        261.90         2.68 o                         
   1  -5   5        802.36        856.77         6.94 o                         
   2  -5   5       2589.82       2581.57        16.66 o                         
   3  -5   5        104.75        103.23         2.49 o                         
   4  -5   5          4.99         10.31         1.33 o                         
   5  -5   5         97.14         99.00         3.37 o                         
   6  -5   5          0.05         -1.10         1.27 o                         
   7  -5   5        246.91        252.05         6.49 o                         
   8  -5   5          6.67          3.59         2.44 o                         
   9  -5   5         19.18         16.74         3.55 o                         
  -8  -4   5        113.39        116.62        15.87 o                         
  -7  -4   5        167.10        196.08         8.72 o                         
  -6  -4   5         51.73         42.38         4.65 o                         
  -5  -4   5       2610.65       2721.74        34.74 o                         
  -4  -4   5        649.00        644.08         8.43 o                         
  -3  -4   5        141.92        123.79         2.01 o                         
  -2  -4   5        144.93        145.84         1.83 o                         
  -1  -4   5          8.90          6.06         0.58 o                         
   0  -4   5        215.16        250.88         2.53 o                         
   1  -4   5       1484.60       1624.69        11.49 o                         
   2  -4   5       2655.91       2797.96        17.65 o                         
   3  -4   5         18.14         23.07         1.06 o                         
   4  -4   5          3.19          2.97         0.76 o                         
   5  -4   5          3.03          2.89         1.12 o                         
   6  -4   5         26.59         36.72         2.77 o                         
   7  -4   5          2.53          2.21         1.72 o                         
   8  -4   5          3.01          1.72         2.08 o                         
   9  -4   5         38.88         48.82         5.95 o                         
  -9  -3   5         34.35         31.78         5.31 o                         
  -8  -3   5         57.77         53.84         6.13 o                         
  -7  -3   5         76.54         63.13         4.97 o                         
  -6  -3   5         38.64         38.76         3.32 o                         
  -5  -3   5        645.10        630.57         8.71 o                         
  -4  -3   5       1039.73       1013.35         8.91 o                         
  -3  -3   5          1.20          0.38         0.44 o                         
  -2  -3   5        200.65        198.31         1.92 o                         
  -1  -3   5         15.13         15.97         0.69 o                         
   0  -3   5          2.02          2.84         0.45 o                         
   1  -3   5          6.65          4.04         0.56 o                         
   2  -3   5        111.88        123.11         1.54 o                         
   3  -3   5        215.49        201.25         2.28 o                         
   4  -3   5          2.55          0.65         0.64 o                         
   5  -3   5         70.33         55.48         2.06 o                         
   6  -3   5        116.80        106.00         4.23 o                         
   7  -3   5        157.04        167.77         6.11 o                         
   8  -3   5          0.42          0.36         2.25 o                         
   9  -3   5          0.83         -0.23         4.49 o                         
  -9  -2   5         86.45         82.51         7.85 o                         
  -8  -2   5         86.62         67.89         5.60 o                         
  -7  -2   5         21.59         16.71         3.97 o                         
  -6  -2   5        611.91        651.87        11.89 o                         
  -5  -2   5        114.44         99.01         2.99 o                         
  -4  -2   5         76.82         88.01         2.11 o                         
  -3  -2   5          1.56          1.73         0.49 o                         
  -2  -2   5        472.25        553.57         3.97 o                         
  -1  -2   5       4187.22       4703.16        31.62 o                         
   0  -2   5        369.85        351.79         2.87 o                         
   1  -2   5        132.36        160.44         1.82 o                         
   2  -2   5        185.35        166.51         1.64 o                         
   3  -2   5        858.58        837.16         5.75 o                         
   4  -2   5        358.72        404.23         3.77 o                         
   5  -2   5        780.44        754.74         7.34 o                         
   6  -2   5        428.17        439.31         6.50 o                         
   7  -2   5          0.01         -1.20         1.31 o                         
   8  -2   5         31.68         31.73         3.59 o                         
   9  -2   5         64.15         78.25         5.56 o                         
  -9  -1   5         41.19         47.77         5.15 o                         
  -8  -1   5         94.26         94.31         6.53 o                         
  -7  -1   5          3.04         -0.08         1.57 o                         
  -6  -1   5        446.19        455.77         8.50 o                         
  -5  -1   5        645.91        651.41         7.38 o                         
  -4  -1   5        307.57        260.95         3.31 o                         
  -3  -1   5        178.77        158.46         1.80 o                         
  -2  -1   5         94.18         95.98         1.41 o                         
  -1  -1   5      15767.65      15989.74       125.94 o                         
   0  -1   5       5399.05       6089.60        37.80 o                         
   1  -1   5          0.53         -0.04         0.33 o                         
   2  -1   5        931.40        883.86         5.53 o                         
   3  -1   5         18.10         15.12         0.76 o                         
   4  -1   5        767.73        715.12         5.61 o                         
   5  -1   5        113.42         90.38         2.12 o                         
   6  -1   5        306.25        308.93         5.54 o                         
   7  -1   5         21.26         17.99         2.42 o                         
   8  -1   5        188.71        177.59         8.44 o                         
   9  -1   5          5.10          3.71         4.39 o                         
  -9   0   5        167.14        185.55        19.01 o                         
  -8   0   5         50.28         47.18         4.76 o                         
  -7   0   5        154.20        159.65         6.09 o                         
  -6   0   5        207.98        204.95         4.39 o                         
  -5   0   5         96.28         83.09         2.65 o                         
  -4   0   5        118.94        113.73         2.30 o                         
  -3   0   5        665.06        742.29         5.10 o                         
  -2   0   5       3246.32       3268.50        21.90 o                         
  -1   0   5       3114.15       3182.06        18.02 o                         
   0   0   5        743.07        790.33         5.10 o                         
   1   0   5        142.44        146.27         1.59 o                         
   2   0   5         88.02         58.51         1.07 o                         
   3   0   5       1874.62       2022.07        12.85 o                         
   4   0   5       1139.38       1203.20         7.92 o                         
   5   0   5        844.48        852.71         7.29 o                         
   6   0   5        160.35        117.76         3.84 o                         
   7   0   5         40.76         39.31         2.83 o                         
   8   0   5         94.72        106.14         8.05 o                         
   9   0   5         28.57         28.32         4.03 o                         
  10   0   5          9.39         12.57         4.21 o                         
  -9   1   5          0.12          2.42         2.99 o                         
  -8   1   5         93.99        102.51         6.03 o                         
  -7   1   5         92.61         96.62         6.31 o                         
  -6   1   5         33.61         41.09         2.24 o                         
  -5   1   5         54.20         60.12         2.40 o                         
  -4   1   5         44.36         31.83         1.59 o                         
  -3   1   5       1175.46       1055.93         7.11 o                         
  -2   1   5       1584.86       1642.61        10.82 o                         
  -1   1   5       1577.94       1603.57         9.18 o                         
   0   1   5       7129.77       7173.09        42.63 o                         
   1   1   5         81.24         71.84         1.03 o                         
   2   1   5       3119.16       3347.84        19.10 o                         
   3   1   5       6548.13       7241.29        41.48 o                         
   4   1   5       1864.30       1977.83        13.65 o                         
   5   1   5        954.01        915.15         7.97 o                         
   6   1   5         42.89         32.18         1.87 o                         
   7   1   5        492.37        453.83         8.16 o                         
   8   1   5         26.48         21.84         2.76 o                         
   9   1   5         18.18         19.11         2.95 o                         
  10   1   5        300.71        353.63        11.44 o                         
  -9   2   5         19.77         29.78         4.65 o                         
  -8   2   5          1.50          4.31         1.77 o                         
  -7   2   5         15.46         12.23         1.87 o                         
  -6   2   5          0.50          2.25         1.44 o                         
  -5   2   5          6.32          3.66         1.05 o                         
  -4   2   5         30.08         29.88         1.57 o                         
  -3   2   5        105.29        147.29         1.83 o                         
  -2   2   5         46.05         66.47         1.13 o                         
  -1   2   5       1428.70       1429.33         8.41 o                         
   0   2   5        237.22        280.50         2.28 o                         
   1   2   5       2953.34       2941.43        17.04 o                         
   2   2   5       1172.40       1254.07         7.96 o                         
   3   2   5         51.60         77.25         1.47 o                         
   4   2   5       1469.35       1645.38        11.68 o                         
   5   2   5         93.34         91.87         2.27 o                         
   6   2   5         45.93         41.64         1.90 o                         
   7   2   5         51.73         42.72         3.81 o                         
   8   2   5          2.00         -0.77         1.50 o                         
   9   2   5         18.56         15.85         3.50 o                         
  10   2   5         17.10         16.20         3.35 o                         
  -9   3   5        139.04        141.61         9.71 o                         
  -8   3   5          0.02         -1.40         1.98 o                         
  -7   3   5         18.46         15.22         2.39 o                         
  -6   3   5        521.24        514.62         7.62 o                         
  -5   3   5        239.98        236.73         4.17 o                         
  -4   3   5        117.55        112.69         2.69 o                         
  -3   3   5       1863.66       2113.08        14.37 o                         
  -2   3   5       1503.94       1607.96         9.75 o                         
  -1   3   5       1572.70       1590.04         9.72 o                         
   0   3   5          2.50          0.03         0.26 o                         
   1   3   5         85.13        108.10         1.22 o                         
   2   3   5       3127.58       3288.14        19.87 o                         
   3   3   5          2.68          8.65         0.71 o                         
   4   3   5          5.11          6.17         0.73 o                         
   5   3   5        276.51        275.51         3.83 o                         
   6   3   5          1.59         -0.86         0.86 o                         
   7   3   5        497.53        446.67         9.24 o                         
   8   3   5         24.27         19.89         2.81 o                         
   9   3   5          1.01          0.86         2.53 o                         
  -9   4   5        234.55        252.43        16.82 o                         
  -8   4   5          6.49          6.46         2.50 o                         
  -7   4   5         52.06         45.38         2.86 o                         
  -6   4   5        219.71        213.07         4.47 o                         
  -5   4   5          3.78          2.71         1.11 o                         
  -4   4   5        476.29        450.18         5.39 o                         
  -3   4   5         24.26         34.13         1.09 o                         
  -2   4   5         49.62         53.60         1.09 o                         
  -1   4   5         27.78         10.07         0.52 o                         
   0   4   5          0.11          0.23         0.34 o                         
   1   4   5          8.77          1.75         0.31 o                         
   2   4   5         31.36         27.56         0.80 o                         
   3   4   5          0.83          0.01         0.49 o                         
   4   4   5          3.27          0.82         0.68 o                         
   5   4   5         35.91         31.12         1.65 o                         
   6   4   5        104.37         74.96         2.57 o                         
   7   4   5        449.95        410.09         7.30 o                         
   8   4   5        113.05        101.34         5.89 o                         
   9   4   5        227.58        241.86        11.16 o                         
  -8   5   5          6.22         12.55         2.62 o                         
  -7   5   5         74.24         82.36         4.08 o                         
  -6   5   5         48.28         42.59         2.90 o                         
  -5   5   5          3.85          2.54         1.22 o                         
  -4   5   5         18.83         17.21         1.43 o                         
  -3   5   5        822.38        864.68         8.22 o                         
  -2   5   5         49.21         31.48         0.84 o                         
  -1   5   5        510.41        434.47         3.29 o                         
   0   5   5          4.78          6.10         0.47 o                         
   1   5   5        910.75        860.79         5.26 o                         
   2   5   5        614.49        625.79         4.87 o                         
   3   5   5        175.17        164.05         2.32 o                         
   4   5   5         65.09         65.56         1.94 o                         
   5   5   5          5.39          7.46         1.09 o                         
   6   5   5        461.92        426.31         6.42 o                         
   7   5   5         22.70         19.08         2.06 o                         
   8   5   5          2.33          0.20         2.11 o                         
   9   5   5        104.03        126.50         9.23 o                         
  -8   6   5         35.54         34.60         3.83 o                         
  -7   6   5         62.88         70.03         4.00 o                         
  -6   6   5        100.47         85.61         4.08 o                         
  -5   6   5         16.73         16.61         1.96 o                         
  -4   6   5         14.32         12.28         1.66 o                         
  -3   6   5         41.84         39.20         1.86 o                         
  -2   6   5        240.28        273.03         3.13 o                         
  -1   6   5         94.52        101.03         1.51 o                         
   0   6   5          8.08         10.68         0.56 o                         
   1   6   5       1070.51       1287.54         8.11 o                         
   2   6   5         20.91         20.61         0.91 o                         
   3   6   5        300.22        320.10         3.67 o                         
   4   6   5        447.13        398.35         5.19 o                         
   5   6   5        513.96        508.34         6.73 o                         
   6   6   5        311.29        281.96         5.56 o                         
   7   6   5         95.29         91.63         3.99 o                         
   8   6   5         16.55         22.61         3.07 o                         
   9   6   5         31.97         28.95         4.56 o                         
  -8   7   5          4.71          6.43         2.70 o                         
  -7   7   5          4.26          2.28         1.91 o                         
  -6   7   5         36.08         30.54         2.76 o                         
  -5   7   5         15.28          9.29         1.96 o                         
  -4   7   5         58.15         52.48         2.94 o                         
  -3   7   5         45.65         45.68         2.39 o                         
  -2   7   5        118.97        114.45         2.65 o                         
  -1   7   5       1467.96       1460.86        11.98 o                         
   0   7   5        566.92        620.51         4.63 o                         
   1   7   5         30.95         28.50         1.19 o                         
   2   7   5       1070.01       1038.03         8.61 o                         
   3   7   5         20.81         17.36         1.24 o                         
   4   7   5        106.31        102.78         3.23 o                         
   5   7   5        277.65        248.04         6.03 o                         
   6   7   5         10.60         12.59         1.95 o                         
   7   7   5          0.26         -1.28         1.54 o                         
   8   7   5          4.56          1.76         2.62 o                         
   9   7   5         52.63         51.00         5.38 o                         
  -7   8   5          6.60          1.67         1.94 o                         
  -6   8   5        278.54        291.28         6.88 o                         
  -5   8   5         15.29         10.65         2.15 o                         
  -4   8   5         10.26          7.63         1.68 o                         
  -3   8   5        263.47        249.72         4.94 o                         
  -2   8   5       2469.75       2401.47        25.96 o                         
  -1   8   5        335.31        337.56         5.48 o                         
   0   8   5          1.50          1.24         0.83 o                         
   1   8   5        102.31        105.24         2.63 o                         
   2   8   5          3.37         -0.10         0.89 o                         
   3   8   5         66.71         55.85         2.41 o                         
   4   8   5         91.28         81.36         3.21 o                         
   5   8   5          8.92          8.32         1.63 o                         
   6   8   5         76.90         73.57         3.63 o                         
   7   8   5         18.24         11.47         2.07 o                         
   8   8   5          5.75          5.32         2.31 o                         
  -7   9   5          0.04          1.20         2.07 o                         
  -6   9   5          1.31          3.50         2.03 o                         
  -5   9   5         19.87         19.35         2.63 o                         
  -4   9   5         20.39         18.09         2.13 o                         
  -3   9   5          0.04          1.31         1.42 o                         
  -2   9   5        730.68        749.95         9.22 o                         
  -1   9   5        254.17        239.47         4.48 o                         
   0   9   5         37.89         26.17         1.81 o                         
   1   9   5        192.10        203.65         4.35 o                         
   2   9   5        206.94        201.05         4.75 o                         
   3   9   5        185.67        172.63         4.74 o                         
   4   9   5          4.21          5.77         1.58 o                         
   5   9   5         23.04         21.34         2.33 o                         
   6   9   5        135.80        133.20         4.94 o                         
   7   9   5        330.81        373.81         9.23 o                         
   8   9   5         37.93         42.09         4.12 o                         
  -6  10   5         23.33         16.39         2.98 o                         
  -5  10   5         24.55         29.30         3.45 o                         
  -4  10   5          6.15          9.10         2.20 o                         
  -3  10   5          9.48          8.25         1.97 o                         
  -2  10   5         23.09         26.46         2.19 o                         
  -1  10   5         31.79         25.87         2.31 o                         
   0  10   5         24.74         21.98         1.99 o                         
   1  10   5         44.22         37.95         2.56 o                         
   2  10   5       1069.33       1130.30        13.51 o                         
   3  10   5        515.38        555.53         9.80 o                         
   4  10   5         27.23         27.10         2.85 o                         
   5  10   5          0.82          1.32         1.85 o                         
   6  10   5         57.29         51.98         3.68 o                         
   7  10   5         69.70         59.96         4.14 o                         
  -6  11   5          3.67         -0.33         2.46 o                         
  -5  11   5         55.14         59.38         5.17 o                         
  -4  11   5        495.33        559.04        10.01 o                         
  -3  11   5        148.33        135.14         5.79 o                         
  -2  11   5         26.56         24.12         2.84 o                         
  -1  11   5         12.62         11.22         1.86 o                         
   0  11   5         19.13         16.26         1.91 o                         
   1  11   5         39.05         37.73         2.71 o                         
   2  11   5        113.92        123.09         6.93 o                         
   3  11   5        103.42         86.81         4.63 o                         
   4  11   5         48.74         50.42         3.85 o                         
   5  11   5         63.39         57.46         4.15 o                         
   6  11   5         58.98         54.51         4.64 o                         
  -5  12   5         35.42         40.52         4.02 o                         
  -4  12   5        421.46        464.20         9.32 o                         
  -3  12   5         26.96         20.67         3.30 o                         
  -2  12   5        112.67        118.03         5.51 o                         
  -1  12   5         90.78         80.68         4.55 o                         
   0  12   5         77.76         70.22         4.00 o                         
   1  12   5         54.68         50.85         3.83 o                         
   2  12   5         18.41         21.21         2.68 o                         
   3  12   5        125.47        129.31         6.30 o                         
   4  12   5         64.55         59.07         4.27 o                         
   5  12   5         42.44         46.08         5.19 o                         
   6  12   5         83.32         87.52         6.32 o                         
  -4  13   5         88.08         86.92         5.24 o                         
  -3  13   5         62.72         78.26         5.44 o                         
  -2  13   5         10.91          8.28         2.72 o                         
  -1  13   5         36.19         34.47         3.48 o                         
   0  13   5        289.00        306.82         8.12 o                         
   1  13   5          9.67         10.01         2.36 o                         
   2  13   5          6.67          0.61         2.30 o                         
   3  13   5          5.27          4.59         2.70 o                         
   4  13   5          0.84          6.10         2.45 o                         
   5  13   5         21.94         24.83         3.44 o                         
  -2  14   5        118.17        134.51         6.98 o                         
  -1  14   5         56.81         60.96         7.20 o                         
   0  14   5         58.97         60.76         4.91 o                         
   1  14   5         26.07         30.63         4.06 o                         
   2  14   5        142.16        153.81         8.36 o                         
   3  14   5         35.53         31.55         3.98 o                         
  -1 -13   6         87.68        101.61         6.16 o                         
   0 -13   6         57.24         46.92         4.20 o                         
   1 -13   6         12.75         14.21         2.96 o                         
   2 -13   6         29.84         27.02         3.52 o                         
  -3 -12   6         73.72         93.37         8.09 o                         
  -2 -12   6         34.19         30.50         4.13 o                         
  -1 -12   6         56.40         46.65         3.69 o                         
   0 -12   6         15.15         15.84         2.90 o                         
   1 -12   6          0.04         -0.13         2.67 o                         
   2 -12   6         17.06         15.04         3.12 o                         
   3 -12   6         50.97         51.26         3.82 o                         
   4 -12   6         56.80         52.20         3.94 o                         
  -5 -11   6         76.02         85.39         6.22 o                         
  -4 -11   6         95.65        105.18         6.61 o                         
  -3 -11   6         44.80         45.54         5.16 o                         
  -2 -11   6          2.98         -0.49         2.20 o                         
  -1 -11   6        120.76        118.56         5.10 o                         
   0 -11   6        133.21        126.65         4.92 o                         
   1 -11   6          0.63         -0.69         1.78 o                         
   2 -11   6         94.28         93.64         4.79 o                         
   3 -11   6          1.01         -1.64         1.82 o                         
   4 -11   6         12.07          9.32         2.23 o                         
   5 -11   6         52.91         58.87         4.18 o                         
  -5 -10   6         70.74         74.09         5.66 o                         
  -4 -10   6         31.84         34.20         4.26 o                         
  -3 -10   6        107.76        126.33         7.85 o                         
  -2 -10   6        282.14        303.32         6.74 o                         
  -1 -10   6        423.60        436.28         8.09 o                         
   0 -10   6         71.65         75.18         3.40 o                         
   1 -10   6          6.64          4.05         1.72 o                         
   2 -10   6         32.12         32.13         2.88 o                         
   3 -10   6         32.18         27.02         2.76 o                         
   4 -10   6         46.53         48.02         3.32 o                         
   5 -10   6         27.04         25.98         3.03 o                         
   6 -10   6          0.02          0.87         2.48 o                         
  -6  -9   6        146.80        156.36        12.42 o                         
  -5  -9   6         54.96         50.72         4.56 o                         
  -4  -9   6          9.23          7.49         2.91 o                         
  -3  -9   6          6.94          2.71         2.33 o                         
  -2  -9   6         66.37         60.59         3.54 o                         
  -1  -9   6         70.72         55.05         3.19 o                         
   0  -9   6        407.63        426.86         7.08 o                         
   1  -9   6         15.33         18.01         1.98 o                         
   2  -9   6        631.56        620.86         8.45 o                         
   3  -9   6         54.94         57.03         3.17 o                         
   4  -9   6          1.81          1.43         1.42 o                         
   5  -9   6          1.04          0.52         1.94 o                         
   6  -9   6         29.33         32.67         3.51 o                         
   7  -9   6         10.89          1.39         2.66 o                         
  -7  -8   6         15.49         23.22         5.16 o                         
  -6  -8   6         15.73          6.52         2.67 o                         
  -5  -8   6         18.94         22.92         3.32 o                         
  -4  -8   6        346.13        344.62         7.97 o                         
  -3  -8   6         27.61         20.81         2.88 o                         
  -2  -8   6          9.02          9.67         1.53 o                         
  -1  -8   6         25.00         33.75         2.06 o                         
   0  -8   6        169.20        150.38         4.05 o                         
   1  -8   6         51.91         47.07         2.42 o                         
   2  -8   6        139.75        135.96         4.24 o                         
   3  -8   6         81.73         66.10         2.95 o                         
   4  -8   6        339.57        323.15         6.15 o                         
   5  -8   6        156.55        149.02         5.47 o                         
   6  -8   6          0.72         -0.41         1.62 o                         
   7  -8   6          1.98         -1.33         1.94 o                         
  -7  -7   6          8.23         12.59         3.53 o                         
  -6  -7   6         24.22         21.13         2.81 o                         
  -5  -7   6         42.94         34.86         3.24 o                         
  -4  -7   6          6.89          4.51         1.82 o                         
  -3  -7   6          0.01          0.78         1.29 o                         
  -2  -7   6        623.17        618.06         6.82 o                         
  -1  -7   6        496.93        484.63         6.96 o                         
   0  -7   6          2.67          2.75         0.99 o                         
   1  -7   6        109.50         93.14         2.92 o                         
   2  -7   6        634.73        642.11         7.60 o                         
   3  -7   6          3.12          1.36         0.97 o                         
   4  -7   6         16.02         14.84         1.53 o                         
   5  -7   6          0.18          0.26         1.19 o                         
   6  -7   6         22.78         21.62         2.52 o                         
   7  -7   6         24.98         22.77         3.22 o                         
   8  -7   6         42.14         40.56         4.19 o                         
  -8  -6   6         38.58         52.22         6.30 o                         
  -7  -6   6          0.30         -0.87         4.90 o                         
  -6  -6   6         12.79          9.09         2.12 o                         
  -5  -6   6          7.57          6.00         1.93 o                         
  -4  -6   6        284.42        280.51         6.06 o                         
  -3  -6   6        119.25        121.81         3.55 o                         
  -2  -6   6        586.66        624.30         6.41 o                         
  -1  -6   6        239.77        214.07         3.09 o                         
   0  -6   6         36.82         40.31         1.71 o                         
   1  -6   6       1598.64       1760.07        15.00 o                         
   2  -6   6        298.83        309.25         4.29 o                         
   3  -6   6        149.80        149.26         3.16 o                         
   4  -6   6        250.89        241.10         4.52 o                         
   5  -6   6          0.58          1.13         1.30 o                         
   6  -6   6         17.56         14.96         2.27 o                         
   7  -6   6          6.81          9.63         2.43 o                         
   8  -6   6          5.60          5.76         2.52 o                         
  -8  -5   6         21.04         30.29         5.14 o                         
  -7  -5   6          9.57          4.55         2.50 o                         
  -6  -5   6         57.26         37.77         4.89 o                         
  -5  -5   6        194.98        198.68         7.09 o                         
  -4  -5   6        346.89        346.93         6.51 o                         
  -3  -5   6         49.78         49.18         1.75 o                         
  -2  -5   6         40.83         45.34         1.60 o                         
  -1  -5   6        841.70        846.41         6.53 o                         
   0  -5   6          0.11          0.63         0.55 o                         
   1  -5   6          0.01          5.44         0.86 o                         
   2  -5   6        738.26        717.29         6.98 o                         
   3  -5   6        152.16        135.46         2.63 o                         
   4  -5   6        118.93        114.79         3.68 o                         
   5  -5   6         10.71          2.95         1.20 o                         
   6  -5   6         97.31        105.88         4.62 o                         
   7  -5   6         17.96         15.22         2.43 o                         
   8  -5   6        295.28        296.68         8.21 o                         
   9  -5   6        110.26        119.68         8.13 o                         
  -8  -4   6         10.87          7.08         3.43 o                         
  -7  -4   6         41.80         48.64         7.58 o                         
  -6  -4   6         46.76         46.63         4.44 o                         
  -5  -4   6        168.91        181.26         5.78 o                         
  -4  -4   6        154.28        144.84         4.12 o                         
  -3  -4   6         22.32         25.21         1.12 o                         
  -2  -4   6        954.05        962.74         6.90 o                         
  -1  -4   6         21.18         11.66         0.87 o                         
   0  -4   6       1234.55       1333.44         8.62 o                         
   1  -4   6       2416.42       2600.54        15.22 o                         
   2  -4   6          4.08          4.68         0.53 o                         
   3  -4   6          0.04          0.40         0.61 o                         
   4  -4   6        185.11        181.75         3.35 o                         
   5  -4   6          1.24          2.33         1.11 o                         
   6  -4   6         37.65         36.32         2.71 o                         
   7  -4   6         14.21         13.25         2.24 o                         
   8  -4   6         61.51         65.84         4.59 o                         
   9  -4   6         54.07         55.03         7.66 o                         
  -8  -3   6         43.41         42.43         5.62 o                         
  -7  -3   6         10.40          4.89         2.44 o                         
  -6  -3   6        106.71        109.54         6.10 o                         
  -5  -3   6        825.06        855.00        11.61 o                         
  -4  -3   6        271.80        260.40         3.94 o                         
  -3  -3   6         26.70         34.41         1.10 o                         
  -2  -3   6        425.40        428.19         3.29 o                         
  -1  -3   6        111.32        108.83         1.42 o                         
   0  -3   6          8.14          4.11         0.48 o                         
   1  -3   6        273.06        246.67         2.40 o                         
   2  -3   6          0.57          3.35         0.50 o                         
   3  -3   6          2.81          2.93         0.54 o                         
   4  -3   6         50.58         55.27         1.56 o                         
   5  -3   6       1949.69       1858.34        17.29 o                         
   6  -3   6        557.30        586.92         8.79 o                         
   7  -3   6          0.35         -0.84         1.74 o                         
   8  -3   6          1.75          6.81         2.78 o                         
   9  -3   6          2.58         -3.62         3.62 o                         
  -9  -2   6          0.32          5.12         3.03 o                         
  -8  -2   6        117.69        103.35         8.41 o                         
  -7  -2   6         47.10         46.17         4.08 o                         
  -6  -2   6        133.16        146.19         6.04 o                         
  -5  -2   6         17.31         12.08         1.46 o                         
  -4  -2   6          6.59          5.92         0.90 o                         
  -3  -2   6        485.69        539.81         4.39 o                         
  -2  -2   6         18.79         23.28         0.78 o                         
  -1  -2   6        928.22        810.82         6.33 o                         
   0  -2   6        184.69        175.77         1.86 o                         
   1  -2   6        133.54        146.08         1.95 o                         
   2  -2   6       1620.43       1624.86         9.33 o                         
   3  -2   6        536.05        589.16         4.53 o                         
   4  -2   6        179.43        182.86         2.32 o                         
   5  -2   6         79.09         79.68         2.64 o                         
   6  -2   6        134.57        115.79         3.47 o                         
   7  -2   6          2.74          3.08         1.60 o                         
   8  -2   6          0.60         -1.88         2.14 o                         
   9  -2   6          3.62          8.07         2.68 o                         
  -9  -1   6         13.96         16.71         4.72 o                         
  -8  -1   6        246.94        299.27        10.33 o                         
  -7  -1   6        107.71         93.82         5.33 o                         
  -6  -1   6         22.31         17.38         2.18 o                         
  -5  -1   6         82.02         78.44         2.67 o                         
  -4  -1   6         34.83         30.20         1.37 o                         
  -3  -1   6         16.91         24.00         0.94 o                         
  -2  -1   6         47.37         37.17         0.87 o                         
  -1  -1   6       4700.74       4726.34        25.98 o                         
   0  -1   6       2120.33       2313.69        14.25 o                         
   1  -1   6        661.47        672.19         4.98 o                         
   2  -1   6       1784.01       1694.31        10.58 o                         
   3  -1   6          1.50          1.28         0.44 o                         
   4  -1   6         49.21         57.54         1.48 o                         
   5  -1   6        735.98        780.03         7.19 o                         
   6  -1   6        632.25        629.00         8.18 o                         
   7  -1   6         36.71         29.86         3.77 o                         
   8  -1   6          4.20          0.53         1.87 o                         
   9  -1   6         19.25         13.01         3.24 o                         
  -9   0   6          2.27         -2.17         2.83 o                         
  -8   0   6         46.76         50.62         4.38 o                         
  -7   0   6         26.68         26.69         2.98 o                         
  -6   0   6         10.33          9.41         1.52 o                         
  -5   0   6          2.91          0.46         0.97 o                         
  -4   0   6        780.75        774.58        11.91 o                         
  -3   0   6        459.81        466.86         4.03 o                         
  -2   0   6        113.45        100.62         1.50 o                         
  -1   0   6       1138.27       1260.48         7.71 o                         
   0   0   6       1705.71       1611.78         9.57 o                         
   1   0   6       2474.23       2563.73        15.60 o                         
   2   0   6        923.86        868.99         5.75 o                         
   3   0   6        429.35        515.92         4.08 o                         
   4   0   6        395.33        417.61         3.94 o                         
   5   0   6         24.51         28.94         1.36 o                         
   6   0   6        148.93        137.38         4.89 o                         
   7   0   6        106.68         97.37         4.54 o                         
   8   0   6         10.51          9.30         2.09 o                         
   9   0   6         77.37         81.88         5.71 o                         
  10   0   6         28.26         28.85         4.61 o                         
  -9   1   6          8.84         -0.33         2.73 o                         
  -8   1   6         88.95        101.20         6.01 o                         
  -7   1   6         26.20         31.20         2.88 o                         
  -6   1   6         13.26          8.14         1.55 o                         
  -5   1   6        804.90        807.84         8.73 o                         
  -4   1   6        296.41        317.29         4.39 o                         
  -3   1   6       1679.79       1660.50        11.28 o                         
  -2   1   6       5407.97       5804.28        35.35 o                         
  -1   1   6          1.21          1.76         0.31 o                         
   0   1   6       2032.20       2119.71        11.66 o                         
   1   1   6       5085.34       5136.09        31.04 o                         
   2   1   6       3852.85       4114.07        22.75 o                         
   3   1   6          0.00          2.52         0.47 o                         
   4   1   6          3.89          5.13         0.69 o                         
   5   1   6        151.76        122.31         2.49 o                         
   6   1   6        107.94        105.14         3.74 o                         
   7   1   6         49.55         41.03         2.82 o                         
   8   1   6         60.45         48.98         3.85 o                         
   9   1   6        118.23        122.00         6.92 o                         
  10   1   6         51.99         54.76         5.04 o                         
  -9   2   6         81.81         96.24         7.13 o                         
  -8   2   6         27.47         27.10         3.32 o                         
  -7   2   6         16.71          9.24         1.91 o                         
  -6   2   6        309.37        284.30         5.40 o                         
  -5   2   6         39.72         41.79         2.20 o                         
  -4   2   6       1210.67       1230.23        11.54 o                         
  -3   2   6          0.50          3.48         0.49 o                         
  -2   2   6         26.42         13.10         0.54 o                         
  -1   2   6       2050.17       2137.70        12.07 o                         
   0   2   6        398.65        348.86         2.81 o                         
   1   2   6       1040.12       1156.64         6.84 o                         
   2   2   6        391.25        393.82         2.97 o                         
   3   2   6          4.15         12.85         0.75 o                         
   4   2   6        272.49        294.10         3.23 o                         
   5   2   6       1194.27       1247.17        10.38 o                         
   6   2   6          0.23         -0.26         0.90 o                         
   7   2   6          4.70          0.98         1.55 o                         
   8   2   6         45.87         42.50         3.57 o                         
   9   2   6          2.59         -1.41         2.18 o                         
  -9   3   6         19.77         24.32         5.91 o                         
  -8   3   6          8.67          4.58         2.23 o                         
  -7   3   6         18.83         19.67         2.20 o                         
  -6   3   6         23.31         28.72         2.25 o                         
  -5   3   6         92.98         80.17         3.09 o                         
  -4   3   6         14.42         11.86         1.33 o                         
  -3   3   6        815.39        856.87         6.47 o                         
  -2   3   6         72.70         68.31         1.16 o                         
  -1   3   6       1698.55       1682.93        10.02 o                         
   0   3   6        499.83        583.92         5.22 o                         
   1   3   6         46.34         39.62         0.81 o                         
   2   3   6        355.71        327.67         2.69 o                         
   3   3   6        234.01        285.25         3.02 o                         
   4   3   6         20.37         12.39         0.98 o                         
   5   3   6         39.77         47.71         1.86 o                         
   6   3   6          7.70          9.45         1.23 o                         
   7   3   6        152.57        131.25         4.32 o                         
   8   3   6          3.23          3.58         2.05 o                         
   9   3   6         19.39         17.22         3.09 o                         
  -8   4   6          2.30         -1.78         2.66 o                         
  -7   4   6         57.38         51.09         3.54 o                         
  -6   4   6         25.83         19.47         2.04 o                         
  -5   4   6        151.82        157.91         3.77 o                         
  -4   4   6         13.68         12.90         1.31 o                         
  -3   4   6        131.81        124.08         1.94 o                         
  -2   4   6        191.99        192.64         1.89 o                         
  -1   4   6       1068.52        982.79         6.04 o                         
   0   4   6       4849.54       4919.63        72.92 o                         
   1   4   6         51.84         44.01         0.94 o                         
   2   4   6         56.99         38.46         0.90 o                         
   3   4   6        266.94        253.06         2.95 o                         
   4   4   6        152.46        133.50         2.38 o                         
   5   4   6         24.25         30.25         1.61 o                         
   6   4   6          8.43         14.22         1.62 o                         
   7   4   6          2.03         -1.09         1.24 o                         
   8   4   6         67.41         76.99         5.19 o                         
   9   4   6         10.51          9.02         3.22 o                         
  -8   5   6         33.24         38.20         3.64 o                         
  -7   5   6         22.90         17.85         3.37 o                         
  -6   5   6        108.72         98.22         3.97 o                         
  -5   5   6          6.40          2.69         1.20 o                         
  -4   5   6        102.94         95.63         3.25 o                         
  -3   5   6        120.62        116.46         2.22 o                         
  -2   5   6        100.85         84.92         1.38 o                         
  -1   5   6        335.71        351.85         2.77 o                         
   0   5   6          5.12          6.48         0.47 o                         
   1   5   6         96.47        129.86         1.41 o                         
   2   5   6        104.77        134.13         1.65 o                         
   3   5   6        159.49        160.28         2.16 o                         
   4   5   6         10.05          9.69         0.98 o                         
   5   5   6        150.00        161.50         3.56 o                         
   6   5   6         89.53         89.29         3.46 o                         
   7   5   6        245.68        226.47         5.23 o                         
   8   5   6         11.41         12.57         3.01 o                         
   9   5   6        115.11        131.79         7.25 o                         
  -8   6   6         16.68         13.36         3.12 o                         
  -7   6   6        110.78        107.40         5.17 o                         
  -6   6   6        187.93        149.56         5.69 o                         
  -5   6   6         17.50         14.24         1.97 o                         
  -4   6   6        869.00        858.94        15.34 o                         
  -3   6   6         31.50         32.37         1.73 o                         
  -2   6   6        352.67        330.04         3.58 o                         
  -1   6   6        578.74        615.61         4.61 o                         
   0   6   6        820.62        854.98         5.74 o                         
   1   6   6        183.00        152.93         1.68 o                         
   2   6   6        310.05        310.22         3.11 o                         
   3   6   6         80.41         94.96         2.83 o                         
   4   6   6        761.35        769.89         8.08 o                         
   5   6   6         15.74         15.82         1.75 o                         
   6   6   6        317.58        271.72         5.22 o                         
   7   6   6          2.65          2.70         1.58 o                         
   8   6   6         47.49         58.94         4.35 o                         
   9   6   6          9.38         11.32         3.25 o                         
  -8   7   6          1.78          2.70         2.56 o                         
  -7   7   6        109.32        107.48         5.35 o                         
  -6   7   6         23.70         19.12         2.36 o                         
  -5   7   6         48.60         52.15         3.17 o                         
  -4   7   6        167.93        175.76         4.64 o                         
  -3   7   6        188.91        178.23         3.70 o                         
  -2   7   6        597.66        598.29         6.25 o                         
  -1   7   6          2.86          1.91         0.55 o                         
   0   7   6       1970.71       2040.09        11.75 o                         
   1   7   6         18.31         18.04         1.02 o                         
   2   7   6          3.89          1.77         0.67 o                         
   3   7   6        371.47        347.13         5.03 o                         
   4   7   6       1540.97       1676.56        15.72 o                         
   5   7   6       1293.65       1305.90        14.01 o                         
   6   7   6         48.93         53.95         3.68 o                         
   7   7   6         26.55         22.77         2.33 o                         
   8   7   6         29.55         23.11         3.06 o                         
   9   7   6         69.63         80.76         6.12 o                         
  -7   8   6          0.70          2.63         2.13 o                         
  -6   8   6        283.01        295.87         7.21 o                         
  -5   8   6         73.78         65.70         6.26 o                         
  -4   8   6          1.80          0.81         1.40 o                         
  -3   8   6         99.80         98.28         3.59 o                         
  -2   8   6          4.69          4.93         1.21 o                         
  -1   8   6         30.41         27.72         1.54 o                         
   0   8   6         48.19         52.32         1.85 o                         
   1   8   6         69.30         61.47         1.93 o                         
   2   8   6        239.22        216.97         3.68 o                         
   3   8   6        772.26        770.74         8.77 o                         
   4   8   6        103.21        107.24         3.53 o                         
   5   8   6        101.12         99.75         3.75 o                         
   6   8   6          7.08          5.84         1.83 o                         
   7   8   6         23.32         19.48         2.55 o                         
   8   8   6          0.00         -2.81         2.81 o                         
  -7   9   6         37.45         48.86         3.97 o                         
  -6   9   6          6.58          2.48         2.01 o                         
  -5   9   6         18.86         25.86         2.96 o                         
  -4   9   6          7.48          5.61         1.74 o                         
  -3   9   6        237.85        232.11         5.04 o                         
  -2   9   6        208.67        210.84         4.90 o                         
  -1   9   6         47.80         35.63         2.15 o                         
   0   9   6        336.90        293.60         4.71 o                         
   1   9   6        227.52        193.32         4.32 o                         
   2   9   6          0.30         -0.10         1.07 o                         
   3   9   6        123.37        124.97         3.91 o                         
   4   9   6          6.58          6.98         1.58 o                         
   5   9   6         17.55         21.06         2.29 o                         
   6   9   6        305.87        341.61         6.94 o                         
   7   9   6         23.11         22.96         2.90 o                         
   8   9   6        154.63        168.23         8.37 o                         
  -6  10   6         88.84        100.22         5.10 o                         
  -5  10   6          0.03         -1.60         1.60 o                         
  -4  10   6          0.16          1.79         1.72 o                         
  -3  10   6         94.97        113.85         4.74 o                         
  -2  10   6          6.63          5.37         1.60 o                         
  -1  10   6         17.61         16.03         2.07 o                         
   0  10   6         24.53         20.98         2.27 o                         
   1  10   6        389.08        375.69         8.10 o                         
   2  10   6        877.37        811.50        10.71 o                         
   3  10   6        209.95        226.48         5.94 o                         
   4  10   6          7.53          9.09         2.01 o                         
   5  10   6        178.43        187.67         6.30 o                         
   6  10   6          0.37          0.72         1.81 o                         
   7  10   6         19.90         18.59         2.84 o                         
  -5  11   6         28.13         32.87         3.80 o                         
  -4  11   6         29.82         29.57         2.89 o                         
  -3  11   6        198.95        203.04         7.08 o                         
  -2  11   6         27.49         23.98         3.10 o                         
  -1  11   6         97.15        111.29         4.83 o                         
   0  11   6         70.34         76.90         3.84 o                         
   1  11   6          4.04          3.35         1.58 o                         
   2  11   6        269.49        253.69         6.05 o                         
   3  11   6        510.26        522.23         9.33 o                         
   4  11   6         98.19         95.76         5.35 o                         
   5  11   6         16.57         17.30         2.76 o                         
   6  11   6          6.77          1.86         2.69 o                         
  -5  12   6          4.23          8.68         2.95 o                         
  -4  12   6        304.79        332.25         7.90 o                         
  -3  12   6        382.64        398.28         9.57 o                         
  -2  12   6         31.42         37.52         3.41 o                         
  -1  12   6        161.59        161.80         6.80 o                         
   0  12   6         54.94         37.40         3.75 o                         
   1  12   6        168.55        175.59         6.33 o                         
   2  12   6         58.97         72.92         4.13 o                         
   3  12   6          5.60          3.00         2.28 o                         
   4  12   6         56.78         54.97         3.88 o                         
   5  12   6         30.52         32.76         3.50 o                         
   6  12   6         22.07         18.00         3.10 o                         
  -3  13   6          1.06          0.56         2.38 o                         
  -2  13   6         16.95          8.82         3.20 o                         
  -1  13   6         80.21         90.31         5.10 o                         
   0  13   6          2.42          1.28         2.11 o                         
   1  13   6         16.47         18.70         2.86 o                         
   2  13   6         17.26         15.34         2.78 o                         
   3  13   6          3.01         -1.56         2.52 o                         
   4  13   6         21.59         20.10         3.21 o                         
   5  13   6          1.07          2.82         2.77 o                         
  -2  14   6         17.31         14.71         3.67 o                         
  -1  14   6        102.71        100.12         6.72 o                         
   0  14   6          1.25          6.09         2.81 o                         
   1  14   6         27.93         25.11         3.43 o                         
   2  14   6         46.02         48.75         4.30 o                         
   3  14   6         15.74         22.86         3.24 o                         
   0 -13   7          5.24         -1.67         2.78 o                         
   1 -13   7         99.79        112.22         6.46 o                         
  -3 -12   7         34.66         33.19         4.53 o                         
  -2 -12   7         29.46         28.60         4.69 o                         
  -1 -12   7        218.37        223.84         8.67 o                         
   0 -12   7        157.67        170.94         6.90 o                         
   1 -12   7         10.30          3.33         3.05 o                         
   2 -12   7        274.19        285.08        11.60 o                         
   3 -12   7         14.16         15.28         3.46 o                         
   4 -12   7         17.25          7.35         3.02 o                         
  -4 -11   7         30.99         36.47         5.10 o                         
  -3 -11   7          8.31         11.04         3.28 o                         
  -2 -11   7          1.71         -0.43         2.92 o                         
  -1 -11   7         17.25         15.78         2.88 o                         
   0 -11   7        147.63        162.75         6.43 o                         
   1 -11   7         21.43         23.47         2.60 o                         
   2 -11   7          7.33          5.91         2.14 o                         
   3 -11   7          3.20          3.43         2.46 o                         
   4 -11   7          6.58          9.38         2.57 o                         
   5 -11   7         33.88         44.99         4.44 o                         
  -5 -10   7          8.56          8.72         3.28 o                         
  -4 -10   7         11.97          5.50         6.16 o                         
  -3 -10   7        104.40        105.24         7.68 o                         
  -2 -10   7          1.45          3.44         2.51 o                         
  -1 -10   7         39.50         30.61         2.65 o                         
   0 -10   7        568.54        605.84         8.70 o                         
   1 -10   7          9.97          8.42         1.91 o                         
   2 -10   7         34.64         26.31         2.50 o                         
   3 -10   7         12.76         11.64         2.05 o                         
   4 -10   7        256.02        261.26         7.34 o                         
   5 -10   7        143.75        155.03         7.52 o                         
   6 -10   7         43.46         57.86         4.87 o                         
  -6  -9   7          1.47         -0.22         3.44 o                         
  -5  -9   7          5.45          6.18         3.72 o                         
  -4  -9   7          1.02          2.34         2.52 o                         
  -3  -9   7          0.26         -1.12         2.03 o                         
  -2  -9   7        217.78        220.01         6.09 o                         
  -1  -9   7         42.71         43.79         2.98 o                         
   0  -9   7          2.31          0.78         0.96 o                         
   1  -9   7         66.95         65.41         3.55 o                         
   2  -9   7         92.03         91.35         3.61 o                         
   3  -9   7        124.65        127.46         4.96 o                         
   4  -9   7         12.46         11.52         2.41 o                         
   5  -9   7          4.28          2.71         1.91 o                         
   6  -9   7         88.16        101.22         5.92 o                         
   7  -9   7         90.25         88.78         6.50 o                         
  -7  -8   7         52.99         60.06         5.86 o                         
  -6  -8   7         72.58         74.81         4.99 o                         
  -5  -8   7         16.83         15.49         3.12 o                         
  -4  -8   7         54.18         60.14         4.11 o                         
  -3  -8   7        296.82        301.10         9.37 o                         
  -2  -8   7        883.78        870.42        15.60 o                         
  -1  -8   7          1.92          0.08         1.21 o                         
   0  -8   7         29.89         29.67         2.15 o                         
   1  -8   7        784.68        772.70         9.38 o                         
   2  -8   7       1487.66       1566.69        16.82 o                         
   3  -8   7          3.62          7.51         1.47 o                         
   4  -8   7         88.44         87.97         3.76 o                         
   5  -8   7          3.32          3.30         1.79 o                         
   6  -8   7         45.24         42.35         4.02 o                         
   7  -8   7          0.33         -1.50         2.25 o                         
  -7  -7   7         14.75          9.81         3.49 o                         
  -6  -7   7         71.42         77.00         5.22 o                         
  -5  -7   7          6.93          8.65         2.30 o                         
  -4  -7   7        204.99        205.40         6.10 o                         
  -3  -7   7          1.34          1.84         1.57 o                         
  -2  -7   7         39.24         36.67         2.90 o                         
  -1  -7   7        800.29        717.44        12.55 o                         
   0  -7   7         45.60         47.81         2.31 o                         
   1  -7   7          5.44          3.00         1.06 o                         
   2  -7   7         55.95         51.65         2.35 o                         
   3  -7   7          6.95          5.26         1.26 o                         
   4  -7   7          0.07         -0.40         1.33 o                         
   5  -7   7          3.96          4.57         1.47 o                         
   6  -7   7        164.03        157.80         6.73 o                         
   7  -7   7         12.15         11.58         2.76 o                         
   8  -7   7         99.96         99.34         5.98 o                         
  -7  -6   7          1.62          4.74         3.12 o                         
  -6  -6   7        101.66         86.40         8.34 o                         
  -5  -6   7        172.26        177.36         6.22 o                         
  -4  -6   7          0.03          1.34         1.45 o                         
  -3  -6   7         56.87         55.46         2.79 o                         
  -2  -6   7         63.10         63.49         2.11 o                         
  -1  -6   7        189.03        174.25         3.02 o                         
   0  -6   7         22.37         20.34         1.35 o                         
   1  -6   7        491.07        438.80         5.97 o                         
   2  -6   7        544.39        541.53         6.52 o                         
   3  -6   7       1020.68        987.84         9.35 o                         
   4  -6   7        211.13        201.37         4.34 o                         
   5  -6   7         26.21         26.02         2.16 o                         
   6  -6   7         56.56         53.64         3.95 o                         
   7  -6   7        137.39        133.91         5.72 o                         
   8  -6   7          4.74          3.31         2.88 o                         
  -8  -5   7         98.03        108.88         8.61 o                         
  -7  -5   7          0.09         -0.36         2.62 o                         
  -6  -5   7        113.15        115.52         7.16 o                         
  -5  -5   7        219.57        225.99         6.97 o                         
  -4  -5   7         99.18         95.39         3.70 o                         
  -3  -5   7         10.02          8.63         1.40 o                         
  -2  -5   7        528.64        557.28         5.47 o                         
  -1  -5   7        437.22        462.61         4.99 o                         
   0  -5   7        149.84        151.49         2.46 o                         
   1  -5   7       6859.06       7265.00        46.20 o                         
   2  -5   7         23.46         16.10         1.13 o                         
   3  -5   7        405.68        388.28         4.96 o                         
   4  -5   7        307.33        258.89         4.30 o                         
   5  -5   7        238.94        258.84         6.15 o                         
   6  -5   7        126.50        127.09         8.64 o                         
   7  -5   7        160.21        188.63         6.56 o                         
   8  -5   7          5.60          6.49         2.55 o                         
   9  -5   7         54.20         52.32         5.96 o                         
  -8  -4   7         33.67         34.94         5.24 o                         
  -7  -4   7         28.43         29.22         3.77 o                         
  -6  -4   7         49.94         42.61         3.85 o                         
  -5  -4   7        441.92        433.72         9.25 o                         
  -4  -4   7        398.17        382.54         8.12 o                         
  -3  -4   7        128.37        130.54         3.21 o                         
  -2  -4   7        287.23        256.25         2.61 o                         
  -1  -4   7        251.16        278.75         2.70 o                         
   0  -4   7        661.91        711.72         5.44 o                         
   1  -4   7        955.74        962.24         6.72 o                         
   2  -4   7         46.90         40.30         1.08 o                         
   3  -4   7        370.54        364.26         4.01 o                         
   4  -4   7        688.64        725.08         7.55 o                         
   5  -4   7         88.91         72.57         2.97 o                         
   6  -4   7        179.07        182.39         4.75 o                         
   7  -4   7         81.53         84.10         5.46 o                         
   8  -4   7        243.25        262.09         7.94 o                         
   9  -4   7         24.28         18.02         3.91 o                         
  -8  -3   7          1.54         -3.76         3.76 o                         
  -7  -3   7          9.56          6.05         3.48 o                         
  -6  -3   7         18.03         14.53         2.90 o                         
  -5  -3   7         94.54         96.25         3.93 o                         
  -4  -3   7        877.67        880.33        14.08 o                         
  -3  -3   7        317.36        303.77         3.84 o                         
  -2  -3   7       1224.08       1391.85         8.41 o                         
  -1  -3   7        378.40        373.13         2.99 o                         
   0  -3   7       1501.30       1474.10         9.32 o                         
   1  -3   7       1029.75       1000.31         6.77 o                         
   2  -3   7         55.05         54.81         1.33 o                         
   3  -3   7        931.42        952.25         6.58 o                         
   4  -3   7        263.55        257.86         3.23 o                         
   5  -3   7         43.73         30.60         2.00 o                         
   6  -3   7         21.76         19.75         2.06 o                         
   7  -3   7          3.23          3.51         1.92 o                         
   8  -3   7         40.19         37.34         4.06 o                         
   9  -3   7         20.69         16.28         3.78 o                         
  -8  -2   7         39.93         43.66         5.85 o                         
  -7  -2   7        109.63        108.03         5.84 o                         
  -6  -2   7          7.59          8.97         2.21 o                         
  -5  -2   7         27.35         29.80         1.92 o                         
  -4  -2   7        326.68        349.83         4.42 o                         
  -3  -2   7        105.67        112.12         2.14 o                         
  -2  -2   7        291.40        318.70         2.96 o                         
  -1  -2   7         61.89         54.60         1.27 o                         
   0  -2   7         91.77         74.65         1.34 o                         
   1  -2   7       1238.71       1265.49         8.79 o                         
   2  -2   7        439.72        468.14         3.46 o                         
   3  -2   7          2.07          3.73         0.58 o                         
   4  -2   7         27.89         38.88         1.37 o                         
   5  -2   7       3871.07       4095.14        32.81 o                         
   6  -2   7        244.89        227.35         4.30 o                         
   7  -2   7         64.54         68.51         5.41 o                         
   8  -2   7         55.06         57.94         4.72 o                         
   9  -2   7         52.24         56.91         5.40 o                         
  -9  -1   7          2.01          1.99         3.09 o                         
  -8  -1   7        183.43        206.27         8.58 o                         
  -7  -1   7        677.92        698.01        13.49 o                         
  -6  -1   7          4.23          2.39         1.48 o                         
  -5  -1   7        128.06        128.15         3.61 o                         
  -4  -1   7        983.36       1002.77         9.43 o                         
  -3  -1   7          7.09          7.51         0.68 o                         
  -2  -1   7       2757.26       3107.91        18.10 o                         
  -1  -1   7        834.30        811.83         5.50 o                         
   0  -1   7       1695.94       1991.19        11.59 o                         
   1  -1   7          0.27          1.41         0.43 o                         
   2  -1   7        225.05        190.39         2.04 o                         
   3  -1   7        264.54        267.70         2.55 o                         
   4  -1   7         94.67         84.26         1.77 o                         
   5  -1   7        119.53        111.28         2.58 o                         
   6  -1   7         58.54         59.66         3.01 o                         
   7  -1   7          7.45          2.70         1.59 o                         
   8  -1   7          6.40          5.58         2.06 o                         
   9  -1   7         67.86         60.39         5.72 o                         
  -9   0   7         24.82         23.24         4.29 o                         
  -8   0   7        203.68        195.11         8.48 o                         
  -7   0   7        180.52        175.72         6.59 o                         
  -6   0   7        101.46        102.92         3.55 o                         
  -5   0   7          9.22          8.26         1.12 o                         
  -4   0   7         36.68         42.00         1.78 o                         
  -3   0   7        260.30        305.57         3.09 o                         
  -2   0   7         99.83         98.57         1.56 o                         
  -1   0   7       2849.83       3360.65        19.75 o                         
   0   0   7       1658.25       1708.73        10.24 o                         
   1   0   7       1844.14       2019.10        12.27 o                         
   2   0   7        228.71        200.31         2.01 o                         
   3   0   7         45.85         54.63         1.31 o                         
   4   0   7       1398.78       1489.35        10.85 o                         
   5   0   7          3.88          1.69         0.79 o                         
   6   0   7        202.41        177.85         4.18 o                         
   7   0   7         46.47         50.58         3.29 o                         
   8   0   7         31.49         37.92         3.11 o                         
   9   0   7         43.92         40.68         3.90 o                         
  -9   1   7          0.02          0.80         2.67 o                         
  -8   1   7        227.91        249.82         9.09 o                         
  -7   1   7         54.99         53.04         2.97 o                         
  -6   1   7        139.79        149.42         4.82 o                         
  -5   1   7        347.45        350.62         5.47 o                         
  -4   1   7        111.13        107.62         3.02 o                         
  -3   1   7        152.89        159.48         2.08 o                         
  -2   1   7       5705.37       6208.33        37.89 o                         
  -1   1   7        322.39        321.40         2.44 o                         
   0   1   7       1700.72       1927.53        10.80 o                         
   1   1   7       2098.50       2194.33        13.52 o                         
   2   1   7       6524.73       7464.37        41.57 o                         
   3   1   7        192.40        212.95         2.29 o                         
   4   1   7        429.22        495.55         4.46 o                         
   5   1   7        153.19        170.31         2.78 o                         
   6   1   7         52.20         44.86         2.51 o                         
   7   1   7        274.82        222.63         5.07 o                         
   8   1   7         85.43         92.78         4.98 o                         
   9   1   7         11.03          9.75         2.99 o                         
  -9   2   7         76.78         77.33         7.49 o                         
  -8   2   7        100.64         96.72         5.38 o                         
  -7   2   7         91.95         95.33         4.27 o                         
  -6   2   7        224.60        231.38         4.97 o                         
  -5   2   7        367.28        398.38         7.03 o                         
  -4   2   7        497.29        515.90         5.92 o                         
  -3   2   7       1925.33       1978.62        12.42 o                         
  -2   2   7        206.21        212.68         2.06 o                         
  -1   2   7        256.79        268.53         2.13 o                         
   0   2   7       2170.00       2231.04        11.49 o                         
   1   2   7        374.71        406.70         3.05 o                         
   2   2   7         15.15         16.94         0.64 o                         
   3   2   7          8.48          8.81         0.67 o                         
   4   2   7         44.49         55.23         1.58 o                         
   5   2   7        350.45        334.93         4.47 o                         
   6   2   7         97.55         75.45         2.48 o                         
   7   2   7         14.38         12.38         1.98 o                         
   8   2   7          3.11          0.58         1.86 o                         
   9   2   7          0.35         -2.27         2.27 o                         
  -8   3   7         26.96         29.33         3.15 o                         
  -7   3   7         84.34         93.21         3.98 o                         
  -6   3   7         20.63         19.07         1.91 o                         
  -5   3   7         69.14         65.56         2.90 o                         
  -4   3   7       1483.79       1566.39        14.27 o                         
  -3   3   7         96.85         82.22         1.91 o                         
  -2   3   7        258.89        193.25         1.91 o                         
  -1   3   7        161.55        178.55         1.68 o                         
   0   3   7       3275.70       3512.89        19.90 o                         
   1   3   7        621.88        604.48         3.97 o                         
   2   3   7        759.28        684.93         4.63 o                         
   3   3   7        187.67        184.39         2.25 o                         
   4   3   7          0.16          0.38         0.67 o                         
   5   3   7        130.02        159.79         3.14 o                         
   6   3   7         67.67         78.60         2.67 o                         
   7   3   7         23.85         20.45         2.19 o                         
   8   3   7         22.00         15.62         2.65 o                         
   9   3   7          6.72          6.31         2.45 o                         
  -8   4   7          1.28          4.63         2.30 o                         
  -7   4   7         30.48         36.79         3.06 o                         
  -6   4   7         88.54         70.16         3.30 o                         
  -5   4   7        103.74         79.78         3.52 o                         
  -4   4   7          8.17          3.63         1.02 o                         
  -3   4   7        343.99        360.14         4.45 o                         
  -2   4   7         29.62         47.30         1.02 o                         
  -1   4   7         23.71         24.78         0.83 o                         
   0   4   7        492.41        459.99         5.32 o                         
   1   4   7         36.71         23.46         0.82 o                         
   2   4   7         80.24         79.04         1.15 o                         
   3   4   7       1174.59       1157.51         8.91 o                         
   4   4   7          2.61          3.22         0.73 o                         
   5   4   7        144.59        151.44         2.95 o                         
   6   4   7        634.24        598.97         7.78 o                         
   7   4   7        159.24        138.95         4.27 o                         
   8   4   7         14.07          7.72         2.48 o                         
   9   4   7          5.97         10.44         3.09 o                         
  -8   5   7          2.83          3.40         2.41 o                         
  -7   5   7          2.35          3.08         1.95 o                         
  -6   5   7         48.25         39.14         3.06 o                         
  -5   5   7        416.16        406.56         6.26 o                         
  -4   5   7          1.66          1.18         1.07 o                         
  -3   5   7         98.91         96.73         2.56 o                         
  -2   5   7        307.20        334.52         3.07 o                         
  -1   5   7       1577.49       1567.57         9.74 o                         
   0   5   7       5039.70       5544.11        42.34 o                         
   1   5   7         64.80         67.55         1.20 o                         
   2   5   7        408.66        426.98         3.37 o                         
   3   5   7        495.25        528.72         5.23 o                         
   4   5   7        423.00        400.23         4.82 o                         
   5   5   7         24.92         18.66         1.55 o                         
   6   5   7        184.28        184.12         4.28 o                         
   7   5   7         11.77          3.39         1.30 o                         
   8   5   7          0.85         -0.49         2.28 o                         
   9   5   7        134.42        137.15         8.32 o                         
  -8   6   7        112.65        112.43         5.88 o                         
  -7   6   7         17.68         24.01         3.71 o                         
  -6   6   7         21.86         18.75         2.52 o                         
  -5   6   7         19.22         20.47         2.21 o                         
  -4   6   7        122.21        106.05         3.63 o                         
  -3   6   7        128.17        123.21         3.02 o                         
  -2   6   7          0.13         -0.56         0.56 o                         
  -1   6   7        612.04        652.20         4.54 o                         
   0   6   7        253.32        246.73         2.46 o                         
   1   6   7        186.55        181.55         1.86 o                         
   2   6   7        242.79        235.78         3.02 o                         
   3   6   7          6.35          5.98         0.85 o                         
   4   6   7       1061.37       1072.70        12.12 o                         
   5   6   7        690.70        655.43         8.42 o                         
   6   6   7          6.68          0.61         1.35 o                         
   7   6   7         33.47         40.43         2.74 o                         
   8   6   7         68.80         71.85         4.81 o                         
   9   6   7         25.92         29.05         3.88 o                         
  -7   7   7         39.67         41.27         3.68 o                         
  -6   7   7        129.72        118.39         4.99 o                         
  -5   7   7         29.20         41.96         3.17 o                         
  -4   7   7          9.73          8.48         1.62 o                         
  -3   7   7        316.69        294.75         5.54 o                         
  -2   7   7       2074.00       2055.73        18.00 o                         
  -1   7   7        341.76        344.65         3.24 o                         
   0   7   7          0.01          0.85         0.45 o                         
   1   7   7        845.38        955.04         6.38 o                         
   2   7   7          0.16          1.94         0.74 o                         
   3   7   7         45.52         46.84         2.16 o                         
   4   7   7        473.25        487.85         7.80 o                         
   5   7   7          5.71          1.05         1.30 o                         
   6   7   7         70.48         65.20         3.18 o                         
   7   7   7          4.38          6.08         1.80 o                         
   8   7   7         41.73         46.91         3.92 o                         
   9   7   7        197.05        217.52        11.95 o                         
  -7   8   7        129.52        131.94         6.22 o                         
  -6   8   7        140.52        150.94         5.75 o                         
  -5   8   7         47.73         42.86         3.13 o                         
  -4   8   7          0.28         -0.17         1.36 o                         
  -3   8   7        340.24        327.37         6.25 o                         
  -2   8   7        464.88        438.42         6.67 o                         
  -1   8   7        126.18        116.89         2.73 o                         
   0   8   7         11.33         13.88         1.06 o                         
   1   8   7        284.86        285.67         4.12 o                         
   2   8   7          4.96          2.22         1.00 o                         
   3   8   7        133.71        109.22         3.39 o                         
   4   8   7       1357.29       1363.53        13.74 o                         
   5   8   7         87.68         88.37         4.31 o                         
   6   8   7          9.49          9.22         1.95 o                         
   7   8   7          4.26          2.01         1.81 o                         
   8   8   7        183.09        190.78         7.85 o                         
  -7   9   7         33.57         48.50         4.71 o                         
  -6   9   7         97.14         99.24         5.26 o                         
  -5   9   7          2.70          0.10         1.69 o                         
  -4   9   7         16.06         13.24         2.17 o                         
  -3   9   7        547.79        547.46         8.24 o                         
  -2   9   7         12.45          9.59         1.87 o                         
  -1   9   7          4.29          0.88         1.17 o                         
   0   9   7         31.27         31.39         2.05 o                         
   1   9   7         58.43         49.88         2.35 o                         
   2   9   7          3.59          3.08         1.25 o                         
   3   9   7       2385.83       2480.18        23.26 o                         
   4   9   7        270.69        273.71         5.32 o                         
   5   9   7        128.13        116.36         4.90 o                         
   6   9   7        203.19        194.17         5.61 o                         
   7   9   7          5.69          2.30         1.89 o                         
   8   9   7         31.20         29.67         3.52 o                         
  -6  10   7         62.06         65.27         4.33 o                         
  -5  10   7        171.65        186.22        11.27 o                         
  -4  10   7         33.35         40.81         3.46 o                         
  -3  10   7        850.82        899.58        12.59 o                         
  -2  10   7         63.15         38.02         2.84 o                         
  -1  10   7         11.27          7.13         1.74 o                         
   0  10   7        324.42        330.84         6.26 o                         
   1  10   7         36.38         33.87         2.96 o                         
   2  10   7        143.95        116.65         3.96 o                         
   3  10   7        139.98        127.16         4.85 o                         
   4  10   7         26.23         32.42         2.77 o                         
   5  10   7          1.83          3.52         1.89 o                         
   6  10   7          0.18          1.59         1.97 o                         
   7  10   7          6.27          6.91         2.35 o                         
  -5  11   7          0.33         -1.53         2.37 o                         
  -4  11   7        168.34        168.27         6.63 o                         
  -3  11   7          1.56          2.48         1.97 o                         
  -2  11   7         13.77         11.01         2.17 o                         
  -1  11   7          2.95         -0.98         1.58 o                         
   0  11   7         14.18         11.22         2.14 o                         
   1  11   7          0.04         -1.24         1.24 o                         
   2  11   7         24.86         23.24         2.56 o                         
   3  11   7        429.89        436.50         9.45 o                         
   4  11   7         32.03         31.00         3.17 o                         
   5  11   7         18.19         18.16         2.88 o                         
   6  11   7          3.17          2.00         2.33 o                         
  -4  12   7         15.52         14.15         3.15 o                         
  -3  12   7         87.53         90.24         5.04 o                         
  -2  12   7          6.82          8.08         2.11 o                         
  -1  12   7         21.67         25.64         2.61 o                         
   0  12   7          3.88          1.72         1.97 o                         
   1  12   7          0.11          2.21         1.89 o                         
   2  12   7        497.09        522.07        13.14 o                         
   3  12   7          5.78          2.18         2.02 o                         
   4  12   7         51.78         48.52         3.72 o                         
   5  12   7         39.25         39.67         4.60 o                         
   6  12   7        226.30        258.53        10.53 o                         
  -3  13   7         72.82         79.88         5.21 o                         
  -2  13   7          1.91         -2.06         2.32 o                         
  -1  13   7          4.28          6.18         2.65 o                         
   0  13   7        118.04        116.44         6.12 o                         
   1  13   7         57.88         55.01         4.40 o                         
   2  13   7         21.15         26.45         3.18 o                         
   3  13   7         58.37         56.52         4.67 o                         
   4  13   7          0.15         -2.56         2.56 o                         
   5  13   7         83.35         93.91         5.69 o                         
  -2  14   7         55.08         48.26         4.46 o                         
  -1  14   7          2.69          6.44         2.94 o                         
   0  14   7        157.31        172.61         7.68 o                         
   1  14   7        265.87        303.81         9.29 o                         
   2  14   7          0.00         -0.24         2.97 o                         
   3  14   7          0.46         -1.76         2.34 o                         
  -2 -12   8          1.86         -2.42         2.84 o                         
  -1 -12   8        151.39        162.77         7.97 o                         
   0 -12   8          3.07          7.09         3.63 o                         
   1 -12   8         19.19         22.58         3.56 o                         
   2 -12   8         14.54         15.43         3.41 o                         
   3 -12   8          0.55         -4.32         4.57 o                         
  -4 -11   8          0.72         -0.10         3.04 o                         
  -3 -11   8         22.54         18.96         5.11 o                         
  -2 -11   8        184.29        216.65         8.73 o                         
  -1 -11   8         70.17         77.70         5.48 o                         
   0 -11   8         23.62         21.47         3.07 o                         
   1 -11   8         10.19          5.42         2.17 o                         
   2 -11   8          4.08          5.10         2.41 o                         
   3 -11   8         53.65         41.09         4.17 o                         
   4 -11   8         17.07         14.06         2.94 o                         
   5 -11   8         55.16         53.40         4.84 o                         
  -5 -10   8          0.21         -0.14         3.32 o                         
  -4 -10   8          3.79          0.42         3.58 o                         
  -3 -10   8         50.73         49.00         4.67 o                         
  -2 -10   8         23.09         24.67         3.69 o                         
  -1 -10   8         44.82         45.63         3.63 o                         
   0 -10   8        592.86        615.90        10.91 o                         
   1 -10   8         15.81         16.50         2.49 o                         
   2 -10   8         15.81         11.82         2.14 o                         
   3 -10   8         12.88          6.41         2.38 o                         
   4 -10   8          0.08         -0.19         2.20 o                         
   5 -10   8          0.11         -1.35         2.19 o                         
   6 -10   8          3.38          3.65         3.11 o                         
  -6  -9   8          0.81         -1.73         3.07 o                         
  -5  -9   8          8.47          3.92         3.30 o                         
  -4  -9   8          3.23         -0.64         2.13 o                         
  -3  -9   8         15.43          8.12         2.67 o                         
  -2  -9   8          0.71          2.62         1.96 o                         
  -1  -9   8         17.88         18.03         2.52 o                         
   0  -9   8         83.16         75.26         3.62 o                         
   1  -9   8         12.60         14.39         2.04 o                         
   2  -9   8        108.12         98.18         3.77 o                         
   3  -9   8        110.52         87.82         4.48 o                         
   4  -9   8         64.08         59.17         3.97 o                         
   5  -9   8        284.62        283.26         7.38 o                         
   6  -9   8         81.76         90.80         6.26 o                         
  -6  -8   8         17.79         23.24         3.79 o                         
  -5  -8   8         54.65         52.05         4.65 o                         
  -4  -8   8         14.20         18.05         3.67 o                         
  -3  -8   8          1.08          4.02         2.35 o                         
  -2  -8   8          8.49          6.29         1.96 o                         
  -1  -8   8         59.23         56.20         3.05 o                         
   0  -8   8        688.75        674.66         9.72 o                         
   1  -8   8         73.42         73.52         3.26 o                         
   2  -8   8        873.77        945.15        11.70 o                         
   3  -8   8        408.92        387.69         6.38 o                         
   4  -8   8         97.68        101.79         4.32 o                         
   5  -8   8          9.11         13.84         2.42 o                         
   6  -8   8          2.60         -1.81         1.81 o                         
   7  -8   8        130.66        138.33         6.94 o                         
  -7  -7   8          0.35          0.29         3.37 o                         
  -6  -7   8         12.22         10.58         3.30 o                         
  -5  -7   8         52.68         54.33         4.03 o                         
  -4  -7   8        590.08        608.41        10.14 o                         
  -3  -7   8        823.26        876.96        12.56 o                         
  -2  -7   8          0.00         -0.36         1.23 o                         
  -1  -7   8        177.04        184.80         4.23 o                         
   0  -7   8         61.12         47.79         2.35 o                         
   1  -7   8         52.21         44.85         2.30 o                         
   2  -7   8        109.69        128.11         3.76 o                         
   3  -7   8        128.05        113.01         3.49 o                         
   4  -7   8          3.21          2.49         1.32 o                         
   5  -7   8         59.79         51.99         3.40 o                         
   6  -7   8        108.65        115.69         5.89 o                         
   7  -7   8         23.22         22.84         3.29 o                         
   8  -7   8          0.04         -0.33         2.49 o                         
  -7  -6   8         55.40         51.92         5.35 o                         
  -6  -6   8          0.61         -0.31         1.84 o                         
  -5  -6   8         46.84         46.77         3.65 o                         
  -4  -6   8        310.41        305.87         6.52 o                         
  -3  -6   8        109.37        127.63         4.55 o                         
  -2  -6   8         22.89         26.49         1.83 o                         
  -1  -6   8         33.69         33.77         1.62 o                         
   0  -6   8          0.19          0.34         0.85 o                         
   1  -6   8         35.52         29.83         1.78 o                         
   2  -6   8        569.90        521.20         6.14 o                         
   3  -6   8         97.74         81.92         2.68 o                         
   4  -6   8         24.39         20.19         1.78 o                         
   5  -6   8        120.33        112.74         4.11 o                         
   6  -6   8          5.83          6.13         2.01 o                         
   7  -6   8         44.97         45.60         4.01 o                         
   8  -6   8         15.60          7.51         3.13 o                         
  -8  -5   8          0.61          0.65         6.73 o                         
  -7  -5   8          0.02         -2.64         3.31 o                         
  -6  -5   8          2.16          1.45         2.49 o                         
  -5  -5   8          4.78          3.81         1.90 o                         
  -4  -5   8        147.56        151.69         4.93 o                         
  -3  -5   8          6.91          2.69         1.18 o                         
  -2  -5   8        199.10        196.24         3.52 o                         
  -1  -5   8         72.63         89.52         2.10 o                         
   0  -5   8         96.98         94.05         2.12 o                         
   1  -5   8         23.52         18.32         1.23 o                         
   2  -5   8        225.47        257.83         3.80 o                         
   3  -5   8         46.86         49.05         1.94 o                         
   4  -5   8         10.32         13.10         1.47 o                         
   5  -5   8         27.00         26.33         2.34 o                         
   6  -5   8         90.67         73.38         3.85 o                         
   7  -5   8        102.31         97.54         5.32 o                         
   8  -5   8         97.49        102.11         6.33 o                         
  -8  -4   8          3.96         -0.61         3.37 o                         
  -7  -4   8         36.26         30.37         4.01 o                         
  -6  -4   8          5.17          5.52         3.02 o                         
  -5  -4   8          2.99          6.23         1.90 o                         
  -4  -4   8          8.43          7.14         1.55 o                         
  -3  -4   8        231.89        224.62         4.49 o                         
  -2  -4   8         90.67        104.23         2.18 o                         
  -1  -4   8         19.01         11.42         0.73 o                         
   0  -4   8       1303.70       1290.66         8.89 o                         
   1  -4   8        783.49        806.77         5.95 o                         
   2  -4   8        455.04        435.25         4.95 o                         
   3  -4   8         25.03         17.76         1.16 o                         
   4  -4   8        253.35        227.94         3.85 o                         
   5  -4   8        189.07        190.33         4.57 o                         
   6  -4   8         26.06         14.84         1.99 o                         
   7  -4   8          0.17          0.28         1.58 o                         
   8  -4   8          8.16         10.12         2.86 o                         
   9  -4   8          3.53          7.75         4.11 o                         
  -8  -3   8         34.80         40.08         7.55 o                         
  -7  -3   8          9.99         10.60         2.99 o                         
  -6  -3   8         48.25         44.47         4.32 o                         
  -5  -3   8         29.16         24.82         2.34 o                         
  -4  -3   8        106.68        101.10         3.37 o                         
  -3  -3   8          0.48          1.39         0.75 o                         
  -2  -3   8        694.80        701.31         6.02 o                         
  -1  -3   8       1747.24       1754.56        10.49 o                         
   0  -3   8         27.29         25.20         0.90 o                         
   1  -3   8         48.08         36.08         1.23 o                         
   2  -3   8        872.72        869.60         6.18 o                         
   3  -3   8        131.40        126.49         1.86 o                         
   4  -3   8          6.20          4.86         0.88 o                         
   5  -3   8         14.83         14.12         1.68 o                         
   6  -3   8        124.33        106.27         4.34 o                         
   7  -3   8         51.48         56.30         4.50 o                         
   8  -3   8         66.99         63.14         5.56 o                         
   9  -3   8         77.76         79.14         6.49 o                         
  -8  -2   8          0.20          3.54         3.30 o                         
  -7  -2   8        257.14        307.48         8.71 o                         
  -6  -2   8          4.45          4.23         2.25 o                         
  -5  -2   8         26.49         26.49         1.99 o                         
  -4  -2   8          7.30          6.13         1.06 o                         
  -3  -2   8         17.87         22.20         1.23 o                         
  -2  -2   8       3577.08       3733.92        21.76 o                         
  -1  -2   8       1510.82       1702.64        11.49 o                         
   0  -2   8        701.46        774.43         5.45 o                         
   1  -2   8        199.45        147.45         1.94 o                         
   2  -2   8        146.56        173.25         2.06 o                         
   3  -2   8        106.48         90.14         1.63 o                         
   4  -2   8          2.23          3.03         0.93 o                         
   5  -2   8       1082.63       1074.35        10.11 o                         
   6  -2   8          8.97          6.28         1.42 o                         
   7  -2   8          0.62         -1.60         1.60 o                         
   8  -2   8          3.20         -1.48         1.69 o                         
   9  -2   8         44.70         30.75         5.28 o                         
  -8  -1   8          2.59          1.94         2.68 o                         
  -7  -1   8        175.32        178.16         7.50 o                         
  -6  -1   8          2.68          2.03         1.93 o                         
  -5  -1   8        159.97        162.35         3.81 o                         
  -4  -1   8        191.06        183.64         3.87 o                         
  -3  -1   8         15.67         16.39         1.23 o                         
  -2  -1   8        470.97        519.01         3.91 o                         
  -1  -1   8          0.09          2.28         0.47 o                         
   0  -1   8         23.12         20.33         0.79 o                         
   1  -1   8          0.56          2.72         0.37 o                         
   2  -1   8        496.77        467.74         3.76 o                         
   3  -1   8        880.11        889.33         6.25 o                         
   4  -1   8         76.76         87.95         2.05 o                         
   5  -1   8        747.07        727.63         7.45 o                         
   6  -1   8         36.55         32.17         2.21 o                         
   7  -1   8        109.58        100.90         4.69 o                         
   8  -1   8          8.38          5.86         1.81 o                         
   9  -1   8         59.75         48.15         4.85 o                         
  -8   0   8         60.68         55.41         5.44 o                         
  -7   0   8        318.71        360.70         9.26 o                         
  -6   0   8          0.68         -0.14         1.27 o                         
  -5   0   8         54.91         46.72         2.41 o                         
  -4   0   8         99.31         84.51         2.57 o                         
  -3   0   8          7.85          5.38         0.82 o                         
  -2   0   8          0.11          0.95         0.46 o                         
  -1   0   8        282.91        351.02         2.83 o                         
   0   0   8        171.44        175.85         2.21 o                         
   1   0   8         47.88         51.85         1.14 o                         
   2   0   8       2339.99       2689.98        15.48 o                         
   3   0   8       1931.38       2009.44        12.71 o                         
   4   0   8        346.56        331.81         3.63 o                         
   5   0   8        108.44        109.69         2.66 o                         
   6   0   8        470.94        453.38         6.43 o                         
   7   0   8          7.68          8.49         1.73 o                         
   8   0   8          0.28         -1.51         1.69 o                         
   9   0   8          4.85          7.11         2.67 o                         
  -8   1   8        160.00        191.58         8.30 o                         
  -7   1   8         48.02         43.97         2.82 o                         
  -6   1   8          0.33         -0.46         1.17 o                         
  -5   1   8          1.26          0.86         1.11 o                         
  -4   1   8         22.83         26.34         1.67 o                         
  -3   1   8        362.63        301.51         3.81 o                         
  -2   1   8         29.64         43.39         1.25 o                         
  -1   1   8         60.77         49.65         0.95 o                         
   0   1   8       2057.41       1810.28        10.82 o                         
   1   1   8        157.56        220.45         2.02 o                         
   2   1   8        128.06         91.97         1.37 o                         
   3   1   8       1523.43       1583.28        10.28 o                         
   4   1   8        163.00        179.16         2.56 o                         
   5   1   8        142.27        136.33         3.14 o                         
   6   1   8         35.22         17.45         1.64 o                         
   7   1   8          0.00          0.29         1.31 o                         
   8   1   8         18.61         19.83         2.85 o                         
   9   1   8        157.91        165.62         7.02 o                         
  -8   2   8          2.91          1.55         2.44 o                         
  -7   2   8         12.43         13.43         2.13 o                         
  -6   2   8         78.68         75.59         4.90 o                         
  -5   2   8        175.50        144.75         4.30 o                         
  -4   2   8        222.23        219.47         4.05 o                         
  -3   2   8          0.48          1.86         0.71 o                         
  -2   2   8         29.31         34.93         0.89 o                         
  -1   2   8        822.26        758.94         4.60 o                         
   0   2   8        995.13        941.47         5.56 o                         
   1   2   8        221.97        257.59         2.09 o                         
   2   2   8          1.54          4.69         0.54 o                         
   3   2   8        354.59        333.57         3.07 o                         
   4   2   8       1374.43       1461.07        11.49 o                         
   5   2   8         18.33         18.64         1.36 o                         
   6   2   8         63.57         56.01         2.20 o                         
   7   2   8        358.33        336.33         8.09 o                         
   8   2   8         25.05         30.07         3.14 o                         
   9   2   8         22.72         26.03         3.89 o                         
  -8   3   8         20.90         30.34         3.45 o                         
  -7   3   8         30.25         20.66         2.35 o                         
  -6   3   8         39.62         30.88         2.38 o                         
  -5   3   8        368.26        357.18         5.74 o                         
  -4   3   8         12.74         13.21         1.38 o                         
  -3   3   8          7.91          6.34         1.03 o                         
  -2   3   8        717.91        683.90         4.87 o                         
  -1   3   8         24.42         29.39         0.81 o                         
   0   3   8         23.74         20.91         0.62 o                         
   1   3   8         80.90         59.09         1.20 o                         
   2   3   8         68.29         69.15         1.27 o                         
   3   3   8        533.76        602.96         4.86 o                         
   4   3   8        115.05        110.65         2.36 o                         
   5   3   8          9.33          5.54         1.01 o                         
   6   3   8        854.09        780.31        10.39 o                         
   7   3   8         84.14         79.09         3.20 o                         
   8   3   8         54.60         48.75         4.81 o                         
   9   3   8         16.97         19.81         3.18 o                         
  -8   4   8          0.48          0.31         2.01 o                         
  -7   4   8          0.01         -1.50         1.50 o                         
  -6   4   8         13.28          7.66         2.31 o                         
  -5   4   8         37.90         28.02         2.08 o                         
  -4   4   8          0.04          0.40         1.05 o                         
  -3   4   8        170.45        195.31         3.35 o                         
  -2   4   8        720.71        757.62         6.02 o                         
  -1   4   8         74.15         54.37         1.13 o                         
   0   4   8       3436.70       3799.86        24.16 o                         
   1   4   8        847.65        919.63         5.81 o                         
   2   4   8        139.75        165.86         1.94 o                         
   3   4   8       1310.07       1415.83        10.66 o                         
   4   4   8        235.49        218.23         3.63 o                         
   5   4   8          0.70          0.37         0.87 o                         
   6   4   8        121.76         94.72         3.18 o                         
   7   4   8          7.22          6.80         1.34 o                         
   8   4   8         82.76         67.82         4.49 o                         
   9   4   8          3.66          4.50         2.99 o                         
  -8   5   8         40.92         38.18         3.62 o                         
  -7   5   8         82.98         80.54         4.62 o                         
  -6   5   8         89.96         90.56         4.23 o                         
  -5   5   8         90.90         76.33         3.57 o                         
  -4   5   8         60.82         53.22         2.46 o                         
  -3   5   8        207.61        207.04         3.56 o                         
  -2   5   8          0.47         -0.29         0.50 o                         
  -1   5   8        466.72        449.71         3.48 o                         
   0   5   8        175.68        189.23         2.64 o                         
   1   5   8       2086.96       2316.64        12.98 o                         
   2   5   8          7.61         10.62         0.61 o                         
   3   5   8        276.86        343.68         3.75 o                         
   4   5   8          8.30          9.78         1.12 o                         
   5   5   8        207.16        212.47         4.17 o                         
   6   5   8          3.88          4.09         1.24 o                         
   7   5   8         10.03         10.04         1.97 o                         
   8   5   8         26.44         21.98         3.11 o                         
   9   5   8         33.22         30.30         3.99 o                         
  -8   6   8         35.60         36.98         3.51 o                         
  -7   6   8          2.98          2.02         2.24 o                         
  -6   6   8         87.38         94.96         6.22 o                         
  -5   6   8        144.65        139.86         5.48 o                         
  -4   6   8        188.95        179.79         4.28 o                         
  -3   6   8        522.85        451.19         5.88 o                         
  -2   6   8        238.49        220.49         2.90 o                         
  -1   6   8          2.47          6.15         0.56 o                         
   0   6   8         69.36         63.51         2.14 o                         
   1   6   8         13.59         10.89         0.61 o                         
   2   6   8        350.53        358.17         3.66 o                         
   3   6   8        504.00        474.80         5.49 o                         
   4   6   8         25.35         23.79         2.13 o                         
   5   6   8        215.13        203.04         4.37 o                         
   6   6   8          8.56          9.07         1.59 o                         
   7   6   8        156.58        160.36         5.29 o                         
   8   6   8         37.29         33.95         3.22 o                         
   9   6   8         26.54         29.64         4.05 o                         
  -7   7   8         56.58         57.55         4.22 o                         
  -6   7   8          4.18          1.17         1.77 o                         
  -5   7   8         25.59         30.16         2.58 o                         
  -4   7   8        301.80        288.25         6.34 o                         
  -3   7   8        427.22        426.35         6.58 o                         
  -2   7   8        867.24        902.45         9.84 o                         
  -1   7   8         39.15         45.56         1.19 o                         
   0   7   8        120.84        130.76         1.73 o                         
   1   7   8        266.12        228.66         2.29 o                         
   2   7   8          2.00          2.91         0.74 o                         
   3   7   8        163.85        147.32         3.93 o                         
   4   7   8        369.37        344.38         5.66 o                         
   5   7   8          4.10          4.36         1.47 o                         
   6   7   8         64.07         68.06         3.48 o                         
   7   7   8         23.92         27.61         2.39 o                         
   8   7   8          0.00         -0.48         1.90 o                         
   9   7   8          4.31         10.46         3.33 o                         
  -7   8   8        151.29        166.30         6.92 o                         
  -6   8   8         10.16          8.06         2.25 o                         
  -5   8   8          0.43          0.40         1.64 o                         
  -4   8   8         71.90         61.75         3.35 o                         
  -3   8   8       1524.81       1572.54        17.93 o                         
  -2   8   8         24.87         23.98         1.82 o                         
  -1   8   8        107.74        108.35         2.66 o                         
   0   8   8         57.47         46.49         1.66 o                         
   1   8   8         38.42         28.44         1.41 o                         
   2   8   8        109.85         80.59         2.66 o                         
   3   8   8        175.99        160.28         3.87 o                         
   4   8   8         45.28         37.86         2.30 o                         
   5   8   8          0.54         -0.21         1.25 o                         
   6   8   8         83.95         92.72         3.73 o                         
   7   8   8         17.73          9.54         2.03 o                         
   8   8   8         21.21         22.33         2.99 o                         
  -6   9   8          1.74          4.48         2.19 o                         
  -5   9   8        140.88        146.18         5.61 o                         
  -4   9   8        157.09        159.81         5.47 o                         
  -3   9   8        107.05        125.55         4.38 o                         
  -2   9   8          0.10         -1.10         1.10 o                         
  -1   9   8        326.91        328.70         5.70 o                         
   0   9   8        344.43        344.85         5.15 o                         
   1   9   8         16.10         19.28         1.66 o                         
   2   9   8        423.16        405.18         6.40 o                         
   3   9   8       1529.52       1591.16        15.50 o                         
   4   9   8        383.30        405.18         6.38 o                         
   5   9   8          5.77          5.71         1.60 o                         
   6   9   8        166.82        185.74         5.66 o                         
   7   9   8         25.40         21.71         2.67 o                         
   8   9   8         22.45         24.27         2.98 o                         
  -6  10   8         72.92         73.95         6.71 o                         
  -5  10   8         74.67         80.34         4.46 o                         
  -4  10   8        131.07        140.73         6.63 o                         
  -3  10   8        281.18        320.96         9.34 o                         
  -2  10   8        606.34        625.56         9.26 o                         
  -1  10   8         94.39         88.67         3.67 o                         
   0  10   8         93.94         77.82         3.05 o                         
   1  10   8         84.00         75.70         3.29 o                         
   2  10   8        400.49        373.67         7.08 o                         
   3  10   8         51.17         57.32         3.52 o                         
   4  10   8        146.63        141.45         5.38 o                         
   5  10   8         18.69         19.18         3.04 o                         
   6  10   8          2.60          1.98         1.90 o                         
   7  10   8         15.34          8.37         2.44 o                         
  -5  11   8         26.79         27.60         3.42 o                         
  -4  11   8          2.95          1.97         2.00 o                         
  -3  11   8          1.27          0.39         1.86 o                         
  -2  11   8          1.22          3.92         1.73 o                         
  -1  11   8        145.10        139.51         4.76 o                         
   0  11   8        261.76        261.30         6.43 o                         
   1  11   8         43.62         30.47         2.45 o                         
   2  11   8        149.55        139.36         5.30 o                         
   3  11   8         42.80         45.79         3.46 o                         
   4  11   8          6.11          6.83         2.33 o                         
   5  11   8         15.39          7.71         2.30 o                         
   6  11   8          1.29         -0.44         2.59 o                         
  -4  12   8          8.28         11.67         2.78 o                         
  -3  12   8          9.57          5.23         2.60 o                         
  -2  12   8          0.66         -0.93         2.21 o                         
  -1  12   8          0.39         -1.62         1.62 o                         
   0  12   8          6.20          2.55         2.04 o                         
   1  12   8         26.76         26.32         2.79 o                         
   2  12   8         20.82         21.51         3.33 o                         
   3  12   8          2.76          1.65         2.01 o                         
   4  12   8         10.88          5.68         2.56 o                         
   5  12   8         45.55         48.61         4.49 o                         
   6  12   8         24.56         30.16         3.83 o                         
  -3  13   8         31.14         28.98         3.50 o                         
  -2  13   8         79.59         84.53         5.43 o                         
  -1  13   8          1.86          0.38         2.58 o                         
   0  13   8         22.26         19.93         4.08 o                         
   1  13   8        178.96        164.33        10.65 o                         
   2  13   8         39.78         40.84         3.61 o                         
   3  13   8          0.23         -1.97         1.97 o                         
   4  13   8          0.28          1.13         2.66 o                         
   5  13   8          3.79          5.83         2.51 o                         
  -1  14   8         10.17         12.59         3.76 o                         
   0  14   8        347.98        386.09        11.57 o                         
   1  14   8         82.53         94.95         6.91 o                         
   2  14   8         36.32         29.83         3.65 o                         
   3  14   8          3.41          7.68         2.59 o                         
  -2 -12   9        148.48        177.25         9.78 o                         
  -1 -12   9         24.55         31.72         5.01 o                         
   0 -12   9         15.11         12.41         3.23 o                         
   1 -12   9         86.28         80.47         8.65 o                         
   2 -12   9         99.89         88.46         5.92 o                         
  -3 -11   9        262.08        280.80        14.10 o                         
  -2 -11   9        104.04        106.40         7.41 o                         
  -1 -11   9        498.15        536.62        12.83 o                         
   0 -11   9         15.77         14.91         3.35 o                         
   1 -11   9         18.09         21.39         3.09 o                         
   2 -11   9          0.06          1.01         3.74 o                         
   3 -11   9         38.09         40.88         4.11 o                         
   4 -11   9          2.69          3.23         3.10 o                         
  -4 -10   9          9.55          5.77         4.43 o                         
  -3 -10   9          0.00         -1.02         2.50 o                         
  -2 -10   9         39.67         36.52         4.53 o                         
  -1 -10   9          2.70          6.79         2.42 o                         
   0 -10   9         45.24         43.91         5.43 o                         
   1 -10   9         14.94         13.15         2.37 o                         
   2 -10   9        101.83         98.50         6.62 o                         
   3 -10   9         49.71         42.56         4.77 o                         
   4 -10   9          0.00          1.52         2.30 o                         
   5 -10   9         27.24         31.22         3.82 o                         
  -5  -9   9         77.51         98.68         8.33 o                         
  -4  -9   9         81.85         81.85         5.77 o                         
  -3  -9   9          5.59          8.55         2.56 o                         
  -2  -9   9          0.39         -1.59         1.60 o                         
  -1  -9   9        160.12        170.38         5.80 o                         
   0  -9   9         26.93         21.38         2.61 o                         
   1  -9   9         12.30          9.92         1.99 o                         
   2  -9   9        346.46        362.88         7.32 o                         
   3  -9   9        139.60        132.37         5.20 o                         
   4  -9   9         72.61         65.36         4.62 o                         
   5  -9   9          0.01         -1.16         2.21 o                         
   6  -9   9         82.90         88.71         6.41 o                         
  -6  -8   9         11.90         13.99         3.51 o                         
  -5  -8   9          0.99         -0.06         3.02 o                         
  -4  -8   9        364.30        421.55        11.75 o                         
  -3  -8   9         28.00         29.22         3.45 o                         
  -2  -8   9         34.03         29.34         3.04 o                         
  -1  -8   9         92.22         90.40         3.95 o                         
   0  -8   9        207.21        215.70         5.03 o                         
   1  -8   9         47.43         38.13         2.61 o                         
   2  -8   9         44.71         49.71         3.07 o                         
   3  -8   9          1.08          1.29         1.59 o                         
   4  -8   9        195.68        197.28         7.00 o                         
   5  -8   9         22.81         27.51         3.08 o                         
   6  -8   9         93.29         94.45         6.23 o                         
   7  -8   9         53.17         62.94         5.05 o                         
  -6  -7   9         19.03         16.34         3.31 o                         
  -5  -7   9        100.45         96.01         5.24 o                         
  -4  -7   9         29.91         26.10         3.00 o                         
  -3  -7   9         41.71         46.89         3.20 o                         
  -2  -7   9         86.43        108.86         4.43 o                         
  -1  -7   9          1.73         -0.99         1.08 o                         
   0  -7   9         18.08         10.90         1.70 o                         
   1  -7   9         95.17         92.89         3.34 o                         
   2  -7   9       3231.36       3289.94        32.88 o                         
   3  -7   9        160.84        161.45         4.91 o                         
   4  -7   9         56.91         48.02         3.30 o                         
   5  -7   9        123.78        118.16         4.85 o                         
   6  -7   9        200.81        182.02         7.31 o                         
   7  -7   9         63.09         71.01         5.36 o                         
  -7  -6   9        181.49        238.03        15.00 o                         
  -6  -6   9          0.31          1.92         2.40 o                         
  -5  -6   9         32.73         24.56         2.78 o                         
  -4  -6   9        779.38        854.91        13.60 o                         
  -3  -6   9          4.05          4.11         1.33 o                         
  -2  -6   9        128.05        125.09         3.93 o                         
  -1  -6   9         70.87         61.22         2.56 o                         
   0  -6   9         94.62        103.62         3.25 o                         
   1  -6   9        173.22        175.15         3.86 o                         
   2  -6   9          3.14         -1.11         1.11 o                         
   3  -6   9         23.98         27.34         1.98 o                         
   4  -6   9        220.51        219.18         4.77 o                         
   5  -6   9        197.16        211.11         5.33 o                         
   6  -6   9         74.88         71.54         4.19 o                         
   7  -6   9        121.63        149.23         6.74 o                         
   8  -6   9          0.81         -1.82         3.47 o                         
  -7  -5   9         15.92          9.33         3.02 o                         
  -6  -5   9        259.72        326.58        10.06 o                         
  -5  -5   9        161.55        153.35         6.59 o                         
  -4  -5   9        267.97        290.00         6.80 o                         
  -3  -5   9        450.24        495.12         8.16 o                         
  -2  -5   9          6.02          3.63         1.21 o                         
  -1  -5   9        257.03        281.56         4.99 o                         
   0  -5   9        395.21        367.55         4.86 o                         
   1  -5   9        116.57        105.15         2.63 o                         
   2  -5   9         12.86          4.77         0.99 o                         
   3  -5   9        157.09        170.06         3.63 o                         
   4  -5   9        377.23        370.53         6.08 o                         
   5  -5   9          0.05          3.06         1.70 o                         
   6  -5   9        187.19        181.86         6.04 o                         
   7  -5   9        258.38        277.90         7.81 o                         
   8  -5   9         13.36         11.41         3.07 o                         
  -8  -4   9         32.28         31.14         5.41 o                         
  -7  -4   9          0.01         -0.84         2.84 o                         
  -6  -4   9         26.20         21.47         3.55 o                         
  -5  -4   9        162.46        165.13         8.00 o                         
  -4  -4   9        166.19        161.43         4.75 o                         
  -3  -4   9         11.41         12.02         1.43 o                         
  -2  -4   9         31.02         28.65         1.54 o                         
  -1  -4   9        159.16        167.80         2.33 o                         
   0  -4   9         44.32         38.78         1.61 o                         
   1  -4   9        324.24        343.02         3.61 o                         
   2  -4   9         94.08        104.19         2.41 o                         
   3  -4   9        165.08        157.37         2.92 o                         
   4  -4   9          0.00         -0.27         1.04 o                         
   5  -4   9        201.16        224.98         5.89 o                         
   6  -4   9          4.79          0.92         1.38 o                         
   7  -4   9          4.03          1.60         3.01 o                         
   8  -4   9         62.23         61.16         5.04 o                         
   9  -4   9         43.15         39.35         6.12 o                         
  -8  -3   9          2.03          3.50         3.26 o                         
  -7  -3   9        170.52        160.12        12.33 o                         
  -6  -3   9         26.06         20.76         3.30 o                         
  -5  -3   9          4.35         -0.40         1.57 o                         
  -4  -3   9        238.08        246.83         4.97 o                         
  -3  -3   9          3.41          5.15         0.94 o                         
  -2  -3   9         33.73         44.65         1.69 o                         
  -1  -3   9        906.53        973.14         7.04 o                         
   0  -3   9          0.20          0.42         0.55 o                         
   1  -3   9         13.12         25.01         1.00 o                         
   2  -3   9          0.13          2.22         0.54 o                         
   3  -3   9          1.77          0.69         0.58 o                         
   4  -3   9        531.34        554.84         5.91 o                         
   5  -3   9         90.49         93.87         3.38 o                         
   6  -3   9          4.51          6.69         1.78 o                         
   7  -3   9         11.43         13.84         2.47 o                         
   8  -3   9          7.99          9.16         3.24 o                         
   9  -3   9         74.61         62.14         6.00 o                         
  -8  -2   9        173.15        151.37         8.58 o                         
  -7  -2   9        218.60        253.43        10.01 o                         
  -6  -2   9          0.00         -1.64         1.64 o                         
  -5  -2   9         86.99         71.77         3.52 o                         
  -4  -2   9        152.02        137.97         3.10 o                         
  -3  -2   9          2.58          1.21         0.73 o                         
  -2  -2   9        912.44        886.96         7.94 o                         
  -1  -2   9       4226.76       4747.38        27.97 o                         
   0  -2   9        554.52        570.65         4.42 o                         
   1  -2   9         38.72         21.45         0.97 o                         
   2  -2   9        227.93        266.45         2.76 o                         
   3  -2   9        274.84        248.72         2.82 o                         
   4  -2   9        255.77        243.17         3.56 o                         
   5  -2   9        731.76        789.05         8.13 o                         
   6  -2   9         82.33         70.81         3.10 o                         
   7  -2   9        172.73        164.50        10.15 o                         
   8  -2   9          4.04          1.52         2.82 o                         
   9  -2   9         16.23         11.53         3.57 o                         
  -8  -1   9         63.52         65.26         5.28 o                         
  -7  -1   9         92.50         87.69         5.45 o                         
  -6  -1   9         23.98         22.70         2.77 o                         
  -5  -1   9          7.08          2.44         1.30 o                         
  -4  -1   9          0.59         -0.08         0.76 o                         
  -3  -1   9        103.87         93.55         2.55 o                         
  -2  -1   9       2585.04       2750.61        17.35 o                         
  -1  -1   9       1137.47       1112.08         7.79 o                         
   0  -1   9        180.43        189.02         2.14 o                         
   1  -1   9        417.55        402.06         3.33 o                         
   2  -1   9       1612.15       1528.60        12.04 o                         
   3  -1   9        680.24        676.97         5.28 o                         
   4  -1   9        222.35        214.11         2.98 o                         
   5  -1   9        460.46        449.06         5.59 o                         
   6  -1   9         83.79         88.19         3.78 o                         
   7  -1   9        528.42        560.73         9.50 o                         
   8  -1   9          6.11          6.95         2.62 o                         
   9  -1   9         21.70         13.27         4.25 o                         
  -8   0   9          3.99          4.87         3.22 o                         
  -7   0   9         13.77          9.41         3.78 o                         
  -6   0   9          3.06          3.17         1.51 o                         
  -5   0   9         49.59         46.24         2.43 o                         
  -4   0   9        190.67        184.79         3.57 o                         
  -3   0   9        276.87        283.43         4.08 o                         
  -2   0   9         12.57          3.60         0.61 o                         
  -1   0   9          7.26          6.22         0.53 o                         
   0   0   9        276.50        245.08         2.43 o                         
   1   0   9       1445.95       1638.76         9.93 o                         
   2   0   9          5.53          9.54         0.68 o                         
   3   0   9       1850.91       1892.75        12.49 o                         
   4   0   9       1222.53       1341.84        10.44 o                         
   5   0   9         14.00          6.81         1.09 o                         
   6   0   9        128.25        115.48         4.07 o                         
   7   0   9        958.63       1005.38        12.94 o                         
   8   0   9         30.78         26.99         2.87 o                         
   9   0   9         64.37         57.43         6.52 o                         
  -8   1   9          1.28          4.94         3.05 o                         
  -7   1   9         20.14         19.25         2.29 o                         
  -6   1   9         48.17         32.50         2.34 o                         
  -5   1   9         84.61         86.66         3.23 o                         
  -4   1   9        188.85        216.68         4.11 o                         
  -3   1   9        227.74        190.62         3.02 o                         
  -2   1   9          2.45          2.08         0.54 o                         
  -1   1   9         81.72        120.17         1.51 o                         
   0   1   9        129.52         95.06         1.48 o                         
   1   1   9        255.28        256.59         2.33 o                         
   2   1   9       1398.26       1608.58        10.64 o                         
   3   1   9       2030.93       2218.85        14.30 o                         
   4   1   9       2842.53       2914.50        20.33 o                         
   5   1   9        272.74        289.69         3.98 o                         
   6   1   9         50.89         48.97         2.22 o                         
   7   1   9          5.51          2.78         1.54 o                         
   8   1   9        218.13        229.31         7.22 o                         
   9   1   9         12.89         16.86         3.43 o                         
  -8   2   9          9.84          6.40         4.13 o                         
  -7   2   9         18.19         26.30         2.70 o                         
  -6   2   9         13.91         12.14         1.85 o                         
  -5   2   9         18.35         35.07         2.39 o                         
  -4   2   9        163.96        171.20         3.65 o                         
  -3   2   9         23.81         16.60         1.20 o                         
  -2   2   9         33.35         41.60         1.37 o                         
  -1   2   9       1509.37       1561.42         9.17 o                         
   0   2   9        970.75       1012.82         6.07 o                         
   1   2   9        305.59        401.43         2.92 o                         
   2   2   9        284.90        263.69         2.68 o                         
   3   2   9        881.73       1035.74         7.26 o                         
   4   2   9         55.15         65.85         1.91 o                         
   5   2   9         14.62         21.14         1.48 o                         
   6   2   9        127.70        111.02         3.36 o                         
   7   2   9          1.42          1.60         1.44 o                         
   8   2   9        115.13        104.75         6.04 o                         
   9   2   9         45.82         39.33         4.04 o                         
  -8   3   9          0.25         -1.37         1.84 o                         
  -7   3   9         59.48         69.44         3.67 o                         
  -6   3   9         24.51         18.00         2.21 o                         
  -5   3   9        577.02        545.98         8.01 o                         
  -4   3   9          8.71          6.98         1.25 o                         
  -3   3   9        384.41        380.44         5.10 o                         
  -2   3   9        964.98        978.55         7.79 o                         
  -1   3   9        198.33        187.24         1.91 o                         
   0   3   9        156.14        180.18         1.78 o                         
   1   3   9        435.45        431.12         3.23 o                         
   2   3   9         16.83         18.21         0.74 o                         
   3   3   9        367.50        350.25         3.25 o                         
   4   3   9         13.95         16.12         1.13 o                         
   5   3   9          7.09          3.97         0.99 o                         
   6   3   9        729.95        740.65         9.03 o                         
   7   3   9        182.50        152.96         4.52 o                         
   8   3   9         24.14         19.35         2.87 o                         
   9   3   9         22.58         17.46         3.28 o                         
  -8   4   9         41.80         34.44         3.53 o                         
  -7   4   9         34.01         22.28         3.66 o                         
  -6   4   9          2.09         -0.68         1.35 o                         
  -5   4   9        138.07        133.09         4.39 o                         
  -4   4   9         22.82         23.80         2.05 o                         
  -3   4   9         12.18         18.38         1.32 o                         
  -2   4   9         14.63         15.69         0.93 o                         
  -1   4   9        110.00        100.14         1.40 o                         
   0   4   9         67.38         89.24         1.15 o                         
   1   4   9       3078.47       3431.33        18.92 o                         
   2   4   9         85.06         81.79         1.52 o                         
   3   4   9          0.17          3.09         0.62 o                         
   4   4   9          6.17          4.36         0.91 o                         
   5   4   9        305.85        323.57         5.15 o                         
   6   4   9       1048.75        953.87        10.98 o                         
   7   4   9         36.39         28.63         2.47 o                         
   8   4   9         59.11         60.85         4.06 o                         
   9   4   9         29.38         34.33         4.19 o                         
  -8   5   9         17.43         17.54         3.13 o                         
  -7   5   9         32.20         25.44         3.30 o                         
  -6   5   9         81.96         72.56         5.89 o                         
  -5   5   9         26.22         16.09         1.75 o                         
  -4   5   9        621.01        612.98         8.92 o                         
  -3   5   9        478.89        406.25         7.97 o                         
  -2   5   9         67.24         78.11         2.07 o                         
  -1   5   9        813.77        850.55         5.91 o                         
   0   5   9       2366.78       2433.89        17.93 o                         
   1   5   9       1094.45       1160.55         7.09 o                         
   2   5   9          1.84          1.71         0.43 o                         
   3   5   9        124.91        125.86         2.13 o                         
   4   5   9        982.13        981.38         9.53 o                         
   5   5   9         34.48         36.99         2.03 o                         
   6   5   9        231.18        235.70         4.79 o                         
   7   5   9         20.23         24.01         2.13 o                         
   8   5   9         36.64         30.34         3.04 o                         
   9   5   9         74.46         74.49         6.64 o                         
  -7   6   9         55.48         46.44         3.75 o                         
  -6   6   9        218.67        233.14         7.38 o                         
  -5   6   9          0.45          2.40         1.85 o                         
  -4   6   9        803.35        797.99        10.87 o                         
  -3   6   9        311.35        323.41         5.15 o                         
  -2   6   9       2931.07       2928.72        22.20 o                         
  -1   6   9        170.92        196.99         2.43 o                         
   0   6   9        513.98        486.07         4.95 o                         
   1   6   9       1871.66       1830.62        12.07 o                         
   2   6   9          4.90          4.43         0.55 o                         
   3   6   9       1019.06       1054.19        10.06 o                         
   4   6   9        856.51        834.55         9.13 o                         
   5   6   9        113.50         95.17         3.71 o                         
   6   6   9        231.50        223.56         4.87 o                         
   7   6   9         42.93         40.51         2.75 o                         
   8   6   9         33.71         37.29         2.82 o                         
   9   6   9          0.89          1.15         3.04 o                         
  -7   7   9         29.09         35.36         3.80 o                         
  -6   7   9          6.12          6.11         2.23 o                         
  -5   7   9         88.77         77.44         4.91 o                         
  -4   7   9          4.52          2.43         1.55 o                         
  -3   7   9        135.29        144.69         4.33 o                         
  -2   7   9         12.63         16.58         1.39 o                         
  -1   7   9         60.43         46.31         1.72 o                         
   0   7   9         79.44         82.16         1.48 o                         
   1   7   9          3.85          1.07         0.43 o                         
   2   7   9        261.96        240.68         3.79 o                         
   3   7   9       1309.21       1290.49        14.04 o                         
   4   7   9          1.39          2.64         1.31 o                         
   5   7   9        532.77        545.10         7.81 o                         
   6   7   9         35.28         30.05         2.43 o                         
   7   7   9         41.63         41.69         2.91 o                         
   8   7   9         34.15         33.88         3.08 o                         
  -7   8   9         12.70         16.05         3.22 o                         
  -6   8   9          2.25          0.31         3.05 o                         
  -5   8   9         31.90         35.94         3.28 o                         
  -4   8   9         30.08         35.71         2.78 o                         
  -3   8   9         12.86         13.30         1.80 o                         
  -2   8   9        620.56        621.66         8.40 o                         
  -1   8   9        376.23        351.09         4.66 o                         
   0   8   9         23.75         29.13         1.34 o                         
   1   8   9         77.49         67.19         2.07 o                         
   2   8   9        246.21        211.36         3.94 o                         
   3   8   9       1139.41       1199.20        12.26 o                         
   4   8   9          8.84          9.29         1.57 o                         
   5   8   9         18.14         10.06         1.99 o                         
   6   8   9          9.63          7.93         3.00 o                         
   7   8   9         52.79         63.34         3.41 o                         
   8   8   9         60.81         59.39         3.57 o                         
  -6   9   9         35.13         40.77         3.83 o                         
  -5   9   9        225.08        265.27         7.55 o                         
  -4   9   9        214.54        203.00         6.06 o                         
  -3   9   9        592.82        588.54         9.41 o                         
  -2   9   9        578.71        568.49         7.80 o                         
  -1   9   9          8.47          9.46         1.29 o                         
   0   9   9         76.42         68.54         2.55 o                         
   1   9   9        355.75        316.85         5.31 o                         
   2   9   9         37.38         25.30         1.87 o                         
   3   9   9         63.02         62.97         2.79 o                         
   4   9   9        137.18        123.79         4.01 o                         
   5   9   9         98.36        110.42         3.97 o                         
   6   9   9          0.06         -1.21         1.49 o                         
   7   9   9          0.00         -1.82         1.82 o                         
   8   9   9         21.19         19.47         2.73 o                         
  -6  10   9         51.53         47.66         4.12 o                         
  -5  10   9          7.16          7.15         2.74 o                         
  -4  10   9         93.34         88.94         4.78 o                         
  -3  10   9        250.63        261.50         6.51 o                         
  -2  10   9        483.46        499.64         8.50 o                         
  -1  10   9        114.97         99.97         3.89 o                         
   0  10   9         22.89         19.46         1.74 o                         
   1  10   9        627.89        612.35         8.34 o                         
   2  10   9         15.43         12.06         2.05 o                         
   3  10   9         11.68         11.90         1.96 o                         
   4  10   9         17.88         15.65         1.95 o                         
   5  10   9          0.71         -0.65         1.70 o                         
   6  10   9         18.38         10.90         2.25 o                         
   7  10   9         17.72         24.73         3.09 o                         
  -5  11   9          0.93          1.59         2.62 o                         
  -4  11   9        120.28        123.68         5.85 o                         
  -3  11   9         40.75         36.40         3.67 o                         
  -2  11   9         60.63         68.13         3.88 o                         
  -1  11   9          9.21         13.76         2.16 o                         
   0  11   9         28.60         26.96         4.14 o                         
   1  11   9        101.66        111.00         4.28 o                         
   2  11   9         13.46         14.41         2.25 o                         
   3  11   9          1.81         -0.47         1.85 o                         
   4  11   9          1.26         -1.18         1.92 o                         
   5  11   9        338.02        391.68         8.99 o                         
   6  11   9         33.82         43.50         3.73 o                         
  -4  12   9         19.17         19.52         5.06 o                         
  -3  12   9         69.02         66.81         5.35 o                         
  -2  12   9          6.76          4.65         2.26 o                         
  -1  12   9         55.10         44.14         5.05 o                         
   0  12   9         59.81         44.81         3.56 o                         
   1  12   9          3.53          4.46         1.97 o                         
   2  12   9         10.95          4.96         2.07 o                         
   3  12   9         12.49          7.79         2.35 o                         
   4  12   9         49.38         51.74         4.20 o                         
   5  12   9        125.02        122.25         7.16 o                         
   6  12   9          6.15         13.21         3.19 o                         
  -3  13   9         44.86         45.37         4.67 o                         
  -2  13   9         23.55         27.45         3.64 o                         
  -1  13   9        103.57        111.08         6.16 o                         
   0  13   9        130.00        133.76         6.59 o                         
   1  13   9         80.05         86.14         6.08 o                         
   2  13   9          0.09         -1.69         2.12 o                         
   3  13   9          0.55         -1.61         2.30 o                         
   4  13   9          1.59         -0.33         2.43 o                         
  -1  14   9        115.92        116.92         6.55 o                         
   0  14   9         17.25          5.28         2.86 o                         
   1  14   9          3.89          7.87         3.83 o                         
   2  14   9          0.13          3.00         2.77 o                         
   3  14   9         17.38         19.59         3.24 o                         
   0 -12  10         43.46         40.75         4.28 o                         
   1 -12  10         48.53         57.22         5.06 o                         
  -3 -11  10        192.60        188.81        10.04 o                         
  -2 -11  10          1.41          0.38         3.22 o                         
  -1 -11  10        251.93        263.11        14.61 o                         
   0 -11  10        161.43        182.53         8.74 o                         
   1 -11  10         50.56         42.19         3.87 o                         
   2 -11  10         71.79         64.75         4.97 o                         
   3 -11  10        269.18        277.21         9.31 o                         
   4 -11  10          4.94          7.18         4.39 o                         
  -4 -10  10         39.28         24.89         5.26 o                         
  -3 -10  10         29.40         18.22         5.30 o                         
  -2 -10  10          4.58          4.29         3.19 o                         
  -1 -10  10          0.83          2.70         2.68 o                         
   0 -10  10         52.78         48.62         3.76 o                         
   1 -10  10        129.42        144.93         6.15 o                         
   2 -10  10          2.89          6.66         2.19 o                         
   3 -10  10        194.97        207.85         7.53 o                         
   4 -10  10        217.83        214.46         9.35 o                         
   5 -10  10          0.00         -2.20         2.20 o                         
  -5  -9  10          0.61         -3.04         3.04 o                         
  -4  -9  10         90.47         98.32         7.04 o                         
  -3  -9  10         69.73         55.67         8.50 o                         
  -2  -9  10          4.65          6.86         2.98 o                         
  -1  -9  10          1.24          2.39         2.26 o                         
   0  -9  10         17.45         16.21         2.58 o                         
   1  -9  10          0.01         -1.67         1.67 o                         
   2  -9  10        308.51        263.08         6.34 o                         
   3  -9  10        152.22        132.67         5.27 o                         
   4  -9  10         13.07         13.21         2.52 o                         
   5  -9  10          0.80          0.19         2.32 o                         
   6  -9  10          0.05         -1.90         2.12 o                         
  -6  -8  10         15.50         15.87         5.50 o                         
  -5  -8  10          7.53          7.58         3.61 o                         
  -4  -8  10        493.17        494.75        14.90 o                         
  -3  -8  10         88.37         70.79         4.67 o                         
  -2  -8  10        183.76        168.88         7.24 o                         
  -1  -8  10         22.62         27.96         3.29 o                         
   0  -8  10         18.11         19.89         2.67 o                         
   1  -8  10          1.84         -1.31         1.32 o                         
   2  -8  10          3.72          4.85         1.56 o                         
   3  -8  10        297.92        304.09         6.59 o                         
   4  -8  10          9.84          6.10         2.09 o                         
   5  -8  10         51.90         46.74         3.65 o                         
   6  -8  10         62.50         70.62         5.07 o                         
   7  -8  10          5.40          5.17         3.00 o                         
  -6  -7  10          0.13         -2.51         2.51 o                         
  -5  -7  10         69.65         86.70         5.15 o                         
  -4  -7  10          8.12          4.71         2.45 o                         
  -3  -7  10         39.97         38.99         3.07 o                         
  -2  -7  10         93.73         88.49         4.16 o                         
  -1  -7  10          2.21          0.56         1.73 o                         
   0  -7  10         95.62         92.30         3.85 o                         
   1  -7  10        573.91        549.00         8.09 o                         
   2  -7  10        580.31        594.20         9.12 o                         
   3  -7  10        116.55        108.20         4.03 o                         
   4  -7  10        164.51        175.50         5.98 o                         
   5  -7  10        373.54        401.49         9.07 o                         
   6  -7  10         17.83         14.22         2.56 o                         
   7  -7  10         20.09         20.25         3.86 o                         
  -7  -6  10          1.86          3.63         3.32 o                         
  -6  -6  10         89.88         97.36         6.57 o                         
  -5  -6  10          1.84         -0.61         2.18 o                         
  -4  -6  10         50.39         51.14         3.56 o                         
  -3  -6  10        116.15        111.56         4.56 o                         
  -2  -6  10         13.47         14.21         1.80 o                         
  -1  -6  10          2.90          4.94         1.61 o                         
   0  -6  10          8.76          6.09         1.52 o                         
   1  -6  10        224.95        201.92         5.44 o                         
   2  -6  10         41.44         42.91         2.49 o                         
   3  -6  10         20.51         24.60         2.08 o                         
   4  -6  10          0.83          0.46         1.32 o                         
   5  -6  10         38.44         40.63         4.59 o                         
   6  -6  10         17.44         16.61         2.88 o                         
   7  -6  10         19.09         26.26         3.40 o                         
   8  -6  10         29.38         24.36         3.95 o                         
  -7  -5  10         48.39         61.91         5.85 o                         
  -6  -5  10        201.73        185.02        11.61 o                         
  -5  -5  10          0.96          2.24         1.88 o                         
  -4  -5  10         15.38         15.61         2.23 o                         
  -3  -5  10          7.78          4.65         1.44 o                         
  -2  -5  10         48.68         47.72         2.66 o                         
  -1  -5  10         79.87         81.38         2.71 o                         
   0  -5  10          7.75         10.32         1.35 o                         
   1  -5  10         25.00         33.85         2.04 o                         
   2  -5  10         74.26         67.17         2.63 o                         
   3  -5  10        113.08         90.27         3.34 o                         
   4  -5  10        107.32         92.02         3.31 o                         
   5  -5  10        580.72        580.55         9.81 o                         
   6  -5  10         30.53         40.75         3.55 o                         
   7  -5  10        181.80        210.99         7.59 o                         
   8  -5  10         25.35         22.79         3.69 o                         
  -7  -4  10         31.26         25.77         4.32 o                         
  -6  -4  10        244.53        239.91         9.40 o                         
  -5  -4  10         14.16         10.84         2.30 o                         
  -4  -4  10        209.99        190.84         8.66 o                         
  -3  -4  10         95.30         80.30         3.09 o                         
  -2  -4  10        257.28        258.69         4.43 o                         
  -1  -4  10        580.85        587.43         5.71 o                         
   0  -4  10        132.12        139.90         2.68 o                         
   1  -4  10        122.91        117.06         2.36 o                         
   2  -4  10         15.12         18.35         1.32 o                         
   3  -4  10          3.45          2.95         1.01 o                         
   4  -4  10        329.52        314.79         5.15 o                         
   5  -4  10         25.92         22.29         2.38 o                         
   6  -4  10        141.92        154.32         5.48 o                         
   7  -4  10          5.16          2.57         2.42 o                         
   8  -4  10         41.24         40.62         4.43 o                         
   9  -4  10        136.10        140.96         8.88 o                         
  -8  -3  10          5.62          3.99         3.93 o                         
  -7  -3  10        239.48        297.20        10.10 o                         
  -6  -3  10         71.29         61.40         5.13 o                         
  -5  -3  10         59.71         49.18         3.50 o                         
  -4  -3  10        289.94        268.93         5.14 o                         
  -3  -3  10        114.70        106.30         3.08 o                         
  -2  -3  10        410.19        420.04         5.17 o                         
  -1  -3  10       1238.41       1317.37        11.02 o                         
   0  -3  10       1481.22       1517.99        10.29 o                         
   1  -3  10         37.53         34.36         1.31 o                         
   2  -3  10       1421.88       1398.91        10.50 o                         
   3  -3  10         24.52         26.02         1.25 o                         
   4  -3  10        875.34        902.82         9.98 o                         
   5  -3  10       2125.58       2102.83        22.21 o                         
   6  -3  10        100.82         97.28         4.36 o                         
   7  -3  10         20.60         10.01         2.55 o                         
   8  -3  10         35.33         31.77         4.62 o                         
   9  -3  10          2.17          1.80         3.23 o                         
  -8  -2  10         45.75         53.92         6.50 o                         
  -7  -2  10          4.79          1.22         2.74 o                         
  -6  -2  10        105.38        132.00         6.24 o                         
  -5  -2  10         26.47         32.42         2.98 o                         
  -4  -2  10        395.55        357.03         5.02 o                         
  -3  -2  10          2.57          3.82         0.98 o                         
  -2  -2  10        449.08        442.30         5.22 o                         
  -1  -2  10       1326.31       1315.98         9.85 o                         
   0  -2  10        414.82        422.03         3.93 o                         
   1  -2  10          0.17          2.07         0.56 o                         
   2  -2  10         47.71         48.80         1.43 o                         
   3  -2  10         50.95         43.51         1.46 o                         
   4  -2  10        189.14        177.06         3.12 o                         
   5  -2  10        210.01        210.18         3.84 o                         
   6  -2  10          1.13          1.48         1.51 o                         
   7  -2  10         70.28         59.01         3.94 o                         
   8  -2  10         10.81          7.05         2.94 o                         
   9  -2  10         10.45          8.90         3.30 o                         
  -8  -1  10        165.70        180.90         9.29 o                         
  -7  -1  10         11.21         11.92         3.08 o                         
  -6  -1  10          1.49          0.50         2.18 o                         
  -5  -1  10        120.05        141.73         4.28 o                         
  -4  -1  10          0.82          1.79         0.83 o                         
  -3  -1  10        261.72        259.56         3.74 o                         
  -2  -1  10        710.90        767.27         7.54 o                         
  -1  -1  10        385.45        363.87         3.69 o                         
   0  -1  10        160.77        195.03         2.27 o                         
   1  -1  10        874.23        932.03         6.69 o                         
   2  -1  10        117.75        142.56         2.19 o                         
   3  -1  10         23.44         25.08         1.24 o                         
   4  -1  10        267.95        243.47         3.42 o                         
   5  -1  10        243.80        239.45         3.72 o                         
   6  -1  10        253.75        259.29         5.76 o                         
   7  -1  10         10.51         10.99         2.39 o                         
   8  -1  10         52.53         54.22         5.26 o                         
   9  -1  10          2.96          2.80         2.86 o                         
  -8   0  10         38.90         56.34         5.06 o                         
  -7   0  10         13.18         10.07         3.35 o                         
  -6   0  10         22.42         16.25         2.04 o                         
  -5   0  10         79.19         59.91         2.95 o                         
  -4   0  10        327.57        350.33         5.75 o                         
  -3   0  10        489.30        495.85         5.56 o                         
  -2   0  10        314.01        330.48         4.14 o                         
  -1   0  10        670.56        608.45         4.85 o                         
   0   0  10        139.49        143.95         1.97 o                         
   1   0  10       1388.19       1399.47         9.23 o                         
   2   0  10        957.22        898.71         7.93 o                         
   3   0  10         58.50         49.85         1.62 o                         
   4   0  10        175.49        155.43         2.58 o                         
   5   0  10        167.62        155.59         3.12 o                         
   6   0  10         43.08         46.54         2.56 o                         
   7   0  10          0.82         -0.35         1.59 o                         
   8   0  10        144.16        164.07         7.34 o                         
   9   0  10         76.40         95.46         6.23 o                         
  -8   1  10         20.36         24.39         4.42 o                         
  -7   1  10          2.10          2.14         1.66 o                         
  -6   1  10         85.51         89.60         3.64 o                         
  -5   1  10        906.53        865.48        10.33 o                         
  -4   1  10          0.01          2.32         1.16 o                         
  -3   1  10         89.03         81.97         2.34 o                         
  -2   1  10          0.01         -0.57         0.57 o                         
  -1   1  10        235.58        254.51         2.90 o                         
   0   1  10         96.19        109.78         1.51 o                         
   1   1  10        434.84        457.85         3.77 o                         
   2   1  10        630.44        710.05         5.35 o                         
   3   1  10        917.62       1008.69         7.97 o                         
   4   1  10         36.11         52.45         1.71 o                         
   5   1  10        253.63        221.28         4.03 o                         
   6   1  10         30.27         23.94         1.88 o                         
   7   1  10        148.97        118.39         4.78 o                         
   8   1  10         38.46         24.61         3.81 o                         
   9   1  10         48.04         55.01         4.86 o                         
  -8   2  10         50.31         64.13         4.79 o                         
  -7   2  10         10.39          4.84         1.44 o                         
  -6   2  10          1.93          3.47         1.50 o                         
  -5   2  10        165.72        153.84         4.31 o                         
  -4   2  10        160.25        155.68         3.83 o                         
  -3   2  10         45.13         61.35         2.18 o                         
  -2   2  10        769.73        747.29         6.72 o                         
  -1   2  10         45.19         40.57         0.98 o                         
   0   2  10        674.42        600.16         4.45 o                         
   1   2  10       5609.27       6041.99        34.01 o                         
   2   2  10          7.23          8.85         0.65 o                         
   3   2  10        184.63        162.88         2.47 o                         
   4   2  10       1446.92       1521.55        11.72 o                         
   5   2  10         15.08         25.83         1.61 o                         
   6   2  10        560.66        538.73         7.74 o                         
   7   2  10          0.56          1.83         1.63 o                         
   8   2  10         20.76         17.43         3.15 o                         
   9   2  10        174.60        197.97         9.77 o                         
  -8   3  10         33.84         34.73         3.22 o                         
  -7   3  10          5.69          6.84         1.89 o                         
  -6   3  10          3.56          1.93         1.53 o                         
  -5   3  10        315.04        270.56         5.40 o                         
  -4   3  10        172.04        141.69         4.13 o                         
  -3   3  10         72.81         77.11         2.59 o                         
  -2   3  10         41.65         37.03         1.22 o                         
  -1   3  10         21.20          6.25         0.53 o                         
   0   3  10        338.09        388.46         2.92 o                         
   1   3  10          2.61          1.55         0.41 o                         
   2   3  10         42.00         22.43         0.83 o                         
   3   3  10         29.87         47.50         1.73 o                         
   4   3  10        282.95        270.36         3.72 o                         
   5   3  10         13.78         10.20         1.25 o                         
   6   3  10        120.79        111.61         3.85 o                         
   7   3  10         65.91         49.51         3.22 o                         
   8   3  10         23.11         16.39         2.75 o                         
   9   3  10        120.19        117.74         9.01 o                         
  -8   4  10          8.55          8.99         3.08 o                         
  -7   4  10        217.41        228.25         6.77 o                         
  -6   4  10         34.57         31.68         2.58 o                         
  -5   4  10          0.82          0.46         1.46 o                         
  -4   4  10        156.90        144.86         3.94 o                         
  -3   4  10          6.85          4.18         1.13 o                         
  -2   4  10         16.98         15.82         1.11 o                         
  -1   4  10        863.02        884.49         5.71 o                         
   0   4  10        347.12        357.63         2.91 o                         
   1   4  10        166.92        173.36         2.02 o                         
   2   4  10        165.50        188.35         2.08 o                         
   3   4  10          0.14         -0.43         0.54 o                         
   4   4  10        170.73        185.93         3.20 o                         
   5   4  10          0.34         -0.52         1.03 o                         
   6   4  10          0.06          1.07         1.14 o                         
   7   4  10        185.01        188.72         4.56 o                         
   8   4  10        145.38        151.95         7.26 o                         
   9   4  10          3.34          5.41         2.83 o                         
  -8   5  10          2.64         -1.85         2.71 o                         
  -7   5  10         98.69         95.39         4.85 o                         
  -6   5  10          0.60         -0.72         1.64 o                         
  -5   5  10         17.85         13.42         1.87 o                         
  -4   5  10         23.31         22.99         1.96 o                         
  -3   5  10         10.85         14.68         1.58 o                         
  -2   5  10        279.17        249.27         4.52 o                         
  -1   5  10          4.41          5.28         0.56 o                         
   0   5  10          0.78          1.50         0.29 o                         
   1   5  10          2.46          0.34         0.33 o                         
   2   5  10          0.42          0.97         0.55 o                         
   3   5  10          1.23          2.19         0.69 o                         
   4   5  10       2336.81       2304.17        22.12 o                         
   5   5  10        929.26        876.24        10.14 o                         
   6   5  10          4.62          3.24         1.55 o                         
   7   5  10        108.54        108.07         3.84 o                         
   8   5  10          0.92         -1.30         1.80 o                         
   9   5  10         59.05         82.19         7.80 o                         
  -7   6  10         56.48         57.80         3.93 o                         
  -6   6  10         88.57         88.81         5.17 o                         
  -5   6  10         15.86         17.65         2.22 o                         
  -4   6  10         43.18         39.21         2.52 o                         
  -3   6  10        587.01        590.81         8.12 o                         
  -2   6  10        940.22        861.81         9.03 o                         
  -1   6  10          1.23         -0.22         0.45 o                         
   0   6  10         66.68         44.90         2.09 o                         
   1   6  10        162.03        171.67         1.95 o                         
   2   6  10        614.00        633.39         5.44 o                         
   3   6  10        630.83        576.13         7.17 o                         
   4   6  10        883.74        881.27        10.05 o                         
   5   6  10         51.21         46.40         2.40 o                         
   6   6  10        108.69        100.30         4.03 o                         
   7   6  10         74.71         68.14         3.52 o                         
   8   6  10          5.28          2.52         1.95 o                         
   9   6  10          0.23          0.73         3.07 o                         
  -7   7  10         44.11         44.15         4.08 o                         
  -6   7  10         11.72         13.87         2.58 o                         
  -5   7  10         25.35         32.40         3.00 o                         
  -4   7  10        158.52        147.95         5.42 o                         
  -3   7  10        325.44        318.47         5.70 o                         
  -2   7  10       5208.73       5265.83        40.00 o                         
  -1   7  10          3.24         -0.39         0.57 o                         
   0   7  10        108.55         98.87         1.78 o                         
   1   7  10        873.23        953.44         6.35 o                         
   2   7  10         17.17         12.34         1.15 o                         
   3   7  10        359.57        344.61         5.49 o                         
   4   7  10        600.40        616.92         8.18 o                         
   5   7  10        173.45        162.76         5.44 o                         
   6   7  10          7.09          4.13         1.53 o                         
   7   7  10          8.74          4.08         1.87 o                         
   8   7  10         44.67         51.94         3.64 o                         
  -7   8  10         10.01          6.66         3.30 o                         
  -6   8  10         11.32          6.74         2.47 o                         
  -5   8  10          0.62         -1.69         1.84 o                         
  -4   8  10          0.02         -0.95         1.67 o                         
  -3   8  10        105.67        101.76         3.87 o                         
  -2   8  10        508.03        511.60         7.10 o                         
  -1   8  10        139.94        144.31         3.77 o                         
   0   8  10        896.98        892.10         7.14 o                         
   1   8  10         23.38         28.30         1.48 o                         
   2   8  10         37.92         42.41         2.19 o                         
   3   8  10         19.04         18.57         2.28 o                         
   4   8  10          9.54          8.26         1.53 o                         
   5   8  10        154.93        161.00         4.85 o                         
   6   8  10         44.52         38.55         2.78 o                         
   7   8  10         12.44         10.63         2.05 o                         
   8   8  10        174.69        180.72         6.90 o                         
  -6   9  10         19.13         26.56         3.59 o                         
  -5   9  10          2.02          6.07         2.20 o                         
  -4   9  10         11.43          9.55         2.34 o                         
  -3   9  10         38.33         43.27         3.57 o                         
  -2   9  10          2.96          0.64         1.30 o                         
  -1   9  10          0.80         -0.57         1.23 o                         
   0   9  10        154.53        148.07         3.63 o                         
   1   9  10       1041.53       1008.24        11.26 o                         
   2   9  10        103.82         98.43         3.35 o                         
   3   9  10        267.54        244.22         4.97 o                         
   4   9  10          1.00          0.79         1.27 o                         
   5   9  10          0.09          0.66         1.48 o                         
   6   9  10         10.81          7.93         1.95 o                         
   7   9  10         28.06         35.25         3.18 o                         
   8   9  10         40.22         53.71         3.62 o                         
  -6  10  10          4.25          8.96         2.62 o                         
  -5  10  10         55.84         55.34         4.15 o                         
  -4  10  10         24.41         18.29         4.08 o                         
  -3  10  10        335.28        354.44         7.77 o                         
  -2  10  10          0.34          0.05         1.43 o                         
  -1  10  10          9.48          7.05         1.49 o                         
   0  10  10          0.01          0.18         1.08 o                         
   1  10  10         63.07         67.62         3.11 o                         
   2  10  10          2.89          4.06         1.60 o                         
   3  10  10          3.26          2.27         1.47 o                         
   4  10  10          6.81          8.99         1.74 o                         
   5  10  10          1.51         -0.20         1.57 o                         
   6  10  10        235.76        264.33         6.98 o                         
   7  10  10         32.76         33.76         3.13 o                         
  -5  11  10         56.15         59.00         5.26 o                         
  -4  11  10          0.28          0.39         2.20 o                         
  -3  11  10          1.58          0.10         2.06 o                         
  -2  11  10         16.12         13.06         2.40 o                         
  -1  11  10          7.15          8.19         1.62 o                         
   0  11  10         94.66         86.24         5.35 o                         
   1  11  10        150.71        157.55         5.84 o                         
   2  11  10         49.88         46.97         3.09 o                         
   3  11  10         69.62         73.17         4.33 o                         
   4  11  10        225.94        235.71         7.05 o                         
   5  11  10          4.47          4.70         1.98 o                         
   6  11  10          3.33         -0.40         2.21 o                         
  -4  12  10         80.68         91.66         5.73 o                         
  -3  12  10          0.55          2.17         2.55 o                         
  -2  12  10          3.38          1.42         2.20 o                         
  -1  12  10          0.64         -0.67         1.87 o                         
   0  12  10        132.78        126.46         5.99 o                         
   1  12  10        177.98        179.33         6.28 o                         
   2  12  10         43.15         38.10         3.61 o                         
   3  12  10          8.64          7.07         2.32 o                         
   4  12  10          1.68          2.12         2.15 o                         
   5  12  10         31.33         33.30         3.76 o                         
  -3  13  10         24.40         20.97         4.09 o                         
  -2  13  10          0.31          0.88         2.71 o                         
  -1  13  10         11.40          7.46         3.54 o                         
   0  13  10          1.99          0.89         2.70 o                         
   1  13  10         15.87         13.65         2.90 o                         
   2  13  10         64.35         65.74         4.33 o                         
   3  13  10         62.10         53.82         4.32 o                         
   4  13  10         17.14         17.51         3.19 o                         
  -1  14  10          4.23          6.44         2.85 o                         
   0  14  10         18.89          7.50         3.24 o                         
   1  14  10         50.69         43.15         5.63 o                         
   2  14  10          0.11          0.80         2.40 o                         
  -2 -11  11         19.81         18.10         3.97 o                         
  -1 -11  11         14.66         13.90         3.77 o                         
   0 -11  11         40.12         37.97         4.31 o                         
   1 -11  11          1.78          2.67         2.78 o                         
   2 -11  11          4.39          5.36         2.69 o                         
   3 -11  11        150.75        126.65        17.69 o                         
  -3 -10  11        277.81        272.05        11.96 o                         
  -2 -10  11        111.32        110.03         8.43 o                         
  -1 -10  11        150.29        159.51         9.68 o                         
   0 -10  11        359.81        389.09         8.80 o                         
   1 -10  11          0.72         -0.33         2.17 o                         
   2 -10  11        245.85        255.13         7.65 o                         
   3 -10  11          1.38          2.75         2.76 o                         
   4 -10  11         47.97         60.11         5.08 o                         
   5 -10  11          0.00         -2.69         2.69 o                         
  -4  -9  11         37.54         32.13         5.89 o                         
  -3  -9  11         17.05         23.21         4.50 o                         
  -2  -9  11         54.85         70.89         5.33 o                         
  -1  -9  11         70.52         86.59         6.91 o                         
   0  -9  11          0.69          3.11         2.00 o                         
   1  -9  11          9.74         13.27         2.64 o                         
   2  -9  11          3.86          4.74         2.02 o                         
   3  -9  11          4.96          4.27         1.86 o                         
   4  -9  11         34.48         40.33         3.98 o                         
   5  -9  11         36.27         35.54         4.04 o                         
   6  -9  11         32.33         32.06         4.45 o                         
  -5  -8  11         20.35         22.19         6.51 o                         
  -4  -8  11         40.82         30.40         5.34 o                         
  -3  -8  11        283.12        281.48        12.02 o                         
  -2  -8  11         28.82         22.96         3.47 o                         
  -1  -8  11         10.29          1.62         1.70 o                         
   0  -8  11         15.74         15.20         2.42 o                         
   1  -8  11         29.67         25.62         2.64 o                         
   2  -8  11         14.04         10.30         1.94 o                         
   3  -8  11        103.52        104.19         4.27 o                         
   4  -8  11        171.35        174.25         6.48 o                         
   5  -8  11         20.56         17.70         2.95 o                         
   6  -8  11         30.85         28.06         3.66 o                         
  -6  -7  11         61.88         81.52         7.77 o                         
  -5  -7  11         19.14         20.31         4.13 o                         
  -4  -7  11         41.46         39.49         4.50 o                         
  -3  -7  11         42.71         26.27         3.13 o                         
  -2  -7  11          1.15          1.17         2.00 o                         
  -1  -7  11         58.92         59.80         3.86 o                         
   0  -7  11         84.31         74.68         4.32 o                         
   1  -7  11        141.57        155.63         5.14 o                         
   2  -7  11         58.89         58.50         3.30 o                         
   3  -7  11        111.40        129.44         4.81 o                         
   4  -7  11          6.45          4.96         1.80 o                         
   5  -7  11          9.04          7.56         2.39 o                         
   6  -7  11         34.71         29.66         3.23 o                         
   7  -7  11         40.07         43.87         4.74 o                         
  -6  -6  11          1.49          2.09         2.79 o                         
  -5  -6  11          9.13         11.26         3.26 o                         
  -4  -6  11         21.32         21.47         2.43 o                         
  -3  -6  11         92.55         87.36         4.23 o                         
  -2  -6  11         29.84         30.08         2.98 o                         
  -1  -6  11        139.16        114.53         4.93 o                         
   0  -6  11       1110.91       1149.80        14.06 o                         
   1  -6  11         55.05         50.80         3.05 o                         
   2  -6  11         19.14         20.12         1.94 o                         
   3  -6  11          2.72          2.04         1.19 o                         
   4  -6  11          0.14         -0.90         1.33 o                         
   5  -6  11          6.42          7.18         2.43 o                         
   6  -6  11         37.36         36.50         3.33 o                         
   7  -6  11         24.86         23.14         3.45 o                         
   8  -6  11         34.42         36.59         4.69 o                         
  -7  -5  11         70.52         71.40         6.21 o                         
  -6  -5  11         27.18         17.38         3.92 o                         
  -5  -5  11         15.71         18.21         3.23 o                         
  -4  -5  11          8.80          5.92         1.76 o                         
  -3  -5  11         69.78         70.13         3.72 o                         
  -2  -5  11        105.09         99.63         4.10 o                         
  -1  -5  11          0.68         -0.09         1.13 o                         
   0  -5  11       1255.02       1317.98        14.20 o                         
   1  -5  11        115.59        118.76         3.75 o                         
   2  -5  11         50.03         43.95         2.27 o                         
   3  -5  11          7.74          9.70         1.45 o                         
   4  -5  11        120.29        110.90         3.71 o                         
   5  -5  11          9.49          7.69         1.96 o                         
   6  -5  11          0.40          2.74         1.42 o                         
   7  -5  11          2.06          1.12         2.29 o                         
   8  -5  11         28.84         32.34         4.98 o                         
  -7  -4  11         20.88         16.23         3.84 o                         
  -6  -4  11          3.12         -0.18         2.70 o                         
  -5  -4  11         12.27          4.85         2.12 o                         
  -4  -4  11          0.50          0.63         1.45 o                         
  -3  -4  11         37.74         31.43         2.38 o                         
  -2  -4  11         65.89         67.53         3.07 o                         
  -1  -4  11         79.03        101.73         2.85 o                         
   0  -4  11        163.78        168.34         3.00 o                         
   1  -4  11        214.89        222.93         3.37 o                         
   2  -4  11          0.69         -0.12         0.99 o                         
   3  -4  11          9.06          5.91         1.36 o                         
   4  -4  11        558.51        556.73         7.90 o                         
   5  -4  11         14.23         12.87         1.78 o                         
   6  -4  11        178.27        166.02         5.92 o                         
   7  -4  11          4.46          3.99         2.58 o                         
   8  -4  11          0.04         -1.87         2.70 o                         
  -7  -3  11         50.49         50.71         5.05 o                         
  -6  -3  11        302.83        329.84        10.12 o                         
  -5  -3  11          1.55          2.03         2.36 o                         
  -4  -3  11         21.80         17.33         1.91 o                         
  -3  -3  11        621.18        582.50         7.05 o                         
  -2  -3  11         13.20         18.08         1.39 o                         
  -1  -3  11        293.16        265.26         3.97 o                         
   0  -3  11         97.27        105.75         2.35 o                         
   1  -3  11          1.09          1.01         0.65 o                         
   2  -3  11         15.19         19.34         1.18 o                         
   3  -3  11         10.67         12.12         1.06 o                         
   4  -3  11         42.62         48.01         2.50 o                         
   5  -3  11         53.26         46.44         2.60 o                         
   6  -3  11         42.00         35.20         2.86 o                         
   7  -3  11         44.74         33.64         3.38 o                         
   8  -3  11         38.57         35.71         4.65 o                         
   9  -3  11         62.53         55.43         6.17 o                         
  -7  -2  11          6.96         10.51         3.25 o                         
  -6  -2  11          1.72          3.38         2.27 o                         
  -5  -2  11         40.65         30.47         2.64 o                         
  -4  -2  11        230.78        230.59         4.34 o                         
  -3  -2  11        143.83        148.19         3.14 o                         
  -2  -2  11       1598.50       1606.06        13.32 o                         
  -1  -2  11        487.53        478.36         5.27 o                         
   0  -2  11         79.45         79.22         1.94 o                         
   1  -2  11       1346.52       1261.04         9.95 o                         
   2  -2  11        228.12        247.19         4.06 o                         
   3  -2  11         54.51         57.14         1.74 o                         
   4  -2  11        189.47        160.45         3.06 o                         
   5  -2  11        852.59        898.62         9.65 o                         
   6  -2  11         98.98         85.71         4.06 o                         
   7  -2  11          0.32         -0.49         1.80 o                         
   8  -2  11         13.62         13.24         3.58 o                         
   9  -2  11         39.27         37.68         5.55 o                         
  -8  -1  11         67.07         73.67         7.27 o                         
  -7  -1  11         47.70         59.48         4.85 o                         
  -6  -1  11          0.07          1.62         1.88 o                         
  -5  -1  11          0.11          0.56         1.07 o                         
  -4  -1  11         31.68         33.61         2.12 o                         
  -3  -1  11         88.95         80.80         2.58 o                         
  -2  -1  11        320.00        376.78         4.75 o                         
  -1  -1  11          5.63          2.99         0.83 o                         
   0  -1  11        623.43        544.89         5.17 o                         
   1  -1  11        139.06        143.79         2.03 o                         
   2  -1  11          2.23          0.48         0.49 o                         
   3  -1  11        212.42        177.99         2.94 o                         
   4  -1  11         71.28         66.77         2.11 o                         
   5  -1  11         39.40         31.03         1.88 o                         
   6  -1  11        270.17        276.86         5.62 o                         
   7  -1  11          8.27          5.44         1.77 o                         
   8  -1  11         70.91         66.25         5.63 o                         
   9  -1  11         13.87         13.69         4.21 o                         
  -8   0  11        120.73        115.86         6.96 o                         
  -7   0  11          2.97          3.53         2.63 o                         
  -6   0  11        149.22        149.46         5.17 o                         
  -5   0  11         84.50         77.09         3.36 o                         
  -4   0  11        575.84        629.85         8.04 o                         
  -3   0  11        539.67        572.93         7.12 o                         
  -2   0  11         10.63         11.60         1.01 o                         
  -1   0  11          1.22          1.66         0.65 o                         
   0   0  11       1400.73       1491.96        10.13 o                         
   1   0  11        416.31        481.66         4.09 o                         
   2   0  11        455.46        424.97         4.23 o                         
   3   0  11        745.87        774.29         6.64 o                         
   4   0  11          0.02          0.38         0.76 o                         
   5   0  11        428.99        436.75         5.59 o                         
   6   0  11         16.10         16.17         1.93 o                         
   7   0  11        239.60        253.49         6.38 o                         
   8   0  11          0.02         -0.33         2.05 o                         
   9   0  11          1.45         -1.06         2.77 o                         
  -8   1  11         42.46         45.13         4.64 o                         
  -7   1  11          9.52          6.50         1.89 o                         
  -6   1  11         39.99         37.93         2.59 o                         
  -5   1  11         13.19          7.21         1.50 o                         
  -4   1  11         95.74         77.33         2.98 o                         
  -3   1  11          5.09          1.55         0.84 o                         
  -2   1  11          6.15          5.68         0.85 o                         
  -1   1  11        436.34        480.43         4.34 o                         
   0   1  11       1725.40       1798.18        11.20 o                         
   1   1  11        603.85        633.03         4.76 o                         
   2   1  11          5.27          1.48         0.49 o                         
   3   1  11        204.47        201.59         2.75 o                         
   4   1  11        306.49        296.98         3.84 o                         
   5   1  11         21.73         25.36         1.66 o                         
   6   1  11         19.94         22.37         2.00 o                         
   7   1  11        434.43        440.28         8.34 o                         
   8   1  11        336.01        338.58        12.64 o                         
   9   1  11          7.10          8.96         4.52 o                         
  -8   2  11         11.18         15.22         3.46 o                         
  -7   2  11          0.88          2.66         1.85 o                         
  -6   2  11        107.83         94.14         3.99 o                         
  -5   2  11         16.45         25.10         2.04 o                         
  -4   2  11        134.94        148.62         4.01 o                         
  -3   2  11        215.21        195.71         3.85 o                         
  -2   2  11          1.16          2.17         0.78 o                         
  -1   2  11       1085.61       1088.34         6.92 o                         
   0   2  11        957.16       1072.80         7.21 o                         
   1   2  11         37.25         27.89         0.98 o                         
   2   2  11        511.51        536.40         4.79 o                         
   3   2  11       1802.76       1918.44        13.66 o                         
   4   2  11          8.50          7.83         1.01 o                         
   5   2  11       1229.05       1242.78        12.41 o                         
   6   2  11          1.84          1.38         1.29 o                         
   7   2  11          4.33          2.04         1.57 o                         
   8   2  11        158.94        151.61         6.51 o                         
   9   2  11          5.79          6.73         2.87 o                         
  -8   3  11          0.79         -1.96         1.96 o                         
  -7   3  11          1.47          0.57         1.83 o                         
  -6   3  11         47.25         36.30         2.67 o                         
  -5   3  11          0.01         -1.18         1.18 o                         
  -4   3  11        172.29        133.34         3.98 o                         
  -3   3  11         33.47         27.47         1.85 o                         
  -2   3  11          5.16          4.36         0.72 o                         
  -1   3  11         16.15          9.33         0.72 o                         
   0   3  11        620.91        654.74         4.73 o                         
   1   3  11        149.21        166.19         2.07 o                         
   2   3  11        257.40        313.87         3.32 o                         
   3   3  11         12.93         10.78         0.89 o                         
   4   3  11        437.04        448.28         5.55 o                         
   5   3  11          0.00          0.24         1.10 o                         
   6   3  11        131.15        112.36         4.25 o                         
   7   3  11        260.94        256.08         5.89 o                         
   8   3  11         28.47         29.54         3.71 o                         
   9   3  11         11.66          9.06         3.39 o                         
  -7   4  11         45.74         43.13         3.15 o                         
  -6   4  11          0.12         -0.40         1.57 o                         
  -5   4  11          0.39          1.82         1.45 o                         
  -4   4  11         89.76         70.52         3.18 o                         
  -3   4  11        446.73        452.14         6.88 o                         
  -2   4  11        110.94         99.07         2.45 o                         
  -1   4  11        159.42        147.13         2.03 o                         
   0   4  11        305.09        310.45         2.71 o                         
   1   4  11        127.84        117.76         1.50 o                         
   2   4  11         79.52         67.45         1.68 o                         
   3   4  11        124.85        125.92         2.23 o                         
   4   4  11        272.60        251.27         4.09 o                         
   5   4  11        110.42         97.04         3.80 o                         
   6   4  11         68.04         67.80         3.27 o                         
   7   4  11          5.26          2.99         1.41 o                         
   8   4  11         13.39          8.90         2.64 o                         
   9   4  11          6.56          5.57         4.21 o                         
  -7   5  11         11.44         12.21         2.53 o                         
  -6   5  11        220.29        207.17         6.40 o                         
  -5   5  11         26.01         13.46         1.81 o                         
  -4   5  11        114.31        104.81         3.89 o                         
  -3   5  11         32.36         34.49         2.45 o                         
  -2   5  11       1873.33       1871.18        25.09 o                         
  -1   5  11         24.62         28.88         0.94 o                         
   0   5  11        149.01        129.68         1.72 o                         
   1   5  11        836.04        863.38         5.83 o                         
   2   5  11         23.11         23.23         1.26 o                         
   3   5  11        491.74        448.94         4.91 o                         
   4   5  11       1163.15       1146.03        12.69 o                         
   5   5  11          0.97          0.59         1.46 o                         
   6   5  11         21.85         14.31         1.77 o                         
   7   5  11          7.97          5.38         1.72 o                         
   8   5  11          9.65          9.63         2.22 o                         
   9   5  11         73.24         77.72        14.78 o                         
  -7   6  11         43.74         51.85         4.58 o                         
  -6   6  11         72.19         96.23         4.78 o                         
  -5   6  11          5.49          3.85         1.73 o                         
  -4   6  11        150.64        149.78         4.59 o                         
  -3   6  11          3.68          3.20         1.43 o                         
  -2   6  11        123.80         95.65         3.81 o                         
  -1   6  11          3.28          2.83         0.63 o                         
   0   6  11          0.07         -0.35         0.47 o                         
   1   6  11        116.87        125.79         1.90 o                         
   2   6  11          4.31          2.33         0.79 o                         
   3   6  11         19.64         13.67         1.32 o                         
   4   6  11       3574.94       3710.72        32.27 o                         
   5   6  11          8.09          3.38         1.46 o                         
   6   6  11          4.63          4.53         1.53 o                         
   7   6  11        327.12        343.02         6.90 o                         
   8   6  11          6.88          8.58         2.20 o                         
   9   6  11          2.56          2.06         3.59 o                         
  -7   7  11         44.92         49.65         3.89 o                         
  -6   7  11        106.71        120.19         5.97 o                         
  -5   7  11         26.03         25.58         3.81 o                         
  -4   7  11        138.58        145.09         5.56 o                         
  -3   7  11        278.19        287.33         5.87 o                         
  -2   7  11        253.00        254.71         4.37 o                         
  -1   7  11          2.26          2.23         0.85 o                         
   0   7  11        609.32        557.91         6.98 o                         
   1   7  11          0.71          1.33         0.51 o                         
   2   7  11          0.63         -0.85         0.85 o                         
   3   7  11         43.14         49.78         2.32 o                         
   4   7  11       1530.86       1599.47        16.26 o                         
   5   7  11          0.47          0.44         1.16 o                         
   6   7  11          1.32          0.21         1.51 o                         
   7   7  11        167.06        178.72         6.34 o                         
   8   7  11         53.11         55.80         4.07 o                         
  -6   8  11          7.47          4.42         2.11 o                         
  -5   8  11          2.97          3.15         2.25 o                         
  -4   8  11         12.32         16.34         2.48 o                         
  -3   8  11        131.15        129.51         4.71 o                         
  -2   8  11        515.23        542.76         9.05 o                         
  -1   8  11        260.90        246.68         4.74 o                         
   0   8  11        675.73        665.36         5.59 o                         
   1   8  11        490.14        391.61         4.49 o                         
   2   8  11         54.27         46.25         2.42 o                         
   3   8  11        181.96        174.62         4.39 o                         
   4   8  11          0.86         -0.77         1.23 o                         
   5   8  11         23.82         23.89         2.46 o                         
   6   8  11          6.42          8.52         1.76 o                         
   7   8  11         48.05         52.95         3.54 o                         
   8   8  11          9.97          8.42         2.31 o                         
  -6   9  11          0.24          3.46         2.51 o                         
  -5   9  11        127.78        125.80         5.89 o                         
  -4   9  11         44.16         45.11         3.78 o                         
  -3   9  11         40.58         37.46         2.94 o                         
  -2   9  11          0.30         -0.42         1.37 o                         
  -1   9  11        319.58        335.68         6.37 o                         
   0   9  11        318.34        310.15         5.01 o                         
   1   9  11         20.41         13.97         1.41 o                         
   2   9  11          0.41          0.82         1.20 o                         
   3   9  11         52.20         50.04         3.33 o                         
   4   9  11         71.92         64.89         3.04 o                         
   5   9  11          0.39         -1.34         1.47 o                         
   6   9  11         13.55         16.79         2.24 o                         
   7   9  11         50.35         54.20         4.25 o                         
  -5  10  11        188.46        212.99         9.13 o                         
  -4  10  11         87.06         99.39         5.17 o                         
  -3  10  11        179.57        181.84         6.10 o                         
  -2  10  11         19.27         21.78         2.38 o                         
  -1  10  11          2.63          1.28         1.23 o                         
   0  10  11        118.68        127.76         4.40 o                         
   1  10  11        458.35        422.16         6.98 o                         
   2  10  11         47.17         42.17         2.83 o                         
   3  10  11        119.94        133.79         4.51 o                         
   4  10  11         25.44         16.55         2.08 o                         
   5  10  11         13.06          8.84         1.92 o                         
   6  10  11        149.62        173.62         5.79 o                         
   7  10  11         58.71         62.16         4.13 o                         
  -5  11  11          9.28         14.42         3.53 o                         
  -4  11  11          3.68          5.38         2.85 o                         
  -3  11  11         45.07         58.35         4.12 o                         
  -2  11  11          5.09          2.01         2.16 o                         
  -1  11  11         10.22          8.78         2.02 o                         
   0  11  11          2.26          1.70         1.67 o                         
   1  11  11        238.16        232.43         5.57 o                         
   2  11  11          9.39         10.46         2.02 o                         
   3  11  11          0.44          0.93         1.76 o                         
   4  11  11         11.22          9.14         2.18 o                         
   5  11  11          0.86          3.36         2.09 o                         
   6  11  11         10.17         13.32         2.29 o                         
  -4  12  11          2.02         -0.34         2.70 o                         
  -3  12  11          0.22         -2.31         2.31 o                         
  -2  12  11          5.03          8.73         2.98 o                         
  -1  12  11         46.77         55.96         4.29 o                         
   0  12  11        131.43        139.14         7.92 o                         
   1  12  11          3.57          2.84         2.02 o                         
   2  12  11          5.71          7.54         2.61 o                         
   3  12  11          0.32          0.92         2.14 o                         
   4  12  11         81.77         97.96         5.08 o                         
   5  12  11         14.48          9.55         2.53 o                         
  -2  13  11         96.09         94.01         7.50 o                         
  -1  13  11          0.19         -2.63         2.63 o                         
   0  13  11         66.30         76.93         6.87 o                         
   1  13  11        101.97         98.28        17.87 o                         
   2  13  11        183.22        189.58         7.37 o                         
   3  13  11          3.18          2.30         2.43 o                         
   4  13  11         24.74         16.21         3.04 o                         
   0  14  11          6.52          4.49         3.03 o                         
   1  14  11         26.41         23.48         3.64 o                         
   2  14  11         39.58         42.68         4.44 o                         
  -1 -11  12          0.44          4.68         3.26 o                         
   0 -11  12         67.61         86.17         7.42 o                         
   1 -11  12         10.32          9.33         2.76 o                         
   2 -11  12          3.52          7.88         3.35 o                         
  -3 -10  12         16.09         19.59         4.26 o                         
  -2 -10  12          8.18          9.66         3.32 o                         
  -1 -10  12          2.85          2.17         4.40 o                         
   0 -10  12          5.26          6.63         2.86 o                         
   1 -10  12          7.63          3.78         2.29 o                         
   2 -10  12        136.14        155.26         7.99 o                         
   3 -10  12        446.49        481.72        11.49 o                         
   4 -10  12         56.78         59.38         4.97 o                         
  -4  -9  12        143.15        123.00         9.41 o                         
  -3  -9  12        471.38        475.39        19.19 o                         
  -2  -9  12          2.99         -0.90         2.75 o                         
  -1  -9  12         42.18         41.57         6.48 o                         
   0  -9  12          2.56         -0.78         2.15 o                         
   1  -9  12        132.45        152.57         7.49 o                         
   2  -9  12        136.08        136.91         5.95 o                         
   3  -9  12        231.27        232.06         7.41 o                         
   4  -9  12         10.69         16.80         3.25 o                         
   5  -9  12          0.38         -2.70         2.70 o                         
  -5  -8  12         48.55         37.50         6.10 o                         
  -4  -8  12          3.88          1.32         4.24 o                         
  -3  -8  12         33.21         36.71         4.15 o                         
  -2  -8  12         83.88         98.00         6.02 o                         
  -1  -8  12        166.28        161.16         6.67 o                         
   0  -8  12        144.68        164.08         6.64 o                         
   1  -8  12          2.45         -1.45         1.49 o                         
   2  -8  12         27.27         28.80         2.81 o                         
   3  -8  12         11.34          7.00         1.96 o                         
   4  -8  12          7.10          6.10         2.98 o                         
   5  -8  12         14.92         13.96         3.11 o                         
   6  -8  12         16.90         17.87         3.57 o                         
  -5  -7  12         49.27         52.36         5.52 o                         
  -4  -7  12         13.12         21.46         3.96 o                         
  -3  -7  12        105.70         91.70         8.68 o                         
  -2  -7  12        275.29        266.92         7.21 o                         
  -1  -7  12          1.52          1.07         1.86 o                         
   0  -7  12         54.42         49.86         3.70 o                         
   1  -7  12          1.85          3.16         1.37 o                         
   2  -7  12        102.78        114.33         4.62 o                         
   3  -7  12        139.58        126.62         4.57 o                         
   4  -7  12        224.26        229.50         5.87 o                         
   5  -7  12         35.42         36.43         3.99 o                         
   6  -7  12          0.02          0.90         2.32 o                         
   7  -7  12         41.40         44.06         4.69 o                         
  -6  -6  12        118.79        150.51         8.70 o                         
  -5  -6  12         12.49          8.82         3.31 o                         
  -4  -6  12        142.39        141.42         6.74 o                         
  -3  -6  12        370.82        397.46         8.78 o                         
  -2  -6  12         31.23         27.70         2.84 o                         
  -1  -6  12         37.83         34.63         3.10 o                         
   0  -6  12        719.16        781.76        11.01 o                         
   1  -6  12         91.22         83.99         3.78 o                         
   2  -6  12        126.07        108.51         4.27 o                         
   3  -6  12         20.34         15.50         1.89 o                         
   4  -6  12         10.99          5.19         1.64 o                         
   5  -6  12         92.96        105.01         5.05 o                         
   6  -6  12         13.18         12.75         2.63 o                         
   7  -6  12         62.50         70.52         5.02 o                         
  -6  -5  12          3.24          0.59         3.22 o                         
  -5  -5  12        140.35        141.01         7.74 o                         
  -4  -5  12          6.23          5.51         2.06 o                         
  -3  -5  12         17.60         15.83         3.32 o                         
  -2  -5  12         49.46         47.25         2.99 o                         
  -1  -5  12         31.08         30.99         2.34 o                         
   0  -5  12        147.07        160.96         4.79 o                         
   1  -5  12          8.80          9.82         1.69 o                         
   2  -5  12          0.11         -0.84         1.13 o                         
   3  -5  12          6.76          7.65         1.70 o                         
   4  -5  12         80.42         91.55         3.72 o                         
   5  -5  12         52.21         52.35         3.56 o                         
   6  -5  12        161.38        182.22         6.59 o                         
   7  -5  12          9.52         14.87         3.04 o                         
   8  -5  12          1.19          1.95         3.01 o                         
  -7  -4  12         28.04         31.96         5.22 o                         
  -6  -4  12         12.57         20.86         3.96 o                         
  -5  -4  12        303.41        318.44         8.87 o                         
  -4  -4  12          6.75          8.09         2.00 o                         
  -3  -4  12          1.22          0.54         1.22 o                         
  -2  -4  12         44.77         30.62         2.14 o                         
  -1  -4  12        549.99        557.05         7.15 o                         
   0  -4  12        405.30        418.36         5.38 o                         
   1  -4  12        312.97        283.04         4.43 o                         
   2  -4  12         18.92         22.51         1.69 o                         
   3  -4  12        204.31        188.58         3.93 o                         
   4  -4  12        623.72        598.50        10.41 o                         
   5  -4  12        279.87        280.08         6.76 o                         
   6  -4  12          2.21         -0.27         1.80 o                         
   7  -4  12         19.62         16.33         2.80 o                         
   8  -4  12         12.93         14.84         4.03 o                         
  -7  -3  12          0.01         -1.56         3.35 o                         
  -6  -3  12         37.89         47.59         6.01 o                         
  -5  -3  12        100.64        105.75         6.04 o                         
  -4  -3  12          1.75         -1.38         1.41 o                         
  -3  -3  12         46.89         46.16         2.55 o                         
  -2  -3  12          0.06          1.55         0.95 o                         
  -1  -3  12        465.03        463.80         5.98 o                         
   0  -3  12          1.06          2.78         0.85 o                         
   1  -3  12         88.58         87.64         2.40 o                         
   2  -3  12          0.15          0.81         0.74 o                         
   3  -3  12        634.85        647.33         6.30 o                         
   4  -3  12        307.51        303.23         5.77 o                         
   5  -3  12        164.96        190.95         4.89 o                         
   6  -3  12          0.86         -0.97         1.50 o                         
   7  -3  12         26.13         25.88         4.43 o                         
   8  -3  12        476.50        536.90        14.97 o                         
   9  -3  12         56.46         47.65         5.34 o                         
  -7  -2  12         16.40         18.03         3.69 o                         
  -6  -2  12          0.29         -2.06         2.06 o                         
  -5  -2  12         25.28         20.02         2.48 o                         
  -4  -2  12        250.41        246.78         4.48 o                         
  -3  -2  12        118.98        141.27         5.49 o                         
  -2  -2  12        123.82        143.92         3.16 o                         
  -1  -2  12          0.01          1.87         0.81 o                         
   0  -2  12          4.28          6.00         0.78 o
[truncated: 224,049 more chars]
