# Supplementary material for: Syntheses, crystal structures and Hirshfeld surface analyses of (3aR,4S,7R,7aS)-2-(perfluoro­pyridin-4-yl)-3a,4,7,7a-tetra­hydro-4,7-methano­iso­indole-1,3-dione and (3aR,4S,7R,7aS)-2-[(perfluoro­pyridin-4-yl)­oxy]-3a,4,7,7a-tetra­hydro-4,7-methano­iso­indole-1,3-dione
Source: Acta Crystallogr E Crystallogr Commun. 2019 Jul 12;75(Pt 8):1153–7. doi: 10.1107/S2056989019009769 (PMC6690472; doi:10.1107/S2056989019009769)
Supplement: Supplementary file 3 [file e-75-01153-IIsup3.hkl]

data_II                                                                         
_shelx_title ' 14Nov18_AP1_0m_a.res in P2(1)/n'                                 
_shelx_refln_list_code          4                                               
_shelx_F_calc_maximum      146.83                                               
_exptl_crystal_F_000       664.00                                               
_reflns_d_resolution_high  0.7100                                               
                                                                                
loop_                                                                           
 _space_group_symop_operation_xyz                                               
 'x, y, z'                                                                      
 '-x+1/2, y+1/2, -z+1/2'                                                        
 '-x, -y, -z'                                                                   
 'x-1/2, -y-1/2, z-1/2'                                                         
                                                                                
_cell_length_a    12.2848                                                       
_cell_length_b     5.9448                                                       
_cell_length_c    17.8880                                                       
_cell_angle_alpha  90.000                                                       
_cell_angle_beta   93.438                                                       
_cell_angle_gamma  90.000                                                       
                                                                                
_shelx_F_squared_multiplier     1.000                                           
                                                                                
loop_                                                                           
 _refln_index_h                                                                 
 _refln_index_k                                                                 
 _refln_index_l                                                                 
 _refln_F_squared_calc                                                          
 _refln_F_squared_meas                                                          
 _refln_F_squared_sigma                                                         
 _refln_observed_status                                                         
   2   0   0       1021.88        987.43        16.05 o                         
   4   0   0        134.55        102.94         4.04 o                         
   6   0   0          0.04          0.73         0.51 o                         
   8   0   0         22.79         27.97         2.56 o                         
  10   0   0       2023.00       2057.21        28.39 o                         
  14   0   0        450.87        241.75        10.45 o                         
  16   0   0        863.08        952.27        30.91 o                         
   1   1   0       4266.81       4174.90        44.98 o                         
   2   1   0       9895.74       9182.61       113.55 o                         
   3   1   0          0.16          0.98         0.43 o                         
   4   1   0       1425.61       1479.14        17.70 o                         
   5   1   0         12.91          4.43         0.64 o                         
   6   1   0        648.37        732.26        10.58 o                         
   7   1   0        266.54        264.18         4.35 o                         
   8   1   0          0.10          1.02         0.32 o                         
   9   1   0        315.85        303.18         4.13 o                         
  10   1   0        401.02        397.86         5.16 o                         
  11   1   0        529.25        521.77         7.49 o                         
  12   1   0        311.43        309.20         5.42 o                         
  13   1   0          5.35          3.77         0.67 o                         
  14   1   0          0.41          1.71         0.81 o                         
  15   1   0          2.37          1.71         0.86 o                         
  16   1   0         47.80         47.88         5.65 o                         
  17   1   0        117.40        130.09         6.78 o                         
   0   2   0       3594.23       3579.96        45.63 o                         
   1   2   0         13.28         13.34         0.86 o                         
   2   2   0        117.91        116.10         2.38 o                         
   3   2   0       1822.55       1904.14        25.89 o                         
   4   2   0       1188.19       1175.34        39.05 o                         
   5   2   0         77.06         89.07         2.13 o                         
   6   2   0          0.01          1.17         0.50 o                         
   7   2   0        790.81        786.67         9.17 o                         
   8   2   0        148.44        147.51         2.56 o                         
   9   2   0        280.99        256.34         4.56 o                         
  10   2   0          3.73          2.47         0.43 o                         
  11   2   0        184.87        171.39         3.66 o                         
  12   2   0          0.68          0.28         0.44 o                         
  13   2   0         49.10         51.88         2.45 o                         
  14   2   0         80.20         76.42         2.84 o                         
  15   2   0          0.05          1.14         0.70 o                         
  16   2   0         19.46         18.15         1.72 o                         
   1   3   0        323.39        349.65         5.34 o                         
   2   3   0       2128.35       2171.20        23.11 o                         
   3   3   0        829.63        897.38        10.07 o                         
   4   3   0       1241.18       1447.30        12.15 o                         
   5   3   0         86.36         90.92         1.86 o                         
   6   3   0        332.22        332.13         4.92 o                         
   7   3   0          2.62          3.24         0.44 o                         
   8   3   0        151.04        135.85         2.86 o                         
   9   3   0        146.28        144.22         3.55 o                         
  10   3   0         53.22         49.53         2.68 o                         
  11   3   0         51.75         51.23         2.24 o                         
  12   3   0         42.70         33.90         2.00 o                         
  13   3   0         43.27         40.43         2.31 o                         
  14   3   0          9.00          8.90         1.24 o                         
  15   3   0         14.55         15.77         1.64 o                         
  16   3   0         87.11         85.34         3.43 o                         
   0   4   0        653.92        623.92         8.33 o                         
   1   4   0          0.00          0.81         0.17 o                         
   2   4   0       2664.25       2713.05        19.19 o                         
   3   4   0        240.07        224.25         2.90 o                         
   4   4   0        357.83        381.66         4.45 o                         
   5   4   0         14.73         11.13         0.91 o                         
   6   4   0          4.37          1.31         0.36 o                         
   7   4   0          5.00          3.86         0.67 o                         
   8   4   0          1.70          1.36         0.48 o                         
   9   4   0        120.05        111.70         3.29 o                         
  10   4   0         96.54        101.19         3.22 o                         
  11   4   0         17.69          9.97         1.14 o                         
  12   4   0         66.51         66.08         3.03 o                         
  13   4   0        179.31        185.04         4.78 o                         
  14   4   0          0.02         -0.18         0.66 o                         
  15   4   0          4.85          4.02         1.08 o                         
   1   5   0        413.83        436.37         5.05 o                         
   2   5   0        265.77        263.90         3.33 o                         
   3   5   0        384.23        385.00         4.97 o                         
   4   5   0          4.37          5.23         0.59 o                         
   5   5   0        423.11        409.19         5.63 o                         
   6   5   0         24.88         18.21         1.34 o                         
   7   5   0        381.42        353.74         6.48 o                         
   8   5   0          2.48          0.13         0.58 o                         
   9   5   0         72.32         63.01         3.88 o                         
  10   5   0         49.03         54.48         3.15 o                         
  11   5   0         15.97         14.74         1.70 o                         
  12   5   0         50.91         56.13         3.49 o                         
  13   5   0          0.70         -1.02         1.02 o                         
   0   6   0         12.47         13.41         1.40 o                         
   1   6   0         95.96         77.69         3.10 o                         
   2   6   0        491.59        453.40         7.93 o                         
   3   6   0         43.41         41.74         2.47 o                         
   4   6   0        170.90        164.45         6.62 o                         
   5   6   0         30.75         30.10         2.12 o                         
   6   6   0         10.02          5.54         1.30 o                         
   7   6   0          0.74          2.16         0.77 o                         
   8   6   0         39.80         37.41         2.95 o                         
   9   6   0          0.19         -0.52         0.72 o                         
  10   6   0         27.36         20.29         2.01 o                         
  11   6   0         67.22         73.00         3.82 o                         
  12   6   0         14.40         17.02         1.92 o                         
   1   7   0         24.38         20.18         2.12 o                         
   2   7   0         82.00         84.66         3.42 o                         
   3   7   0         70.38         71.95         3.84 o                         
   4   7   0         52.17         54.31         3.95 o                         
   5   7   0         19.92         20.22         1.86 o                         
   6   7   0        102.64        110.89         3.43 o                         
   7   7   0         75.82         80.73         3.37 o                         
   8   7   0         27.87         30.72         2.50 o                         
   9   7   0         13.08         15.15         2.08 o                         
   0   8   0        113.21        112.70         5.30 o                         
   1   8   0         11.11          9.00         2.98 o                         
   2   8   0          0.48         -0.50         0.84 o                         
   3   8   0          2.96          2.24         1.13 o                         
   4   8   0          5.75          3.85         1.66 o                         
   5   8   0        158.63        189.22         7.19 o                         
 -17   0   1        607.43        607.77        23.45 o                         
 -15   0   1        100.41         89.45        18.43 o                         
 -13   0   1          1.38          0.11         0.96 o                         
 -11   0   1        673.53        660.57         9.80 o                         
  -9   0   1         85.96         81.65         2.29 o                         
  -7   0   1       2758.39       2552.98        42.02 o                         
  -5   0   1       3601.81       3659.82        88.47 o                         
  -3   0   1        326.27        332.17        13.74 o                         
  -1   0   1        168.55        172.67         4.69 o                         
   1   0   1        856.56        886.61        19.83 o                         
   3   0   1      11672.01      11219.81       594.88 o                         
   5   0   1        306.02        328.73        10.12 o                         
   7   0   1          3.13          2.11         0.55 o                         
   9   0   1         92.36         80.65         2.28 o                         
  11   0   1        365.42        332.74        11.19 o                         
  13   0   1         30.83         28.48         5.97 o                         
  15   0   1          2.58          7.89         2.77 o                         
  17   0   1         37.07         29.85         5.54 o                         
 -17   1   1         33.46         34.32         3.10 o                         
 -16   1   1        260.76        284.75         7.94 o                         
 -15   1   1          0.34          0.35         0.75 o                         
 -14   1   1        165.28        183.13         4.59 o                         
 -13   1   1        801.38        811.79        10.95 o                         
 -12   1   1        286.53        272.32         5.00 o                         
 -11   1   1        460.11        433.84        10.05 o                         
 -10   1   1         57.68         63.26         2.46 o                         
  -9   1   1          5.55          1.63         0.33 o                         
  -8   1   1         91.61         78.34         1.82 o                         
  -7   1   1        193.86        178.30         3.04 o                         
  -6   1   1        145.39        135.14         6.15 o                         
  -5   1   1        142.50        153.13         3.44 o                         
  -4   1   1       1016.08       1044.27        15.18 o                         
  -3   1   1          7.10         12.55         0.79 o                         
  -2   1   1       1546.32       1527.45        17.40 o                         
  -1   1   1       8051.73       7840.03        86.40 o                         
   0   1   1       1039.22       1042.25         9.68 o                         
   1   1   1       1623.95       1687.82        16.85 o                         
   2   1   1       8963.93       8765.65        95.93 o                         
   3   1   1      21558.31      20590.49       347.07 o                         
   4   1   1      12614.09      12775.77       138.55 o                         
   5   1   1          0.24          0.54         0.28 o                         
   6   1   1          1.41          0.91         0.31 o                         
   7   1   1         38.09         35.10         1.21 o                         
   8   1   1          6.35          3.58         0.47 o                         
   9   1   1        204.29        191.61         4.17 o                         
  10   1   1        458.03        440.34         5.95 o                         
  11   1   1        331.55        331.11         6.21 o                         
  12   1   1        223.11        191.66         5.66 o                         
  13   1   1         10.76          8.52         1.32 o                         
  14   1   1         92.36         87.13         3.82 o                         
  15   1   1          0.45          0.79         0.77 o                         
  16   1   1        209.40        209.51         8.95 o                         
  17   1   1         63.75         72.19         6.19 o                         
 -16   2   1          1.94          2.43         0.73 o                         
 -15   2   1        134.68        126.05         3.80 o                         
 -14   2   1        261.18        262.66         5.57 o                         
 -13   2   1        171.11        167.49         4.49 o                         
 -12   2   1         72.01         77.97         2.59 o                         
 -11   2   1          3.31          3.28         0.64 o                         
 -10   2   1         72.15         61.16         2.24 o                         
  -9   2   1        346.09        370.39         4.93 o                         
  -8   2   1        221.16        193.42         2.96 o                         
  -7   2   1          4.00          7.15         0.55 o                         
  -6   2   1        104.53        111.39         2.13 o                         
  -5   2   1       1195.53       1421.18        13.61 o                         
  -4   2   1        306.26        350.34         5.94 o                         
  -3   2   1        353.53        333.75         5.49 o                         
  -2   2   1        275.35        277.50         4.15 o                         
  -1   2   1       2436.62       2559.53        28.75 o                         
   0   2   1       2211.98       2302.57        23.30 o                         
   1   2   1       5256.72       5364.70        55.04 o                         
   2   2   1       1213.88       1231.40        13.47 o                         
   3   2   1       5751.92       6525.95        63.66 o                         
   4   2   1        689.93        702.49        22.51 o                         
   5   2   1       1427.57       1479.92        16.92 o                         
   6   2   1          3.19          2.98         1.07 o                         
   7   2   1         18.23         25.02         1.17 o                         
   8   2   1       1872.27       1974.49        23.65 o                         
   9   2   1         66.99         64.91         2.17 o                         
  10   2   1        237.49        230.63         4.58 o                         
  11   2   1        153.77        152.08         3.73 o                         
  12   2   1          0.00         -0.36         0.36 o                         
  13   2   1         33.55         33.95         2.81 o                         
  14   2   1         34.49         35.91         2.38 o                         
  15   2   1          1.06         -0.14         0.92 o                         
  16   2   1         19.54         21.23         2.48 o                         
 -16   3   1          3.80          4.05         0.92 o                         
 -15   3   1          0.03         -0.89         0.89 o                         
 -14   3   1        125.13        122.90         3.78 o                         
 -13   3   1         16.59         21.93         1.62 o                         
 -12   3   1          0.66          0.65         0.52 o                         
 -11   3   1         45.16         33.72         1.91 o                         
 -10   3   1        157.35        158.35         3.54 o                         
  -9   3   1        211.10        214.77         3.67 o                         
  -8   3   1        176.52        160.92         3.19 o                         
  -7   3   1        228.58        217.45         3.29 o                         
  -6   3   1          1.80          0.77         0.22 o                         
  -5   3   1         41.55         40.42         1.25 o                         
  -4   3   1        115.35        121.36         1.99 o                         
  -3   3   1       1152.87       1219.10        11.19 o                         
  -2   3   1        283.85        271.37         5.09 o                         
  -1   3   1       1677.85       1800.11        21.58 o                         
   0   3   1         89.07         91.63         2.28 o                         
   1   3   1       1906.48       1923.46        23.02 o                         
   2   3   1       1687.79       1812.41        19.73 o                         
   3   3   1        135.41        122.82         2.23 o                         
   4   3   1        369.75        385.26         4.17 o                         
   5   3   1        734.50        776.28         7.34 o                         
   6   3   1        648.42        593.30         8.10 o                         
   7   3   1          5.64          7.42         0.88 o                         
   8   3   1          5.49          5.51         0.78 o                         
   9   3   1        143.46        140.29         3.51 o                         
  10   3   1          2.03          0.68         0.53 o                         
  11   3   1         57.32         50.23         3.19 o                         
  12   3   1         87.06         87.49         2.78 o                         
  13   3   1        169.60        163.66         4.03 o                         
  14   3   1         27.46         24.96         1.87 o                         
  15   3   1        146.45        152.02         4.41 o                         
  16   3   1          2.63          2.13         0.88 o                         
 -15   4   1         12.93         16.12         2.02 o                         
 -14   4   1         11.50         10.11         1.36 o                         
 -13   4   1          1.53          1.88         0.90 o                         
 -12   4   1         18.71         18.38         1.74 o                         
 -11   4   1          7.99          6.06         1.08 o                         
 -10   4   1         58.69         52.53         2.43 o                         
  -9   4   1        412.23        425.57         6.60 o                         
  -8   4   1        488.26        472.71         7.00 o                         
  -7   4   1        473.14        440.32         6.27 o                         
  -6   4   1        302.01        276.11         5.22 o                         
  -5   4   1        115.96        116.69         2.48 o                         
  -4   4   1         87.92         80.68         1.78 o                         
  -3   4   1         15.09         10.27         0.63 o                         
  -2   4   1        146.50        159.63         2.67 o                         
  -1   4   1         47.97         53.62         1.24 o                         
   0   4   1        797.33        796.16        11.64 o                         
   1   4   1         10.53         10.36         0.67 o                         
   2   4   1        811.55        881.35         8.13 o                         
   3   4   1          0.00          0.72         0.22 o                         
   4   4   1         61.39         49.20         1.32 o                         
   5   4   1          0.25          0.75         0.23 o                         
   6   4   1        393.57        367.94         5.23 o                         
   7   4   1        101.42         94.07         2.55 o                         
   8   4   1          1.04          0.04         0.38 o                         
   9   4   1         84.36         77.42         2.80 o                         
  10   4   1        232.47        231.20         5.13 o                         
  11   4   1          9.55         13.83         1.46 o                         
  12   4   1          9.50         10.22         1.23 o                         
  13   4   1         13.48         14.22         1.63 o                         
  14   4   1         62.96         56.06         2.79 o                         
  15   4   1          3.47          2.90         0.88 o                         
 -13   5   1         13.88         14.58         1.75 o                         
 -12   5   1         20.18         17.50         1.96 o                         
 -11   5   1          4.31          6.59         1.21 o                         
 -10   5   1        140.68        134.25         4.17 o                         
  -9   5   1         39.83         38.31         2.51 o                         
  -8   5   1          6.07          6.72         1.12 o                         
  -7   5   1         20.52         23.61         2.25 o                         
  -6   5   1          1.59          0.70         0.59 o                         
  -5   5   1          0.03          0.45         0.44 o                         
  -4   5   1        607.79        593.03         7.85 o                         
  -3   5   1          1.05          0.83         0.25 o                         
  -2   5   1        109.26        101.27         1.78 o                         
  -1   5   1        477.64        487.12         4.95 o                         
   0   5   1          0.03          0.18         0.19 o                         
   1   5   1        965.17        915.40         7.91 o                         
   2   5   1          2.24          1.06         0.26 o                         
   3   5   1        105.21        100.97         1.91 o                         
   4   5   1        125.67        100.21         2.58 o                         
   5   5   1        308.64        272.54         4.82 o                         
   6   5   1        256.67        255.93         4.74 o                         
   7   5   1          1.77          1.80         0.55 o                         
   8   5   1          3.21          1.82         0.81 o                         
   9   5   1         41.20         40.33         2.56 o                         
  10   5   1        111.94        106.39         3.79 o                         
  11   5   1         61.31         66.68         3.19 o                         
  12   5   1         15.71         14.49         1.73 o                         
  13   5   1         36.28         35.76         2.72 o                         
 -12   6   1         90.17         82.59         6.26 o                         
 -11   6   1         78.02         86.79         3.77 o                         
 -10   6   1         13.36         16.31         1.82 o                         
  -9   6   1        156.44        145.49         4.52 o                         
  -8   6   1          1.98          3.40         0.93 o                         
  -7   6   1        136.98        132.71         4.07 o                         
  -6   6   1          2.37          1.76         0.63 o                         
  -5   6   1         61.47         52.45         2.56 o                         
  -4   6   1        184.12        158.65         4.03 o                         
  -3   6   1          0.32          0.71         0.41 o                         
  -2   6   1          3.34          2.27         0.94 o                         
  -1   6   1         24.24         21.55         2.07 o                         
   0   6   1         82.11         75.12         2.78 o                         
   1   6   1        362.23        384.62         6.68 o                         
   2   6   1        354.55        347.98         4.62 o                         
   3   6   1          0.01          0.32         0.34 o                         
   4   6   1         57.95         48.11         2.11 o                         
   5   6   1          1.82          1.76         0.58 o                         
   6   6   1         59.67         62.68         2.84 o                         
   7   6   1         43.87         46.17         2.79 o                         
   8   6   1         29.12         37.44         2.93 o                         
   9   6   1         36.96         42.40         3.23 o                         
  10   6   1         17.30         11.84         1.61 o                         
  11   6   1        163.40        178.99         5.40 o                         
  -9   7   1         76.31         85.36         3.98 o                         
  -8   7   1          8.20          8.67         1.41 o                         
  -7   7   1          6.04          5.41         1.08 o                         
  -6   7   1          0.12          0.86         0.64 o                         
  -5   7   1         43.40         44.91         2.50 o                         
  -4   7   1        288.83        283.70         6.95 o                         
  -3   7   1         44.82         43.68         2.94 o                         
  -2   7   1         52.34         49.70         2.44 o                         
  -1   7   1         43.01         43.92         2.83 o                         
   0   7   1         32.92         29.45         2.95 o                         
   1   7   1        198.67        193.00         4.68 o                         
   2   7   1        237.00        221.57         6.96 o                         
   3   7   1        235.83        244.17         7.47 o                         
   4   7   1         93.31         96.57         4.59 o                         
   5   7   1        144.21        153.29         5.06 o                         
   6   7   1         78.21         75.02         3.86 o                         
   7   7   1        249.92        287.40         6.60 o                         
   8   7   1        283.15        321.76         7.31 o                         
   9   7   1         18.21         23.11         2.99 o                         
  -5   8   1         38.89         40.69         3.81 o                         
  -4   8   1          0.21          0.44         1.12 o                         
  -3   8   1         60.73         56.38         4.27 o                         
  -2   8   1          0.41         -0.01         0.92 o                         
  -1   8   1         12.78         12.58         1.46 o                         
   0   8   1          2.70          3.77         1.06 o                         
   1   8   1          0.89         -0.22         1.00 o                         
   2   8   1         13.78         13.97         2.05 o                         
   3   8   1          0.03         -0.85         0.85 o                         
   4   8   1          3.40          3.71         1.34 o                         
   5   8   1         85.04         99.83         5.16 o                         
 -16   0   2       1069.26       1174.17        33.26 o                         
 -14   0   2       1667.08       1747.41        32.16 o                         
 -12   0   2        111.67        103.07         4.43 o                         
 -10   0   2         17.67         23.83         1.52 o                         
  -8   0   2          1.39          4.36         0.49 o                         
  -6   0   2        273.81        236.32         6.71 o                         
  -4   0   2        847.95        838.25        15.23 o                         
  -2   0   2      18292.08      16211.62       250.90 o                         
   0   0   2       9352.20       9386.44       212.86 o                         
   2   0   2          8.30          5.33         0.85 o                         
   4   0   2        321.49        342.98         7.61 o                         
   6   0   2       1552.25       1448.56        25.78 o                         
   8   0   2       1054.52       1045.89        15.77 o                         
  10   0   2          0.47          0.34         0.59 o                         
  12   0   2        156.08        156.46         5.52 o                         
  14   0   2         67.96         62.47         5.76 o                         
  16   0   2          0.64          0.85         1.28 o                         
 -17   1   2         25.79         22.08         2.50 o                         
 -16   1   2         17.17         20.06         2.67 o                         
 -15   1   2         57.73         47.98         4.17 o                         
 -14   1   2        347.37        355.47         9.45 o                         
 -13   1   2        234.19        266.54         5.86 o                         
 -12   1   2         14.46         12.33         2.35 o                         
 -11   1   2        266.21        239.47         5.75 o                         
 -10   1   2        723.85        717.31         8.48 o                         
  -9   1   2        114.10         99.19         2.06 o                         
  -8   1   2        218.76        253.38         3.39 o                         
  -7   1   2        387.63        395.18         5.05 o                         
  -6   1   2       4571.93       4716.65        52.87 o                         
  -5   1   2        250.44        282.89         5.09 o                         
  -4   1   2        630.37        572.17         8.05 o                         
  -3   1   2       6463.98       6496.07        70.10 o                         
  -2   1   2       5570.28       5554.01        65.91 o                         
  -1   1   2          3.29          3.85         0.74 o                         
   0   1   2       4407.70       4297.94        38.06 o                         
   1   1   2       3306.37       3292.83        29.42 o                         
   2   1   2         76.28         56.31         1.72 o                         
   3   1   2         83.68         65.09         1.77 o                         
   4   1   2      16585.35      16080.25       198.93 o                         
   5   1   2       2235.68       2287.18        26.81 o                         
   6   1   2        457.81        466.42         6.01 o                         
   7   1   2       3520.37       3769.07        32.22 o                         
   8   1   2        678.37        680.32         7.57 o                         
   9   1   2         83.50         67.78         2.02 o                         
  10   1   2        108.57        108.50         2.77 o                         
  11   1   2        119.38        111.87         3.89 o                         
  12   1   2        301.99        300.28         6.28 o                         
  13   1   2          9.36          9.67         1.23 o                         
  14   1   2          9.66          5.61         2.25 o                         
  15   1   2         69.75         60.44         5.12 o                         
  16   1   2          0.30          0.73         1.81 o                         
  17   1   2        108.53        105.24         6.10 o                         
 -16   2   2        172.95        182.41         4.76 o                         
 -15   2   2          7.69         10.01         1.29 o                         
 -14   2   2         81.49         89.00         3.06 o                         
 -13   2   2          3.81          2.84         0.64 o                         
 -12   2   2        593.81        582.95         7.87 o                         
 -11   2   2        220.22        231.38         3.92 o                         
 -10   2   2        692.23        683.26         8.52 o                         
  -9   2   2          0.01          0.33         0.32 o                         
  -8   2   2        196.60        175.64         3.17 o                         
  -7   2   2        258.59        268.57         3.63 o                         
  -6   2   2        474.20        520.66         5.73 o                         
  -5   2   2         64.26         59.92         1.50 o                         
  -4   2   2       2380.09       2508.57        29.18 o                         
  -3   2   2        412.45        475.79         7.11 o                         
  -2   2   2         33.96         35.47         1.29 o                         
  -1   2   2          0.87          2.93         0.45 o                         
   0   2   2        319.13        283.44         3.93 o                         
   1   2   2        418.01        384.07         5.13 o                         
   2   2   2        461.93        492.11         6.37 o                         
   3   2   2       1423.11       1425.31        15.62 o                         
   4   2   2        176.31        194.05         4.02 o                         
   5   2   2       3308.48       3460.06        27.92 o                         
   6   2   2       2917.10       3105.55        26.96 o                         
   7   2   2        273.90        293.27         4.20 o                         
   8   2   2         40.86         37.02         1.52 o                         
   9   2   2       1214.41       1202.06        14.41 o                         
  10   2   2          0.60          0.78         0.50 o                         
  11   2   2         18.08         13.12         1.31 o                         
  12   2   2         63.31         58.54         2.38 o                         
  13   2   2        492.50        501.60         7.65 o                         
  14   2   2         73.87         80.31         2.96 o                         
  15   2   2         18.94         18.81         1.78 o                         
  16   2   2        273.78        307.29         8.37 o                         
 -16   3   2          6.67          6.44         1.26 o                         
 -15   3   2          2.71          3.00         1.15 o                         
 -14   3   2        316.29        330.40         6.63 o                         
 -13   3   2         32.42         28.02         1.89 o                         
 -12   3   2          8.99          5.74         0.81 o                         
 -11   3   2          6.05          6.14         0.71 o                         
 -10   3   2          8.65         10.20         1.01 o                         
  -9   3   2        277.63        262.00         4.14 o                         
  -8   3   2         71.14         70.14         1.86 o                         
  -7   3   2          1.18          1.22         0.55 o                         
  -6   3   2        112.82        129.43         2.82 o                         
  -5   3   2        589.98        594.67         6.97 o                         
  -4   3   2        278.80        263.77         3.21 o                         
  -3   3   2       2049.51       2129.79        16.86 o                         
  -2   3   2        171.16        154.01         3.19 o                         
  -1   3   2        671.09        653.03         9.33 o                         
   0   3   2        383.57        399.52         5.28 o                         
   1   3   2        150.71        184.88         3.82 o                         
   2   3   2       4129.56       4491.36        41.01 o                         
   3   3   2        399.11        391.33         4.39 o                         
   4   3   2        190.80        171.73         2.91 o                         
   5   3   2          0.27          0.25         0.20 o                         
   6   3   2       1711.82       1801.02        16.81 o                         
   7   3   2        520.75        497.46         6.79 o                         
   8   3   2        778.49        815.08        10.80 o                         
   9   3   2          0.39          0.20         0.45 o                         
  10   3   2        235.77        233.26         5.33 o                         
  11   3   2         82.21         74.82         2.96 o                         
  12   3   2         71.15         61.02         2.72 o                         
  13   3   2        123.37        126.01         3.54 o                         
  14   3   2         24.72         25.24         2.01 o                         
  15   3   2          0.00         -0.08         0.72 o                         
 -15   4   2         16.82         16.31         1.95 o                         
 -14   4   2        197.36        213.08         5.60 o                         
 -13   4   2         34.40         38.39         2.68 o                         
 -12   4   2         80.94         84.81         3.29 o                         
 -11   4   2         58.38         59.80         2.95 o                         
 -10   4   2         50.29         42.02         2.50 o                         
  -9   4   2         41.38         35.44         2.18 o                         
  -8   4   2         36.83         26.52         1.65 o                         
  -7   4   2         43.29         34.07         1.47 o                         
  -6   4   2        524.31        519.62         6.91 o                         
  -5   4   2       1042.23       1027.35        10.09 o                         
  -4   4   2        469.26        472.24         5.54 o                         
  -3   4   2        135.02        123.85         2.10 o                         
  -2   4   2          0.50          0.19         0.18 o                         
  -1   4   2          5.20          2.95         0.36 o                         
   0   4   2          1.29          0.72         0.20 o                         
   1   4   2        416.78        454.20         4.63 o                         
   2   4   2       1864.42       1959.70        21.84 o                         
   3   4   2        140.84        135.24         2.10 o                         
   4   4   2          0.07          0.67         0.40 o                         
   5   4   2         81.25         75.71         2.11 o                         
   6   4   2        243.72        275.83         4.37 o                         
   7   4   2         74.15         49.67         1.92 o                         
   8   4   2         33.87         23.66         1.74 o                         
   9   4   2          0.27          0.61         0.58 o                         
  10   4   2         10.60          6.99         1.08 o                         
  11   4   2        243.76        255.49         5.65 o                         
  12   4   2         41.09         46.57         2.78 o                         
  13   4   2          8.52          5.98         1.09 o                         
  14   4   2         19.39         19.80         1.90 o                         
  15   4   2          0.01          0.71         0.81 o                         
 -13   5   2         14.31         13.92         1.74 o                         
 -12   5   2          6.74          9.38         1.55 o                         
 -11   5   2         11.27         13.68         1.68 o                         
 -10   5   2        113.86        100.49         3.67 o                         
  -9   5   2          1.23          0.62         0.77 o                         
  -8   5   2          4.35          0.65         0.62 o                         
  -7   5   2        394.18        383.01         6.64 o                         
  -6   5   2        128.69         99.08         2.79 o                         
  -5   5   2         45.03         50.63         1.80 o                         
  -4   5   2        129.08        107.20         2.72 o                         
  -3   5   2         26.78         27.57         1.69 o                         
  -2   5   2        127.00        111.34         2.61 o                         
  -1   5   2        233.51        208.25         3.56 o                         
   0   5   2        108.77        102.41         2.23 o                         
   1   5   2          0.21          0.99         0.40 o                         
   2   5   2        403.39        373.03         9.06 o                         
   3   5   2         19.66         23.83         1.29 o                         
   4   5   2          0.76          0.41         0.40 o                         
   5   5   2        147.92        116.94         3.30 o                         
   6   5   2        248.85        211.46         4.26 o                         
   7   5   2        414.76        392.74         6.36 o                         
   8   5   2         60.98         57.86         3.19 o                         
   9   5   2         47.32         43.76         2.54 o                         
  10   5   2        447.77        466.20         8.43 o                         
  11   5   2         22.51         15.94         1.63 o                         
  12   5   2         12.95         13.44         1.46 o                         
  13   5   2          4.48          6.37         1.34 o                         
 -12   6   2         32.54         33.81         2.79 o                         
 -11   6   2          0.10          1.02         0.93 o                         
 -10   6   2        562.22        640.36        10.99 o                         
  -9   6   2          6.66          6.34         1.17 o                         
  -8   6   2        120.05        119.79         3.95 o                         
  -7   6   2         51.17         53.66         3.05 o                         
  -6   6   2        312.48        321.27         6.51 o                         
  -5   6   2          5.02          3.81         0.65 o                         
  -4   6   2          0.45          0.44         0.43 o                         
  -3   6   2        141.34        135.08         2.99 o                         
  -2   6   2        109.12         97.51         2.96 o                         
  -1   6   2        120.16        128.98         3.33 o                         
   0   6   2       1539.82       1547.35        25.19 o                         
   1   6   2         88.50         85.38         2.82 o                         
   2   6   2        249.29        252.05         4.83 o                         
   3   6   2         78.39         71.41         2.45 o                         
   4   6   2          2.26          1.65         0.55 o                         
   5   6   2        128.94        110.54         3.08 o                         
   6   6   2        199.95        201.62         4.89 o                         
   7   6   2        149.49        145.17         3.78 o                         
   8   6   2        112.73        106.11         4.23 o                         
   9   6   2        101.52        100.54         4.25 o                         
  10   6   2          4.92          3.76         1.48 o                         
  11   6   2        157.45        179.19         5.37 o                         
  -9   7   2        115.96        128.55         4.46 o                         
  -8   7   2          2.89          2.20         0.90 o                         
  -7   7   2         54.83         46.64         2.93 o                         
  -6   7   2          4.88          4.37         0.85 o                         
  -5   7   2          9.84          8.38         1.12 o                         
  -4   7   2         98.13        102.40         4.33 o                         
  -3   7   2         96.34         93.11         3.17 o                         
  -2   7   2          9.88         11.10         1.16 o                         
  -1   7   2         20.93         13.17         1.80 o                         
   0   7   2         81.66         84.44         2.91 o                         
   1   7   2        111.39        108.65         3.26 o                         
   2   7   2         29.27         25.19         2.67 o                         
   3   7   2          6.39          5.68         1.37 o                         
   4   7   2         27.43         31.82         3.25 o                         
   5   7   2         45.95         45.90         3.19 o                         
   6   7   2          0.48         -1.02         1.02 o                         
   7   7   2          3.55          3.49         1.07 o                         
   8   7   2          1.75          0.48         1.47 o                         
   9   7   2         56.86         64.80         5.07 o                         
  -4   8   2         95.64        107.62         5.11 o                         
  -3   8   2         11.84         11.53         1.83 o                         
  -2   8   2         49.63         56.21         3.45 o                         
  -1   8   2         33.76         40.54         3.63 o                         
   0   8   2         15.46          9.38         1.75 o                         
   1   8   2        109.07        111.83         5.08 o                         
   2   8   2         18.41         15.64         2.35 o                         
   3   8   2         34.01         36.62         3.47 o                         
   4   8   2          0.73          3.31         1.69 o                         
 -17   0   3        436.32        476.22        22.92 o                         
 -15   0   3        338.67        346.75        17.06 o                         
 -13   0   3        149.42        156.22         5.94 o                         
 -11   0   3          1.32          1.24         0.46 o                         
  -9   0   3       2070.75       2294.94        26.76 o                         
  -7   0   3       1099.76       1214.34        17.59 o                         
  -5   0   3         64.29         65.74         2.94 o                         
  -3   0   3       6456.49       6190.44       170.00 o                         
  -1   0   3       4769.02       4672.29        71.83 o                         
   1   0   3       1172.68       1226.10        19.60 o                         
   3   0   3        168.35        131.02        14.82 o                         
   5   0   3        423.09        488.15        12.79 o                         
   7   0   3       5361.55       5390.25        84.54 o                         
   9   0   3        501.99        482.30         8.77 o                         
  11   0   3       1612.45       1723.05        30.19 o                         
  13   0   3         33.43         32.83         4.69 o                         
  15   0   3        156.09        169.90        10.45 o                         
  17   0   3         93.32         94.23         8.31 o                         
 -17   1   3          4.11          4.34         1.17 o                         
 -16   1   3         11.25         12.91         1.88 o                         
 -15   1   3          6.46          7.98         1.21 o                         
 -14   1   3        518.03        546.22         8.49 o                         
 -13   1   3        804.75        824.11        11.10 o                         
 -12   1   3        311.03        311.77         5.07 o                         
 -11   1   3        158.09        148.33         3.08 o                         
 -10   1   3        398.57        396.67         5.53 o                         
  -9   1   3        155.01        151.85         2.67 o                         
  -8   1   3        572.83        591.94         6.71 o                         
  -7   1   3        302.75        354.50         4.44 o                         
  -6   1   3       1103.77       1202.26        14.26 o                         
  -5   1   3          0.98          0.63         0.34 o                         
  -4   1   3       1212.11       1356.06        16.49 o                         
  -3   1   3       2262.24       2287.42        25.92 o                         
  -2   1   3       2388.21       2501.45        27.73 o                         
  -1   1   3        569.64        504.91         7.08 o                         
   0   1   3       1340.42       1303.53        25.05 o                         
   1   1   3       2912.93       3055.55        27.39 o                         
   2   1   3       2439.16       2493.49        24.85 o                         
   3   1   3       9787.63       9963.17       107.96 o                         
   4   1   3       3413.55       3734.71        41.67 o                         
   5   1   3        299.84        315.34         6.47 o                         
   6   1   3        140.73        158.09         2.93 o                         
   7   1   3        283.95        300.65         4.51 o                         
   8   1   3       3027.38       3138.34        29.82 o                         
   9   1   3        607.08        597.30        10.70 o                         
  10   1   3        243.22        221.32         6.73 o                         
  11   1   3         54.32         48.32         2.00 o                         
  12   1   3          0.31         -0.24         0.41 o                         
  13   1   3         81.22         77.80         2.83 o                         
  14   1   3          4.14          2.35         1.92 o                         
  15   1   3        180.26        172.30         7.45 o                         
  16   1   3          1.34          1.33         1.27 o                         
 -16   2   3         42.35         49.49         2.84 o                         
 -15   2   3         20.90         16.75         1.53 o                         
 -14   2   3        176.99        182.20         4.10 o                         
 -13   2   3        186.07        166.14         4.09 o                         
 -12   2   3        564.90        545.49         8.30 o                         
 -11   2   3        289.45        308.74         5.52 o                         
 -10   2   3         30.73         23.13         1.81 o                         
  -9   2   3        390.18        377.32         5.01 o                         
  -8   2   3          1.58          0.97         0.23 o                         
  -7   2   3          8.75          1.50         0.32 o                         
  -6   2   3       1171.63       1252.44        10.66 o                         
  -5   2   3       1270.60       1321.34        12.43 o                         
  -4   2   3        795.18        771.55        10.67 o                         
  -3   2   3       1389.83       1399.87        17.12 o                         
  -2   2   3       3059.68       3202.23        35.83 o                         
  -1   2   3        129.98        117.48         2.14 o                         
   0   2   3       3755.57       3879.13        35.05 o                         
   1   2   3        356.40        377.07         5.05 o                         
   2   2   3        152.27        129.72         2.50 o                         
   3   2   3       1914.08       2049.45        21.56 o                         
   4   2   3        363.45        368.12         6.16 o                         
   5   2   3       3622.70       3816.26        28.66 o                         
   6   2   3       1957.97       2189.24        17.33 o                         
   7   2   3       1402.68       1439.99        14.98 o                         
   8   2   3       1568.73       1638.01        16.89 o                         
   9   2   3        112.66        105.67         2.87 o                         
  10   2   3         32.35         28.43         1.80 o                         
  11   2   3        389.75        363.27         6.40 o                         
  12   2   3         34.23         30.66         2.10 o                         
  13   2   3          1.10          0.73         0.76 o                         
  14   2   3        122.86        133.62         3.88 o                         
  15   2   3        101.16        104.96         3.46 o                         
  16   2   3         21.83         27.59         4.69 o                         
 -16   3   3         10.33          9.88         1.53 o                         
 -15   3   3        281.78        294.65         7.24 o                         
 -14   3   3          8.42          7.57         1.26 o                         
 -13   3   3          6.32          3.64         0.94 o                         
 -12   3   3         82.12         88.82         2.45 o                         
 -11   3   3         84.73         72.78         2.14 o                         
 -10   3   3        232.06        204.09         3.67 o                         
  -9   3   3        116.49        107.76         2.90 o                         
  -8   3   3          4.36          5.37         0.63 o                         
  -7   3   3          0.17          1.00         0.34 o                         
  -6   3   3        449.37        430.23         5.17 o                         
  -5   3   3        772.12        852.77         7.95 o                         
  -4   3   3        146.95        128.97         2.14 o                         
  -3   3   3        154.62        180.71         2.19 o                         
  -2   3   3         36.83         36.62         1.17 o                         
  -1   3   3       2091.70       2169.69        25.55 o                         
   0   3   3        264.72        288.14         4.17 o                         
   1   3   3         41.25         59.52         1.48 o                         
   2   3   3       1635.93       1803.44        16.57 o                         
   3   3   3        391.51        378.95         4.05 o                         
   4   3   3          1.30          2.43         0.29 o                         
   5   3   3        916.45        910.56         8.92 o                         
   6   3   3         19.80          9.77         0.91 o                         
   7   3   3        136.64        138.52         2.78 o                         
   8   3   3        113.06        114.28         3.00 o                         
   9   3   3        488.64        504.18         7.89 o                         
  10   3   3        480.88        476.02         7.78 o                         
  11   3   3          8.92          6.45         1.06 o                         
  12   3   3         49.22         43.07         2.55 o                         
  13   3   3         27.89         28.33         2.32 o                         
  14   3   3          0.46         -0.38         0.65 o                         
  15   3   3        188.38        211.39         5.34 o                         
 -15   4   3        118.22        132.74         6.00 o                         
 -14   4   3         62.75         72.31         3.97 o                         
 -13   4   3          0.57          0.76         0.80 o                         
 -12   4   3          0.08         -0.55         0.62 o                         
 -11   4   3          1.20          0.92         0.69 o                         
 -10   4   3        138.89        139.26         3.48 o                         
  -9   4   3         60.22         38.22         2.11 o                         
  -8   4   3        216.54        216.27         4.27 o                         
  -7   4   3        517.15        456.91         7.44 o                         
  -6   4   3        263.83        273.75         4.77 o                         
  -5   4   3         78.68         66.40         1.87 o                         
  -4   4   3         15.77         14.23         0.78 o                         
  -3   4   3         71.83         74.94         1.48 o                         
  -2   4   3         97.98         86.36         1.70 o                         
  -1   4   3        283.48        274.92         3.40 o                         
   0   4   3        696.36        767.54         6.53 o                         
   1   4   3        154.89        138.70         2.46 o                         
   2   4   3         36.64         35.17         1.09 o                         
   3   4   3         15.06         17.63         0.90 o                         
   4   4   3        149.24        169.00         2.85 o                         
   5   4   3        590.68        623.64         9.79 o                         
   6   4   3         33.80         25.37         1.30 o                         
   7   4   3         74.47         69.47         2.22 o                         
   8   4   3        415.36        380.91         6.77 o                         
   9   4   3        504.54        474.38         7.99 o                         
  10   4   3          2.07          0.48         0.65 o                         
  11   4   3        435.08        420.32         7.72 o                         
  12   4   3        165.56        168.30         4.64 o                         
  13   4   3         74.61         62.11         3.25 o                         
  14   4   3          0.37         -0.65         0.65 o                         
 -13   5   3          0.13          0.61         0.91 o                         
 -12   5   3          6.50          3.29         1.12 o                         
 -11   5   3         77.33         72.85         3.83 o                         
 -10   5   3          7.82          6.92         1.35 o                         
  -9   5   3        107.79        116.05         3.76 o                         
  -8   5   3         76.38         77.78         2.61 o                         
  -7   5   3         95.47         81.01         2.69 o                         
  -6   5   3         13.09          8.08         1.14 o                         
  -5   5   3         95.76         75.15         2.34 o                         
  -4   5   3        722.69        759.33         8.72 o                         
  -3   5   3         48.18         39.03         1.55 o                         
  -2   5   3          5.02          7.41         0.66 o                         
  -1   5   3        170.26        154.40         3.65 o                         
   0   5   3          0.59         -0.06         0.26 o                         
   1   5   3         19.51         18.32         1.13 o                         
   2   5   3        105.51         94.16         2.41 o                         
   3   5   3         44.78         40.23         1.46 o                         
   4   5   3         30.69         33.48         1.76 o                         
   5   5   3       1819.17       1871.57        19.67 o                         
   6   5   3        504.36        537.31         8.56 o                         
   7   5   3          3.43          3.47         0.71 o                         
   8   5   3          1.77          1.30         0.59 o                         
   9   5   3         14.61          4.88         0.94 o                         
  10   5   3         36.74         39.09         2.92 o                         
  11   5   3          0.87          1.52         0.77 o                         
  12   5   3         34.14         32.87         2.45 o                         
  13   5   3        105.76        119.40         3.81 o                         
 -11   6   3         38.68         42.91         4.17 o                         
 -10   6   3         31.27         40.98         2.88 o                         
  -9   6   3         34.18         31.10         2.41 o                         
  -8   6   3         17.08         14.23         1.58 o                         
  -7   6   3          6.06          7.22         1.09 o                         
  -6   6   3         13.16          9.51         1.08 o                         
  -5   6   3        110.62        106.01         3.38 o                         
  -4   6   3         73.54         71.76         2.38 o                         
  -3   6   3         11.94         11.22         1.01 o                         
  -2   6   3        285.84        275.92         5.43 o                         
  -1   6   3          0.49          0.27         0.50 o                         
   0   6   3         22.93         18.52         1.36 o                         
   1   6   3        958.60        983.96        13.31 o                         
   2   6   3          0.22          0.12         0.45 o                         
   3   6   3        391.70        377.60         5.86 o                         
   4   6   3          0.00          0.27         0.52 o                         
   5   6   3         13.32         14.87         1.69 o                         
   6   6   3          3.26          3.79         0.78 o                         
   7   6   3         94.21         83.59         4.05 o                         
   8   6   3         10.04         10.38         1.12 o                         
   9   6   3         33.09         30.07         2.33 o                         
  10   6   3         26.04         22.77         2.09 o                         
  11   6   3         63.16         74.77         4.37 o                         
  -9   7   3          3.13          3.65         1.08 o                         
  -8   7   3         39.82         30.22         2.43 o                         
  -7   7   3        110.60        103.53         3.73 o                         
  -6   7   3         49.60         46.84         2.89 o                         
  -5   7   3         29.68         30.30         2.56 o                         
  -4   7   3         54.83         55.19         4.00 o                         
  -3   7   3         48.72         53.80         2.66 o                         
  -2   7   3         96.70         95.43         2.96 o                         
  -1   7   3        176.71        174.44         4.00 o                         
   0   7   3         80.80         81.18         3.10 o                         
   1   7   3          2.81          2.66         1.25 o                         
   2   7   3         21.13         22.95         2.25 o                         
   3   7   3          8.67          7.47         1.26 o                         
   4   7   3          2.95          1.38         0.77 o                         
   5   7   3          0.00          0.55         0.86 o                         
   6   7   3          0.07         -0.76         0.76 o                         
   7   7   3          0.68          0.31         1.05 o                         
   8   7   3          5.72          9.93         1.70 o                         
   9   7   3          3.30          2.34         1.12 o                         
  -4   8   3         29.85         35.20         3.49 o                         
  -3   8   3          7.90         10.80         1.35 o                         
  -2   8   3         64.58         63.12        12.26 o                         
  -1   8   3         16.30         14.33         2.71 o                         
   0   8   3         68.97         74.78         5.22 o                         
   1   8   3          0.07          0.77         0.97 o                         
   2   8   3         20.35         23.18         2.79 o                         
   3   8   3         64.68         55.52         5.52 o                         
   4   8   3         31.83         33.40         3.54 o                         
 -16   0   4         93.11         98.11         5.19 o                         
 -14   0   4         70.67         56.64         3.94 o                         
 -12   0   4        116.19        105.83         3.69 o                         
 -10   0   4        118.62        118.53         3.57 o                         
  -8   0   4        187.55        197.44         3.99 o                         
  -6   0   4       7381.64       8104.71       125.11 o                         
  -4   0   4         55.02         44.07         2.18 o                         
  -2   0   4       2057.91       2131.90        33.62 o                         
   0   0   4         19.41         15.83         0.74 o                         
   2   0   4       2634.89       2716.29        42.51 o                         
   4   0   4       1050.12       1060.51        21.64 o                         
   6   0   4       1937.17       2235.07        30.47 o                         
   8   0   4       2537.33       2569.94        35.27 o                         
  10   0   4        183.99        199.89         5.60 o                         
  12   0   4        233.47        239.83        11.30 o                         
  14   0   4         56.45         62.68         7.25 o                         
  16   0   4        156.91        166.49        10.87 o                         
 -17   1   4         54.36         64.10         4.41 o                         
 -16   1   4         67.66         62.31         3.08 o                         
 -15   1   4         47.66         46.46         2.84 o                         
 -14   1   4        445.79        451.41         7.50 o                         
 -13   1   4        259.41        249.39         4.55 o                         
 -12   1   4        860.88        887.89        10.50 o                         
 -11   1   4          9.71          6.13         0.71 o                         
 -10   1   4        118.90        122.95         2.65 o                         
  -9   1   4        102.67         95.79         1.97 o                         
  -8   1   4        256.71        293.54         3.77 o                         
  -7   1   4        283.33        323.72         4.20 o                         
  -6   1   4          0.42          1.68         0.22 o                         
  -5   1   4        321.85        373.73         6.23 o                         
  -4   1   4       2238.44       2298.89        26.54 o                         
  -3   1   4       5982.17       6203.78        67.17 o                         
  -2   1   4        166.03        185.41         3.88 o                         
  -1   1   4        199.33        178.57         2.96 o                         
   0   1   4         58.67         58.60         2.37 o                         
   1   1   4        296.10        327.62         3.76 o                         
   2   1   4       1978.00       2034.94        24.71 o                         
   3   1   4        599.98        634.16         8.51 o                         
   4   1   4        281.05        329.21         5.43 o                         
   5   1   4        360.87        391.49         6.51 o                         
   6   1   4         11.34          7.59         0.84 o                         
   7   1   4       1118.18       1188.67        11.61 o                         
   8   1   4        154.62        185.75         2.94 o                         
   9   1   4        116.50        127.12         2.71 o                         
  10   1   4        139.53        132.41         3.21 o                         
  11   1   4        449.75        455.08         7.87 o                         
  12   1   4         13.73         13.21         1.27 o                         
  13   1   4          1.51          0.76         1.17 o                         
  14   1   4          1.13          0.65         1.39 o                         
  15   1   4         13.04         14.16         2.98 o                         
  16   1   4          0.46          0.80         2.24 o                         
 -16   2   4          1.41         -0.18         0.94 o                         
 -15   2   4          1.04          0.85         0.86 o                         
 -14   2   4          8.81         10.34         1.08 o                         
 -13   2   4          0.07         -0.03         0.47 o                         
 -12   2   4          3.20          2.80         0.62 o                         
 -11   2   4        651.83        625.12         8.07 o                         
 -10   2   4        744.86        724.43         8.20 o                         
  -9   2   4       1738.11       1750.45        17.65 o                         
  -8   2   4        192.09        163.28         2.68 o                         
  -7   2   4        206.12        173.70         2.78 o                         
  -6   2   4         22.92         28.52         1.37 o                         
  -5   2   4       2965.71       3319.64        26.68 o                         
  -4   2   4          0.05          5.96         0.75 o                         
  -3   2   4         91.05        109.10         2.66 o                         
  -2   2   4       1697.94       1798.98        21.01 o                         
  -1   2   4        368.23        373.87         4.74 o                         
   0   2   4          0.14          0.33         0.22 o                         
   1   2   4        475.65        463.55         5.86 o                         
   2   2   4       1711.28       1681.74        17.87 o                         
   3   2   4         86.88         88.06         2.15 o                         
   4   2   4         22.71         21.80         1.07 o                         
   5   2   4       1083.86       1151.55        10.40 o                         
   6   2   4       1922.87       2066.06        16.47 o                         
   7   2   4       3340.11       3579.18        33.83 o                         
   8   2   4          6.96          9.80         0.88 o                         
   9   2   4         61.89         61.71         2.25 o                         
  10   2   4         81.14         69.00         2.97 o                         
  11   2   4        338.72        320.31         5.92 o                         
  12   2   4          1.98          0.63         0.66 o                         
  13   2   4         84.20         74.10         4.46 o                         
  14   2   4        323.41        339.76         7.61 o                         
  15   2   4         11.36          9.57         1.81 o                         
  16   2   4          8.25          8.88         4.26 o                         
 -16   3   4          3.26          3.63         1.10 o                         
 -15   3   4          3.41          3.28         1.06 o                         
 -14   3   4        131.92        128.41         4.41 o                         
 -13   3   4         33.09         28.45         1.98 o                         
 -12   3   4         44.42         38.86         2.41 o                         
 -11   3   4        113.59        116.45         3.46 o                         
 -10   3   4       1262.29       1213.50        31.18 o                         
  -9   3   4       1085.82       1022.59        11.85 o                         
  -8   3   4        377.79        368.38         5.58 o                         
  -7   3   4         16.31         12.94         1.08 o                         
  -6   3   4        146.26        148.21         2.68 o                         
  -5   3   4        137.60        160.17         2.52 o                         
  -4   3   4         53.68         58.98         1.36 o                         
  -3   3   4        177.45        180.01         2.36 o                         
  -2   3   4          1.06          4.26         0.41 o                         
  -1   3   4        505.26        520.92         5.56 o                         
   0   3   4         13.48         28.31         1.16 o                         
   1   3   4        264.65        270.12         3.33 o                         
   2   3   4        478.26        507.00         5.17 o                         
   3   3   4         93.22         96.19         1.97 o                         
   4   3   4        396.06        449.29         5.14 o                         
   5   3   4        240.00        217.03         3.70 o                         
   6   3   4        127.61        138.54         2.70 o                         
   7   3   4        150.53        142.87         2.85 o                         
   8   3   4         94.91         98.37         3.25 o                         
   9   3   4        345.06        334.30         6.09 o                         
  10   3   4          1.15          2.66         0.84 o                         
  11   3   4        396.78        399.20         7.80 o                         
  12   3   4          0.76          1.18         0.69 o                         
  13   3   4         78.88         70.77         3.01 o                         
  14   3   4        167.59        178.57         5.59 o                         
  15   3   4         44.13         43.25         2.59 o                         
 -15   4   4          5.37          5.16         1.21 o                         
 -14   4   4          7.52          6.88         1.39 o                         
 -13   4   4        111.30        113.51         3.89 o                         
 -12   4   4         50.30         47.35         2.86 o                         
 -11   4   4         15.24          8.77         1.08 o                         
 -10   4   4          5.30          2.50         1.01 o                         
  -9   4   4         78.13         63.86         3.14 o                         
  -8   4   4         29.28         33.94         1.90 o                         
  -7   4   4        391.48        399.87         6.11 o                         
  -6   4   4          0.01          1.27         0.78 o                         
  -5   4   4        104.22         95.64         2.47 o                         
  -4   4   4         43.10         39.99         1.27 o                         
  -3   4   4          2.35          4.41         0.41 o                         
  -2   4   4         60.88         65.03         1.49 o                         
  -1   4   4         74.31         87.86         1.45 o                         
   0   4   4        152.07        124.82         1.75 o                         
   1   4   4         31.15         37.80         1.16 o                         
   2   4   4        477.14        469.01         5.23 o                         
   3   4   4         42.00         36.62         1.18 o                         
   4   4   4        171.78        149.00         2.97 o                         
   5   4   4         95.50         71.94         1.96 o                         
   6   4   4        428.43        428.93         6.98 o                         
   7   4   4         17.17         12.13         1.10 o                         
   8   4   4        790.84        788.67        10.10 o                         
   9   4   4        373.80        368.88         7.60 o                         
  10   4   4        413.99        424.67         7.66 o                         
  11   4   4          3.71          2.99         0.83 o                         
  12   4   4        131.78        123.86         3.95 o                         
  13   4   4        105.25        114.19         4.19 o                         
  14   4   4          9.62          9.65         1.34 o                         
 -13   5   4         18.22         15.81         1.85 o                         
 -12   5   4        226.02        244.98         6.55 o                         
 -11   5   4        108.83        115.98         4.27 o                         
 -10   5   4        267.93        277.62         6.17 o                         
  -9   5   4        222.59        221.24         4.68 o                         
  -8   5   4         15.30         10.02         1.27 o                         
  -7   5   4          2.96          2.38         0.60 o                         
  -6   5   4        167.01        150.43         3.72 o                         
  -5   5   4        123.18        120.24         3.00 o                         
  -4   5   4         78.33         68.75         1.99 o                         
  -3   5   4        784.14        783.44         8.78 o                         
  -2   5   4        398.76        413.94         5.95 o                         
  -1   5   4        261.49        256.70         4.39 o                         
   0   5   4        341.72        322.30         4.35 o                         
   1   5   4          0.10         -0.03         0.24 o                         
   2   5   4         29.77         21.73         1.49 o                         
   3   5   4        177.93        174.48         4.66 o                         
   4   5   4         89.12         92.18         2.43 o                         
   5   5   4          1.19          0.36         0.45 o                         
   6   5   4          0.34          0.92         0.49 o                         
   7   5   4        235.86        196.72         4.71 o                         
   8   5   4          7.50          4.83         0.84 o                         
   9   5   4        274.37        275.44         6.06 o                         
  10   5   4        111.37        107.64         3.73 o                         
  11   5   4         54.36         43.77         2.85 o                         
  12   5   4         10.56          9.67         1.43 o                         
  13   5   4         33.63         26.55         2.34 o                         
 -11   6   4          6.18          5.43         1.21 o                         
 -10   6   4          3.86          2.60         1.07 o                         
  -9   6   4         26.09         20.59         1.99 o                         
  -8   6   4         48.96         60.17         3.10 o                         
  -7   6   4        118.78        128.72         3.97 o                         
  -6   6   4         83.56         89.57         2.83 o                         
  -5   6   4         48.70         49.63         2.56 o                         
  -4   6   4        416.57        409.54         6.61 o                         
  -3   6   4          8.15          8.95         1.04 o                         
  -2   6   4        240.62        241.43         5.76 o                         
  -1   6   4         26.14         23.66         1.55 o                         
   0   6   4          4.80          3.57         0.86 o                         
   1   6   4          0.01          0.01         0.68 o                         
   2   6   4        189.51        186.69         4.10 o                         
   3   6   4          0.48         -0.04         0.47 o                         
   4   6   4        254.68        259.84         5.66 o                         
   5   6   4         10.67          8.53         1.26 o                         
   6   6   4         27.95         22.98         1.96 o                         
   7   6   4         22.06         24.07         2.05 o                         
   8   6   4        146.99        155.00         4.54 o                         
   9   6   4        198.60        223.12         6.46 o                         
  10   6   4         23.51         27.46         2.30 o                         
  11   6   4         67.93         74.04         3.57 o                         
  -9   7   4          1.18         -0.33         0.80 o                         
  -8   7   4        171.33        203.34         5.49 o                         
  -7   7   4          2.83          1.85         0.92 o                         
  -6   7   4        381.98        455.30         9.96 o                         
  -5   7   4        129.94        137.68         4.67 o                         
  -4   7   4         54.59         61.10         3.69 o                         
  -3   7   4          9.00          8.52         1.25 o                         
  -2   7   4          6.59          4.15         0.77 o                         
  -1   7   4         94.76         92.82         3.70 o                         
   0   7   4         97.13         93.35         4.25 o                         
   1   7   4          5.15          3.78         0.95 o                         
   2   7   4         15.72         11.99         1.24 o                         
   3   7   4         60.09         59.28         3.28 o                         
   4   7   4          4.30          3.81         0.98 o                         
   5   7   4         57.49         60.75         3.18 o                         
   6   7   4          3.61          3.00         0.89 o                         
   7   7   4         25.80         26.13         2.67 o                         
   8   7   4        278.96        340.66        11.68 o                         
  -4   8   4         10.45         13.05         1.43 o                         
  -3   8   4         86.00         89.09         4.07 o                         
  -2   8   4          2.09          3.54         1.20 o                         
  -1   8   4        105.46        120.89         4.48 o                         
   0   8   4         60.95         66.03         4.76 o                         
   1   8   4        111.57        124.16         4.85 o                         
   2   8   4          5.53          6.18         1.96 o                         
   3   8   4        121.14        129.84         5.87 o                         
   4   8   4         10.09          6.70         1.71 o                         
 -17   0   5          0.00         -1.06         1.06 o                         
 -15   0   5         26.36         27.38         3.09 o                         
 -13   0   5          7.26          8.49         1.66 o                         
 -11   0   5         51.17         49.58         2.38 o                         
  -9   0   5       5175.01       5452.36        96.89 o                         
  -7   0   5         57.12         65.25         2.02 o                         
  -5   0   5         64.51         72.49         3.17 o                         
  -3   0   5        767.31        711.08        13.12 o                         
  -1   0   5         82.25         55.78         1.96 o                         
   1   0   5      14076.84      13445.90       217.05 o                         
   3   0   5       3888.64       4036.74        62.94 o                         
   5   0   5          9.03          3.49         0.82 o                         
   7   0   5        120.09         98.89         5.01 o                         
   9   0   5        263.08        274.40         7.50 o                         
  11   0   5        736.78        789.60        24.09 o                         
  13   0   5         35.99         51.17         6.18 o                         
  15   0   5        182.61        195.48        11.51 o                         
 -17   1   5          7.49          5.06         1.88 o                         
 -16   1   5         26.87         28.24         3.23 o                         
 -15   1   5        122.66        118.56         3.94 o                         
 -14   1   5        219.57        216.42         4.76 o                         
 -13   1   5        123.70        121.59         3.01 o                         
 -12   1   5          0.96          0.60         0.44 o                         
 -11   1   5        109.55        107.92         2.61 o                         
 -10   1   5        209.01        213.68         3.72 o                         
  -9   1   5         31.19         32.63         1.24 o                         
  -8   1   5        215.46        215.22         2.87 o                         
  -7   1   5        335.70        315.83         4.16 o                         
  -6   1   5       1153.55       1228.69        10.43 o                         
  -5   1   5        825.82        765.47        10.76 o                         
  -4   1   5         28.97         20.39         1.54 o                         
  -3   1   5       3401.67       3703.58        49.22 o                         
  -2   1   5       3268.86       3441.45        58.30 o                         
  -1   1   5      10589.50      10430.22       145.48 o                         
   0   1   5       1390.21       1338.85        18.75 o                         
   1   1   5       1351.49       1315.85        12.60 o                         
   2   1   5       2135.77       2138.82        21.79 o                         
   3   1   5        553.05        563.75         7.07 o                         
   4   1   5        610.58        626.05         8.87 o                         
   5   1   5       1909.77       2056.75        21.90 o                         
   6   1   5         49.44         35.15         1.26 o                         
   7   1   5         88.05         85.94         1.91 o                         
   8   1   5         70.94         75.13         1.84 o                         
   9   1   5        272.76        254.01         4.62 o                         
  10   1   5         19.09         21.45         1.41 o                         
  11   1   5       2272.46       2348.89        25.87 o                         
  12   1   5        204.47        222.37         5.53 o                         
  13   1   5        212.92        222.24         7.31 o                         
  14   1   5          6.36          6.43         1.69 o                         
  15   1   5         11.53         13.32         2.63 o                         
  16   1   5         95.59         94.21         7.04 o                         
 -16   2   5         43.87         44.39         3.79 o                         
 -15   2   5          3.94          2.37         1.26 o                         
 -14   2   5         49.11         49.07         2.61 o                         
 -13   2   5        112.35        109.14         2.93 o                         
 -12   2   5         12.17         10.64         0.98 o                         
 -11   2   5       1377.66       1387.26        15.09 o                         
 -10   2   5          0.00          1.57         0.41 o                         
  -9   2   5        685.99        649.61         7.39 o                         
  -8   2   5        728.33        718.84         7.36 o                         
  -7   2   5        154.84        149.74         2.71 o                         
  -6   2   5        314.81        297.34         3.62 o                         
  -5   2   5        938.73        898.86         8.99 o                         
  -4   2   5        684.60        719.99         8.19 o                         
  -3   2   5        774.14        796.00        14.74 o                         
  -2   2   5       1123.56       1093.71        13.46 o                         
  -1   2   5       1180.63       1340.81        13.98 o                         
   0   2   5       1533.46       1466.72        21.29 o                         
   1   2   5        137.22        172.12         3.68 o                         
   2   2   5       2174.19       2259.58        28.09 o                         
   3   2   5        260.71        312.65         4.75 o                         
   4   2   5         74.08         81.40         1.71 o                         
   5   2   5        364.21        371.65         4.37 o                         
   6   2   5        828.48        876.54         8.03 o                         
   7   2   5        891.86        874.42        10.69 o                         
   8   2   5        269.37        272.23         4.14 o                         
   9   2   5        555.01        542.95        13.54 o                         
  10   2   5         21.19         23.70         3.86 o                         
  11   2   5          0.12          0.05         0.45 o                         
  12   2   5          0.01          0.13         0.52 o                         
  13   2   5          2.51          1.96         0.80 o                         
  14   2   5         32.37         29.30         2.95 o                         
  15   2   5          5.97         10.03         2.33 o                         
  16   2   5         38.20         40.91         7.57 o                         
 -15   3   5        118.44        124.72         4.46 o                         
 -14   3   5          3.80          2.10         0.99 o                         
 -13   3   5          2.29          1.97         0.74 o                         
 -12   3   5         25.73         18.80         1.62 o                         
 -11   3   5         66.12         61.70         2.23 o                         
 -10   3   5        141.97        130.50         3.69 o                         
  -9   3   5         53.83         54.53         2.04 o                         
  -8   3   5        207.28        204.02         3.65 o                         
  -7   3   5       1740.14       1665.85        17.12 o                         
  -6   3   5       2238.48       2290.63        19.44 o                         
  -5   3   5          1.58          1.20         0.49 o                         
  -4   3   5         10.38          9.67         0.74 o                         
  -3   3   5         68.36         58.53         1.22 o                         
  -2   3   5        135.95        142.90         2.40 o                         
  -1   3   5        343.87        304.99         4.78 o                         
   0   3   5        703.94        799.74         7.77 o                         
   1   3   5         25.60         28.29         0.81 o                         
   2   3   5          0.00          0.78         0.40 o                         
   3   3   5        102.15         86.59         1.85 o                         
   4   3   5       1700.81       1752.27        16.40 o                         
   5   3   5        260.92        241.25         3.09 o                         
   6   3   5         70.21         58.34         1.65 o                         
   7   3   5        125.52        139.60         2.66 o                         
   8   3   5        954.95        986.82        10.69 o                         
   9   3   5       1589.01       1656.76        19.54 o                         
  10   3   5        978.84        939.96        12.76 o                         
  11   3   5        258.13        231.25         5.21 o                         
  12   3   5         28.13         33.26         2.30 o                         
  13   3   5        134.67        130.86         4.04 o                         
  14   3   5         46.50         46.07         2.90 o                         
  15   3   5         81.30         75.24         3.38 o                         
 -14   4   5         22.54         18.94         2.02 o                         
 -13   4   5         14.60         14.38         1.58 o                         
 -12   4   5          7.37          6.79         1.13 o                         
 -11   4   5         81.64         85.22         3.19 o                         
 -10   4   5         14.46          6.91         1.11 o                         
  -9   4   5         57.07         58.19         2.41 o                         
  -8   4   5         44.71         45.31         2.13 o                         
  -7   4   5       2176.48       2251.75        22.77 o                         
  -6   4   5          0.35          1.05         0.60 o                         
  -5   4   5       1378.03       1417.19        16.26 o                         
  -4   4   5        406.03        385.99         5.69 o                         
  -3   4   5         29.87         23.83         1.76 o                         
  -2   4   5         24.78         25.97         1.02 o                         
  -1   4   5         13.40         14.07         0.71 o                         
   0   4   5        372.88        399.59         4.71 o                         
   1   4   5         12.49          7.83         0.70 o                         
   2   4   5         24.00         27.55         2.07 o                         
   3   4   5         55.94         40.30         1.95 o                         
   4   4   5        119.03        113.46         2.50 o                         
   5   4   5        214.59        196.65         3.56 o                         
   6   4   5        236.00        225.04         4.71 o                         
   7   4   5        850.69        824.54        11.33 o                         
   8   4   5          0.00          1.32         0.53 o                         
   9   4   5        438.17        444.44         7.76 o                         
  10   4   5        357.47        378.45         7.20 o                         
  11   4   5          9.30          6.03         1.19 o                         
  12   4   5          0.00          1.51         0.77 o                         
  13   4   5        219.00        205.70         5.41 o                         
  14   4   5         10.08         11.69         1.55 o                         
 -13   5   5         25.19         25.06         2.27 o                         
 -12   5   5         20.41         19.65         1.95 o                         
 -11   5   5        195.68        202.64         5.74 o                         
 -10   5   5        138.00        144.30         4.29 o                         
  -9   5   5         85.83         93.98         2.97 o                         
  -8   5   5          2.95          2.70         0.65 o                         
  -7   5   5         50.08         61.15         2.27 o                         
  -6   5   5         55.54         51.56         2.23 o                         
  -5   5   5          1.27         -0.39         0.40 o                         
  -4   5   5        170.71        157.64         3.40 o                         
  -3   5   5        802.30        810.70         9.81 o                         
  -2   5   5       1011.66       1029.61        10.69 o                         
  -1   5   5        231.59        228.09         3.78 o                         
   0   5   5         27.83         26.41         1.30 o                         
   1   5   5          0.11         -0.17         0.40 o                         
   2   5   5         17.99         18.91         1.87 o                         
   3   5   5        814.14        820.53        10.24 o                         
   4   5   5          2.88          1.45         0.78 o                         
   5   5   5         29.08         35.21         1.80 o                         
   6   5   5         53.83         46.57         3.68 o                         
   7   5   5         77.08         76.13         2.57 o                         
   8   5   5        415.00        422.00         7.71 o                         
   9   5   5         46.34         44.35         2.80 o                         
  10   5   5         69.32         66.30         3.12 o                         
  11   5   5          4.14          3.78         0.92 o                         
  12   5   5          5.09          5.27         1.10 o                         
  13   5   5        300.36        347.82         8.04 o                         
 -11   6   5        123.01        125.27         4.35 o                         
 -10   6   5         21.70         30.55         2.47 o                         
  -9   6   5        288.70        329.12         7.06 o                         
  -8   6   5         19.18         19.10         1.63 o                         
  -7   6   5          1.08          0.45         0.60 o                         
  -6   6   5        143.82        146.65         3.95 o                         
  -5   6   5         21.49         16.72         1.43 o                         
  -4   6   5        612.34        661.29         9.05 o                         
  -3   6   5        224.72        228.46         7.17 o                         
  -2   6   5         84.35         82.46         2.72 o                         
  -1   6   5          3.95          4.74         0.94 o                         
   0   6   5         86.26         83.60         2.98 o                         
   1   6   5        105.52         97.33         2.94 o                         
   2   6   5         15.36          9.41         1.32 o                         
   3   6   5         36.74         33.24         2.22 o                         
   4   6   5          8.33          9.24         1.03 o                         
   5   6   5         16.90         17.51         1.66 o                         
   6   6   5        182.41        177.55         4.76 o                         
   7   6   5         58.75         50.78         2.98 o                         
   8   6   5         30.52         30.84         2.38 o                         
   9   6   5        147.04        157.10         4.74 o                         
  10   6   5          3.31          3.06         1.03 o                         
  11   6   5        203.72        230.09         6.92 o                         
  -9   7   5          0.61         -0.78         0.78 o                         
  -8   7   5         15.29         13.39         1.65 o                         
  -7   7   5         49.73         53.56         2.88 o                         
  -6   7   5         17.14         17.63         1.51 o                         
  -5   7   5         40.90         45.38         3.25 o                         
  -4   7   5         43.29         40.70         2.97 o                         
  -3   7   5          8.05          8.79         1.33 o                         
  -2   7   5        362.17        382.12         8.44 o                         
  -1   7   5         15.32         15.91         2.24 o                         
   0   7   5        112.45        118.00         7.31 o                         
   1   7   5         35.60         33.72         5.69 o                         
   2   7   5          5.56          3.76         0.99 o                         
   3   7   5          1.88          0.94         0.56 o                         
   4   7   5         20.62         17.26         1.72 o                         
   5   7   5         27.68         29.19         2.38 o                         
   6   7   5         29.28         29.90         2.46 o                         
   7   7   5          0.12         -0.18         0.80 o                         
   8   7   5        173.13        184.31         7.25 o                         
  -3   8   5         62.35         72.48         3.80 o                         
  -2   8   5          0.04          0.09         0.80 o                         
  -1   8   5          0.23          0.38         0.86 o                         
   0   8   5         23.45         24.65         2.32 o                         
   1   8   5        121.40        127.30         4.23 o                         
   2   8   5         23.07         27.89         2.57 o                         
   3   8   5          5.14          4.65         1.49 o                         
 -16   0   6          0.61          1.62         1.12 o                         
 -14   0   6        213.16        225.35         7.68 o                         
 -12   0   6        525.92        499.46         9.68 o                         
 -10   0   6        486.54        471.94        15.46 o                         
  -8   0   6        378.47        421.18         6.84 o                         
  -6   0   6       1886.14       2122.41        40.65 o                         
  -4   0   6        102.17         79.84         3.17 o                         
  -2   0   6       3430.90       3666.26        56.99 o                         
   0   0   6       1996.92       2046.13        26.55 o                         
   2   0   6        208.93        236.77         4.66 o                         
   4   0   6       4259.75       4360.48       351.00 o                         
   6   0   6        352.01        372.06         6.42 o                         
   8   0   6        131.63        112.27         3.11 o                         
  10   0   6        106.99        121.87         5.25 o                         
  12   0   6          6.44          4.74         1.49 o                         
  14   0   6          3.46          7.25         2.77 o                         
  16   0   6        143.56        168.62        11.09 o                         
 -16   1   6          4.91          3.24         1.16 o                         
 -15   1   6         73.08         73.51         2.86 o                         
 -14   1   6        113.55         98.56         3.08 o                         
 -13   1   6         29.81         36.78         2.15 o                         
 -12   1   6         46.44         45.90         1.98 o                         
 -11   1   6        293.41        296.36         5.22 o                         
 -10   1   6        112.16        113.97         2.33 o                         
  -9   1   6         53.25         50.98         1.58 o                         
  -8   1   6       1214.78       1282.73        13.92 o                         
  -7   1   6        492.62        569.02         6.00 o                         
  -6   1   6        785.45        853.29         8.67 o                         
  -5   1   6       1153.13       1233.65        11.71 o                         
  -4   1   6        288.38        297.53         5.14 o                         
  -3   1   6          1.61          6.58         1.65 o                         
  -2   1   6          5.38          3.18         0.41 o                         
  -1   1   6       2163.78       2321.72        25.89 o                         
   0   1   6        520.25        580.49         7.72 o                         
   1   1   6       2331.75       2397.79        21.84 o                         
   2   1   6        273.90        254.94         3.99 o                         
   3   1   6         55.34         40.84         1.70 o                         
   4   1   6        911.96        789.80        10.78 o                         
   5   1   6         23.02         34.89         1.39 o                         
   6   1   6        426.58        470.26         5.26 o                         
   7   1   6        230.10        229.48         3.58 o                         
   8   1   6        375.35        374.19         5.41 o                         
   9   1   6         95.82         99.16         2.46 o                         
  10   1   6         10.92         17.25         2.35 o                         
  11   1   6         72.89         60.54         2.65 o                         
  12   1   6          5.69          4.10         0.84 o                         
  13   1   6         45.10         50.82         3.80 o                         
  14   1   6         32.64         34.18         3.91 o                         
  15   1   6         43.23         44.41         4.67 o                         
  16   1   6         15.59         19.61         4.69 o                         
 -16   2   6        262.33        275.54         6.86 o                         
 -15   2   6         11.56         10.55         1.63 o                         
 -14   2   6          0.00         -0.58         0.58 o                         
 -13   2   6          3.50          2.39         0.69 o                         
 -12   2   6         37.94         34.20         2.14 o                         
 -11   2   6        222.35        213.45         4.44 o                         
 -10   2   6        337.19        341.27         5.79 o                         
  -9   2   6        279.26        278.77         5.29 o                         
  -8   2   6         66.30         47.06         1.50 o                         
  -7   2   6       1016.10       1046.26        10.08 o                         
  -6   2   6         79.58        111.16         1.99 o                         
  -5   2   6       1641.10       1738.73        13.98 o                         
  -4   2   6        389.39        392.93         5.17 o                         
  -3   2   6        708.88        776.50        10.43 o                         
  -2   2   6       6270.98       6897.18        74.79 o                         
  -1   2   6        373.38        381.99         9.42 o                         
   0   2   6       1079.10       1224.15        18.59 o                         
   1   2   6         74.41         83.68         3.12 o                         
   2   2   6       1225.99       1189.44        12.16 o                         
   3   2   6         45.45         55.20         1.29 o                         
   4   2   6        142.07        135.66         2.63 o                         
   5   2   6        150.53        142.36         2.50 o                         
   6   2   6        128.27        139.47         3.47 o                         
   7   2   6          5.54          2.86         0.75 o                         
   8   2   6       1366.33       1312.25        14.25 o                         
   9   2   6        153.28        148.37         3.64 o                         
  10   2   6        589.54        563.15        11.22 o                         
  11   2   6          2.34          1.53         0.62 o                         
  12   2   6         37.23         34.54         2.20 o                         
  13   2   6          4.88          3.40         1.04 o                         
  14   2   6        291.83        310.47         7.53 o                         
  15   2   6        244.99        263.65        16.84 o                         
  16   2   6         28.63         28.43         3.76 o                         
 -15   3   6         45.66         43.79         2.97 o                         
 -14   3   6         26.32         19.61         1.75 o                         
 -13   3   6        133.99        129.04         3.75 o                         
 -12   3   6          1.05          0.71         0.52 o                         
 -11   3   6        152.66        129.85         3.30 o                         
 -10   3   6          5.31          2.93         0.76 o                         
  -9   3   6        501.77        524.40         7.33 o                         
  -8   3   6        267.10        258.57         4.16 o                         
  -7   3   6         66.67         59.56         1.75 o                         
  -6   3   6         27.41         27.97         1.62 o                         
  -5   3   6        723.93        742.88         7.17 o                         
  -4   3   6        742.19        857.25         7.84 o                         
  -3   3   6       1709.99       1782.86        13.51 o                         
  -2   3   6          4.21          6.40         0.50 o                         
  -1   3   6        497.94        493.49         6.40 o                         
   0   3   6        906.27        896.40         7.85 o                         
   1   3   6         14.79         11.00         0.68 o                         
   2   3   6          0.98          8.09         0.56 o                         
   3   3   6         49.09         44.62         2.08 o                         
   4   3   6       1134.77       1154.77        10.81 o                         
   5   3   6        392.58        408.40         5.26 o                         
   6   3   6         17.14         16.45         1.21 o                         
   7   3   6         10.13          6.76         0.93 o                         
   8   3   6          2.67          1.09         0.43 o                         
   9   3   6        242.35        252.53         5.21 o                         
  10   3   6         66.54         75.82         2.76 o                         
  11   3   6        530.50        540.09         8.88 o                         
  12   3   6         12.20         12.13         1.42 o                         
  13   3   6         14.87         19.62         1.99 o                         
  14   3   6          7.52          9.32         1.21 o                         
  15   3   6          7.47          8.14         1.91 o                         
 -14   4   6         33.93         33.60         2.73 o                         
 -13   4   6         27.91         23.59         1.90 o                         
 -12   4   6        108.62        105.33         3.20 o                         
 -11   4   6         65.03         59.18         2.49 o                         
 -10   4   6         23.53         19.26         1.58 o                         
  -9   4   6         64.31         66.28         2.51 o                         
  -8   4   6         93.62         85.57         2.55 o                         
  -7   4   6         25.87         21.08         1.45 o                         
  -6   4   6          2.37          3.05         0.60 o                         
  -5   4   6        689.09        643.66         8.18 o                         
  -4   4   6       1184.96       1167.69        12.74 o                         
  -3   4   6         62.41         51.42         1.61 o                         
  -2   4   6         43.05         44.45         1.46 o                         
  -1   4   6         69.10         65.49         1.46 o                         
   0   4   6        133.32        117.85         3.01 o                         
   1   4   6       1050.05       1044.42        12.70 o                         
   2   4   6         13.15          7.10         0.72 o                         
   3   4   6         58.53         50.32         1.70 o                         
   4   4   6         78.38         71.41         3.22 o                         
   5   4   6          7.82          9.59         0.81 o                         
   6   4   6        298.22        272.93         6.31 o                         
   7   4   6        256.76        229.88         4.44 o                         
   8   4   6        338.83        317.86         6.63 o                         
   9   4   6         23.89         20.43         1.56 o                         
  10   4   6         54.12         45.96         2.70 o                         
  11   4   6        389.05        427.16        11.91 o                         
  12   4   6        570.27        596.50        10.24 o                         
  13   4   6         48.09         46.49         3.43 o                         
  14   4   6          7.82          6.47         1.18 o                         
 -13   5   6          1.35          2.35         0.99 o                         
 -12   5   6         26.17         24.79         2.97 o                         
 -11   5   6         90.08         88.04         3.29 o                         
 -10   5   6          7.11          5.78         0.95 o                         
  -9   5   6         47.12         47.67         2.76 o                         
  -8   5   6         10.10          7.05         0.97 o                         
  -7   5   6          1.55          1.26         0.55 o                         
  -6   5   6         65.88         56.98         2.15 o                         
  -5   5   6        353.01        360.06         7.55 o                         
  -4   5   6        270.26        245.25         4.45 o                         
  -3   5   6        291.26        286.31         4.83 o                         
  -2   5   6          1.11          0.47         0.43 o                         
  -1   5   6        299.00        300.03         4.51 o                         
   0   5   6        134.16        134.71         3.20 o                         
   1   5   6        338.78        358.38         7.05 o                         
   2   5   6         27.56         22.63         1.51 o                         
   3   5   6          9.76          6.08         0.79 o                         
   4   5   6        532.17        541.35         8.68 o                         
   5   5   6         10.31          5.15         0.98 o                         
   6   5   6         79.11         70.83         3.05 o                         
   7   5   6         13.80         10.62         1.30 o                         
   8   5   6          2.46          1.65         0.57 o                         
   9   5   6         75.05         73.08         4.97 o                         
  10   5   6         21.24         21.11         2.18 o                         
  11   5   6          3.10          2.02         0.86 o                         
  12   5   6        313.75        332.42         7.30 o                         
 -11   6   6         22.66         20.71         2.12 o                         
 -10   6   6         14.72         11.41         1.50 o                         
  -9   6   6          2.63          1.00         0.83 o                         
  -8   6   6        265.08        281.12         6.15 o                         
  -7   6   6        344.71        353.87         6.99 o                         
  -6   6   6        168.81        148.53         3.76 o                         
  -5   6   6         24.63         22.20         1.63 o                         
  -4   6   6         97.50         99.16         2.85 o                         
  -3   6   6         90.41         92.78         3.47 o                         
  -2   6   6        456.26        467.40        10.56 o                         
  -1   6   6        299.47        294.85         6.78 o                         
   0   6   6          2.66          3.03         0.83 o                         
   1   6   6        117.86        108.50         3.29 o                         
   2   6   6         25.28         17.38         2.37 o                         
   3   6   6         20.12         14.43         1.32 o                         
   4   6   6        138.81        120.68         4.83 o                         
   5   6   6          3.60          4.18         0.94 o                         
   6   6   6         74.84         77.29         3.20 o                         
   7   6   6         38.98         42.20         2.83 o                         
   8   6   6         20.06         16.19         1.77 o                         
   9   6   6          0.51          1.03         0.75 o                         
  10   6   6         50.78         48.77         3.63 o                         
  11   6   6          1.38          2.65         1.06 o                         
  -8   7   6         26.04         28.89         2.15 o                         
  -7   7   6          5.75          4.00         0.79 o                         
  -6   7   6        457.38        510.48         8.27 o                         
  -5   7   6         64.23         63.04         3.62 o                         
  -4   7   6         24.66         26.63         2.42 o                         
  -3   7   6          2.16          0.51         0.94 o                         
  -2   7   6          9.05         11.36         1.88 o                         
  -1   7   6        127.73        138.36         4.75 o                         
   0   7   6          4.37          2.65         0.99 o                         
   1   7   6          2.85          2.80         0.84 o                         
   2   7   6          0.47          0.56         0.65 o                         
   3   7   6         75.51         84.32         3.46 o                         
   4   7   6         32.35         27.89         2.48 o                         
   5   7   6         26.75         26.65         2.28 o                         
   6   7   6         45.78         44.19         2.97 o                         
   7   7   6          0.20          1.41         0.88 o                         
   8   7   6          2.44          4.48         1.07 o                         
  -3   8   6        193.62        222.55         7.63 o                         
  -2   8   6         17.28         18.17         2.09 o                         
  -1   8   6          9.45          7.69         1.33 o                         
   0   8   6          9.01         11.31         1.78 o                         
   1   8   6         65.56         67.24         4.12 o                         
   2   8   6          3.52          2.04         1.73 o                         
 -15   0   7         69.37         65.80         4.51 o                         
 -13   0   7         32.26         24.62         2.17 o                         
 -11   0   7          0.08          0.14         0.47 o                         
  -9   0   7        152.86        136.93         3.82 o                         
  -7   0   7        666.89        659.61         9.35 o                         
  -5   0   7       1184.92       1388.26        19.75 o                         
  -3   0   7        882.74        927.85        16.81 o                         
  -1   0   7       1595.91       1642.45        32.30 o                         
   1   0   7        995.28       1041.72        18.09 o                         
   3   0   7       2156.52       2350.70        38.66 o                         
   5   0   7       5332.97       5474.26       117.39 o                         
   7   0   7       1156.80       1136.69        14.97 o                         
   9   0   7          8.77         10.00         1.33 o                         
  11   0   7       1068.09       1014.04        27.18 o                         
  13   0   7         12.41         11.73         2.98 o                         
  15   0   7        228.08        251.98        13.43 o                         
 -16   1   7          3.53          3.27         1.37 o                         
 -15   1   7          0.78          2.32         0.78 o                         
 -14   1   7          0.37          0.63         0.60 o                         
 -13   1   7         75.34         64.55         2.53 o                         
 -12   1   7        433.96        449.91         7.11 o                         
 -11   1   7         41.95         34.91         2.80 o                         
 -10   1   7          0.30          0.18         0.34 o                         
  -9   1   7          0.78         -0.01         0.30 o                         
  -8   1   7         64.70         68.73         1.64 o                         
  -7   1   7         37.89         39.25         1.22 o                         
  -6   1   7          4.71          2.79         0.38 o                         
  -5   1   7       3848.72       4199.10        38.39 o                         
  -4   1   7          5.96         21.32         1.17 o                         
  -3   1   7       6603.36       7311.98        79.60 o                         
  -2   1   7        472.11        518.82         7.14 o                         
  -1   1   7         67.18         99.16         3.23 o                         
   0   1   7       5425.92       6001.34        58.29 o                         
   1   1   7       1354.64       1453.84        17.37 o                         
   2   1   7          0.42          0.81         0.55 o                         
   3   1   7         88.29         92.01         2.16 o                         
   4   1   7        246.12        252.98         3.60 o                         
   5   1   7        473.00        509.85         5.66 o                         
   6   1   7        306.54        264.15         3.61 o                         
   7   1   7          1.87          1.66         0.41 o                         
   8   1   7        302.33        341.08         5.85 o                         
   9   1   7         11.62         11.35         1.11 o                         
  10   1   7        155.25        160.31         4.27 o                         
  11   1   7         37.18         29.82         1.98 o                         
  12   1   7          1.40          1.94         0.80 o                         
  13   1   7         21.33         15.88         2.13 o                         
  14   1   7         52.21         62.74         5.27 o                         
  15   1   7         10.80         12.41         2.48 o                         
  16   1   7          5.98          2.34         1.45 o                         
 -16   2   7         37.99         38.14         2.76 o                         
 -15   2   7         92.71         92.09         4.09 o                         
 -14   2   7          0.00          0.29         0.69 o                         
 -13   2   7          6.73          6.14         1.06 o                         
 -12   2   7         38.94         42.23         2.30 o                         
 -11   2   7        150.14        142.03         3.55 o                         
 -10   2   7         70.09         63.08         2.24 o                         
  -9   2   7          1.38          0.73         0.44 o                         
  -8   2   7        135.35        139.16         2.71 o                         
  -7   2   7         84.02         64.45         1.56 o                         
  -6   2   7        317.81        328.96         4.16 o                         
  -5   2   7          8.72          8.32         0.58 o                         
  -4   2   7         70.07         68.39         1.55 o                         
  -3   2   7        653.88        756.43        11.36 o                         
  -2   2   7       1969.01       2148.97        22.25 o                         
  -1   2   7        204.51        191.21         6.18 o                         
   0   2   7        514.60        524.13         9.88 o                         
   1   2   7        948.68       1041.85        20.35 o                         
   2   2   7         17.40         23.24         0.75 o                         
   3   2   7        825.65        846.88        13.77 o                         
   4   2   7          0.07          1.36         0.27 o                         
   5   2   7         31.96         40.92         1.12 o                         
   6   2   7          0.45          1.72         0.45 o                         
   7   2   7         11.69         12.32         0.82 o                         
   8   2   7        153.28        136.99         2.81 o                         
   9   2   7        130.41        106.48         2.75 o                         
  10   2   7        302.02        306.18         5.79 o                         
  11   2   7         79.88         72.73         2.64 o                         
  12   2   7         89.67         89.78         3.62 o                         
  13   2   7          0.20          1.14         0.81 o                         
  14   2   7        125.57        118.46         5.05 o                         
  15   2   7         54.57         48.24         5.68 o                         
 -15   3   7         19.27         22.29         2.50 o                         
 -14   3   7          7.78          6.85         1.07 o                         
 -13   3   7          3.68          3.03         0.78 o                         
 -12   3   7         47.64         44.03         3.05 o                         
 -11   3   7          4.21          3.67         0.73 o                         
 -10   3   7        358.36        346.22         6.28 o                         
  -9   3   7        608.01        560.29         7.68 o                         
  -8   3   7        156.24        142.93         2.97 o                         
  -7   3   7        146.21        149.27         2.89 o                         
  -6   3   7       2912.91       2980.56        26.29 o                         
  -5   3   7          8.66          7.32         0.61 o                         
  -4   3   7        239.21        265.28         3.49 o                         
  -3   3   7        229.06        237.81         2.79 o                         
  -2   3   7          0.44          1.81         0.35 o                         
  -1   3   7       4200.71       4521.40        86.18 o                         
   0   3   7         43.30         47.11         1.46 o                         
   1   3   7        551.17        557.56         6.79 o                         
   2   3   7          8.47          6.39         0.65 o                         
   3   3   7        102.65         98.14         2.20 o                         
   4   3   7        187.46        203.25         3.91 o                         
   5   3   7         86.14         93.52         2.62 o                         
   6   3   7         50.91         52.65         1.88 o                         
   7   3   7          0.50          0.83         0.47 o                         
   8   3   7        734.39        710.09        13.81 o                         
   9   3   7         72.62         73.18         2.66 o                         
  10   3   7        302.11        313.01         6.19 o                         
  11   3   7         12.17         15.89         1.55 o                         
  12   3   7         77.23         77.46         3.01 o                         
  13   3   7          5.77          3.87         1.38 o                         
  14   3   7        142.83        142.30         5.11 o                         
  15   3   7         26.41         24.79         2.57 o                         
 -14   4   7         28.54         24.57         2.31 o                         
 -13   4   7        112.28        109.55         3.81 o                         
 -12   4   7          1.80          2.32         0.74 o                         
 -11   4   7         61.67         61.11         2.55 o                         
 -10   4   7          4.34          3.21         0.75 o                         
  -9   4   7         53.45         47.99         2.37 o                         
  -8   4   7         35.11         31.99         2.56 o                         
  -7   4   7       1394.30       1441.64        15.76 o                         
  -6   4   7        729.00        723.33         9.10 o                         
  -5   4   7         10.65          6.43         0.79 o                         
  -4   4   7        503.61        504.25         6.83 o                         
  -3   4   7       1340.93       1373.52        15.70 o                         
  -2   4   7          3.12          2.53         0.47 o                         
  -1   4   7        412.58        412.12         5.56 o                         
   0   4   7         53.31         37.40         1.52 o                         
   1   4   7        905.46        918.16        11.58 o                         
   2   4   7        325.65        309.63         4.98 o                         
   3   4   7         44.14         40.04         1.71 o                         
   4   4   7        658.51        641.22         9.27 o                         
   5   4   7       1006.07        972.83        11.57 o                         
   6   4   7        221.11        201.08         3.84 o                         
   7   4   7        274.89        245.60         7.88 o                         
   8   4   7        126.41        119.20         3.34 o                         
   9   4   7        109.47        128.50         3.76 o                         
  10   4   7          2.22          2.21         0.64 o                         
  11   4   7          0.41          1.63         0.72 o                         
  12   4   7         13.56         14.89         1.62 o                         
  13   4   7        114.42        102.09         3.92 o                         
  14   4   7        131.79        129.72         4.33 o                         
 -13   5   7         20.95         19.51         2.86 o                         
 -12   5   7         12.75         13.76         1.44 o                         
 -11   5   7          6.21          7.53         1.54 o                         
 -10   5   7         72.33         73.56         2.78 o                         
  -9   5   7         43.36         47.74         2.37 o                         
  -8   5   7          0.54         -0.39         0.48 o                         
  -7   5   7        119.61        104.91         3.81 o                         
  -6   5   7        266.30        262.96         4.91 o                         
  -5   5   7        193.36        190.44         4.19 o                         
  -4   5   7        583.83        587.33        16.84 o                         
  -3   5   7        843.96        899.56        10.71 o                         
  -2   5   7         48.21         39.47         1.60 o                         
  -1   5   7       2606.24       2663.78        29.00 o                         
   0   5   7        128.79        122.72         3.10 o                         
   1   5   7        490.56        455.90         7.36 o                         
   2   5   7        274.78        244.39         4.66 o                         
   3   5   7        145.38        140.71         3.23 o                         
   4   5   7         22.85         24.78         1.89 o                         
   5   5   7         90.70         95.85         3.26 o                         
   6   5   7        100.79         82.54         3.23 o                         
   7   5   7        154.31        146.97         4.14 o                         
   8   5   7        123.27        119.42         3.84 o                         
   9   5   7          0.40         -0.19         0.66 o                         
  10   5   7          0.04         -0.34         0.68 o                         
  11   5   7         62.83         75.15         3.49 o                         
  12   5   7         23.76         22.76         2.10 o                         
 -11   6   7          7.48          4.36         1.11 o                         
 -10   6   7        103.88        115.47         4.88 o                         
  -9   6   7          1.43         -0.05         0.78 o                         
  -8   6   7         87.03         87.69         3.01 o                         
  -7   6   7          9.85          9.47         1.18 o                         
  -6   6   7         20.33         23.61         1.75 o                         
  -5   6   7          9.97          4.30         0.77 o                         
  -4   6   7        119.24        124.91         3.23 o                         
  -3   6   7        577.66        566.85        12.37 o                         
  -2   6   7        265.39        262.60         6.48 o                         
  -1   6   7          3.59          1.76         0.86 o                         
   0   6   7         87.70         92.98         3.57 o                         
   1   6   7         61.72         60.27         2.47 o                         
   2   6   7          0.06          0.19         0.94 o                         
   3   6   7        196.31        194.11         4.14 o                         
   4   6   7         52.93         43.04         2.56 o                         
   5   6   7         44.60         38.45         2.71 o                         
   6   6   7         92.02         87.08         3.36 o                         
   7   6   7          0.12          0.07         0.67 o                         
   8   6   7         13.12          9.29         1.43 o                         
   9   6   7         43.02         50.90         3.18 o                         
  10   6   7         12.00          5.91         2.29 o                         
  -8   7   7          3.72          4.56         1.06 o                         
  -7   7   7         10.82         10.85         1.26 o                         
  -6   7   7          5.16          4.65         0.78 o                         
  -5   7   7         88.06         91.57         3.82 o                         
  -4   7   7          2.63          2.22         1.27 o                         
  -3   7   7          6.12          4.92         1.19 o                         
  -2   7   7         27.59         28.42         2.54 o                         
  -1   7   7         88.35         96.34         3.99 o                         
   0   7   7          8.03          5.24         1.15 o                         
   1   7   7        371.34        409.67         8.78 o                         
   2   7   7          1.23         -0.72         0.87 o                         
   3   7   7         17.23         14.94         1.52 o                         
   4   7   7         15.21         11.68         1.72 o                         
   5   7   7         77.85         76.82         3.55 o                         
   6   7   7          1.30         -0.31         0.80 o                         
   7   7   7          0.00         -0.79         0.79 o                         
  -2   8   7          3.94          2.06         1.52 o                         
  -1   8   7        347.41        421.91         9.56 o                         
   0   8   7        147.56        171.35         6.78 o                         
   1   8   7         10.36         14.72         1.79 o                         
 -16   0   8         20.71         16.84         3.20 o                         
 -14   0   8         33.19         40.18         3.67 o                         
 -12   0   8        122.16         96.56         4.45 o                         
 -10   0   8          1.98         -0.06         0.44 o                         
  -8   0   8        784.23        736.64        12.35 o                         
  -6   0   8        705.30        811.22        13.32 o                         
  -4   0   8         57.42         69.96         5.33 o                         
  -2   0   8       2204.93       2005.43        47.96 o                         
   0   0   8       6264.17       6693.72        83.53 o                         
   2   0   8       1241.72       1282.78        18.18 o                         
   4   0   8       5255.81       5800.85        73.88 o                         
   6   0   8         22.89         27.06         2.22 o                         
   8   0   8       1911.91       1884.76        26.88 o                         
  10   0   8         23.73         16.83         3.09 o                         
  12   0   8         33.50         21.48         3.12 o                         
  14   0   8          9.07          5.76         2.77 o                         
  16   0   8          8.52          5.97         2.77 o                         
 -16   1   8         35.18         41.24         4.45 o                         
 -15   1   8         55.31         56.55         3.30 o                         
 -14   1   8          2.61          1.52         0.72 o                         
 -13   1   8          0.62          0.58         0.72 o                         
 -12   1   8         14.71         10.64         1.20 o                         
 -11   1   8        292.54        303.92         5.39 o                         
 -10   1   8        111.18        103.74         2.47 o                         
  -9   1   8         15.00         12.41         0.90 o                         
  -8   1   8       1026.53       1083.22        10.73 o                         
  -7   1   8         18.32         21.82         1.23 o                         
  -6   1   8         39.91         49.39         1.28 o                         
  -5   1   8        281.95        303.79         4.75 o                         
  -4   1   8        251.99        243.63         3.65 o                         
  -3   1   8         10.30         14.05         1.05 o                         
  -2   1   8        143.08        146.60         4.22 o                         
  -1   1   8         25.33         45.17         1.33 o                         
   0   1   8        190.24        144.75         2.65 o                         
   1   1   8        150.65        145.07         2.77 o                         
   2   1   8       2398.42       2598.85        44.76 o                         
   3   1   8         23.84         32.08         1.20 o                         
   4   1   8        139.29        144.05         2.41 o                         
   5   1   8          1.15          0.94         0.45 o                         
   6   1   8        112.30         97.62         2.12 o                         
   7   1   8          3.13          3.24         0.37 o                         
   8   1   8         96.56         92.59         2.46 o                         
   9   1   8        340.76        377.80         6.40 o                         
  10   1   8        247.90        227.28         4.90 o                         
  11   1   8          5.80          9.35         1.16 o                         
  12   1   8        105.67        106.77         6.37 o                         
  13   1   8        115.15        118.14         6.28 o                         
  14   1   8          9.68         10.34         1.88 o                         
  15   1   8        105.06        110.21         6.18 o                         
 -16   2   8         44.18         45.90         3.19 o                         
 -15   2   8        132.68        140.76         5.98 o                         
 -14   2   8          0.62          1.70         0.81 o                         
 -13   2   8         10.11          7.74         1.19 o                         
 -12   2   8         65.89         60.51         2.63 o                         
 -11   2   8         15.13         13.32         1.57 o                         
 -10   2   8        281.65        271.03         5.65 o                         
  -9   2   8         58.76         54.03         2.02 o                         
  -8   2   8         27.09         23.19         1.18 o                         
  -7   2   8        132.20        126.64         2.69 o                         
  -6   2   8        263.23        286.20         3.55 o                         
  -5   2   8        358.56        399.56         4.35 o                         
  -4   2   8         17.08         20.85         0.95 o                         
  -3   2   8         42.07         40.72         1.14 o                         
  -2   2   8       3513.61       3887.25        32.72 o                         
  -1   2   8        458.10        471.89         5.67 o                         
   0   2   8         43.10         45.74         1.26 o                         
   1   2   8       4936.65       5382.97        46.85 o                         
   2   2   8        535.58        575.11         5.14 o                         
   3   2   8         95.55        103.38         1.86 o                         
   4   2   8          0.92          0.25         0.31 o                         
   5   2   8        101.85         93.36         1.92 o                         
   6   2   8         50.96         42.94         1.27 o                         
   7   2   8        159.41        168.17         3.67 o                         
   8   2   8         60.02         59.35         1.75 o                         
   9   2   8         73.72         61.30         2.28 o                         
  10   2   8        323.99        306.15         5.84 o                         
  11   2   8         39.43         29.72         3.94 o                         
  12   2   8          7.81          9.13         1.54 o                         
  13   2   8          0.69         -0.42         0.73 o                         
  14   2   8        168.66        168.33         5.48 o                         
  15   2   8         54.12         50.04         4.21 o                         
 -15   3   8         38.39         33.69         3.77 o                         
 -14   3   8        154.11        152.10         4.81 o                         
 -13   3   8          2.02          2.18         0.78 o                         
 -12   3   8          0.33         -0.11         0.56 o                         
 -11   3   8          2.71          2.12         0.66 o                         
 -10   3   8        182.24        172.63         4.15 o                         
  -9   3   8        165.60        169.18         3.63 o                         
  -8   3   8        308.18        280.94         4.79 o                         
  -7   3   8        270.69        282.67         4.69 o                         
  -6   3   8       1431.28       1441.65        14.95 o                         
  -5   3   8          0.10         -0.32         0.32 o                         
  -4   3   8       1174.10       1293.89        13.43 o                         
  -3   3   8         15.94         12.29         0.88 o                         
  -2   3   8         11.84         11.14         2.33 o                         
  -1   3   8         11.30         13.97         1.05 o                         
   0   3   8       1673.48       1757.08        15.53 o                         
   1   3   8        233.41        227.22         3.65 o                         
   2   3   8        407.38        380.01         5.12 o                         
   3   3   8         19.28         20.28         1.20 o                         
   4   3   8        489.77        454.44         6.97 o                         
   5   3   8       3042.09       3280.96        34.45 o                         
   6   3   8        149.53        141.00         2.94 o                         
   7   3   8        304.17        292.65         4.90 o                         
   8   3   8        359.05        348.98         5.76 o                         
   9   3   8         11.58          9.70         1.15 o                         
  10   3   8         29.61         29.72         2.18 o                         
  11   3   8         57.33         65.54         3.60 o                         
  12   3   8         33.68         30.92         2.63 o                         
  13   3   8         28.67         31.86         5.40 o                         
  14   3   8         13.05         12.52         1.95 o                         
 -14   4   8         10.63          9.72         1.82 o                         
 -13   4   8        291.86        293.72         7.14 o                         
 -12   4   8         72.29         70.75         2.79 o                         
 -11   4   8         17.46         15.48         1.42 o                         
 -10   4   8         91.74         96.14         2.92 o                         
  -9   4   8         34.26         31.70         1.92 o                         
  -8   4   8         14.48          9.44         1.10 o                         
  -7   4   8        404.21        397.24         6.37 o                         
  -6   4   8        150.15        149.41         3.31 o                         
  -5   4   8        532.46        559.54         7.46 o                         
  -4   4   8       1036.51       1075.18        12.01 o                         
  -3   4   8        353.38        346.08         5.54 o                         
  -2   4   8        647.94        609.38         7.55 o                         
  -1   4   8        228.86        195.91         4.45 o                         
   0   4   8         52.08         57.91         2.33 o                         
   1   4   8        323.03        342.43         7.29 o                         
   2   4   8       2274.25       2258.04        27.65 o                         
   3   4   8          0.07          0.06         0.57 o                         
   4   4   8        302.93        295.58         5.61 o                         
   5   4   8        356.86        336.96         5.63 o                         
   6   4   8        306.79        284.75         5.73 o                         
   7   4   8        133.15        121.37         3.52 o                         
   8   4   8          0.78          1.18         0.59 o                         
   9   4   8         47.84         51.42         2.58 o                         
  10   4   8         14.16         14.48         1.55 o                         
  11   4   8        162.36        148.55         4.37 o                         
  12   4   8         31.90         27.52         3.22 o                         
  13   4   8          3.05          1.63         0.84 o                         
 -13   5   8          6.31          6.10         0.99 o                         
 -12   5   8         57.74         71.11         3.86 o                         
 -11   5   8         45.30         50.85         3.03 o                         
 -10   5   8         26.76         24.59         1.98 o                         
  -9   5   8         27.30         21.49         1.68 o                         
  -8   5   8         55.49         57.42         2.48 o                         
  -7   5   8          0.70          0.69         0.56 o                         
  -6   5   8         10.98          5.35         0.76 o                         
  -5   5   8         26.53         26.98         1.78 o                         
  -4   5   8        380.09        402.13         6.94 o                         
  -3   5   8        678.36        681.03         8.71 o                         
  -2   5   8        342.68        331.91         6.26 o                         
  -1   5   8        416.98        466.21         7.61 o                         
   0   5   8        508.84        494.04         8.11 o                         
   1   5   8        154.14        128.33         3.53 o                         
   2   5   8        128.03        117.14         3.12 o                         
   3   5   8         25.56         23.73         1.62 o                         
   4   5   8         36.78         37.48         2.42 o                         
   5   5   8          4.13          2.59         0.72 o                         
   6   5   8         33.48         29.29         2.04 o                         
   7   5   8         35.63         36.93         2.46 o                         
   8   5   8         24.52         25.43         2.26 o                         
   9   5   8         28.60         22.59         2.03 o                         
  10   5   8         75.84         72.48         4.10 o                         
  11   5   8         48.88         47.82         3.47 o                         
  12   5   8         99.21        103.49         4.52 o                         
 -11   6   8          0.25         -0.05         0.67 o                         
 -10   6   8         41.45         45.43         2.66 o                         
  -9   6   8          0.38          0.08         0.60 o                         
  -8   6   8         25.30         29.71         2.03 o                         
  -7   6   8         17.68         18.66         1.59 o                         
  -6   6   8         11.11          9.58         1.14 o                         
  -5   6   8          3.69          3.01         0.71 o                         
  -4   6   8          8.64          5.11         0.72 o                         
  -3   6   8         48.06         44.49         3.63 o                         
  -2   6   8         46.47         45.36         3.04 o                         
  -1   6   8         18.73         14.18         2.10 o                         
   0   6   8         25.31         11.98         1.31 o                         
   1   6   8        102.43         95.03         3.35 o                         
   2   6   8        165.84        160.83         3.99 o                         
   3   6   8        311.24        334.61         6.69 o                         
   4   6   8         50.55         43.33         2.37 o                         
   5   6   8         13.62         13.86         1.55 o                         
   6   6   8         16.07         17.88         1.84 o                         
   7   6   8        121.51        137.60         4.36 o                         
   8   6   8         31.84         31.89         2.52 o                         
   9   6   8         48.41         52.35         3.30 o                         
  10   6   8          9.34          9.59         1.72 o                         
  -8   7   8         18.28         16.41         1.52 o                         
  -7   7   8         13.01         14.25         1.35 o                         
  -6   7   8        313.42        364.89        16.37 o                         
  -5   7   8          6.72          3.30         1.58 o                         
  -4   7   8         38.66         44.15         4.04 o                         
  -3   7   8         77.44         77.53         4.40 o                         
  -2   7   8          2.50          3.96         1.04 o                         
  -1   7   8         16.24         13.55         2.06 o                         
   0   7   8          9.10          9.02         2.36 o                         
   1   7   8         98.13        105.31         4.16 o                         
   2   7   8          2.82          5.44         1.14 o                         
   3   7   8         94.78        108.80         3.87 o                         
   4   7   8        123.53        134.35         4.08 o                         
   5   7   8          1.35          2.79         0.96 o                         
   6   7   8          2.01          0.64         0.95 o                         
   7   7   8          0.33         -0.06         1.14 o                         
 -15   0   9          0.75          0.32         1.28 o                         
 -13   0   9          7.28          7.34         1.51 o                         
 -11   0   9        198.87        199.83         8.42 o                         
  -9   0   9        535.06        593.38        10.30 o                         
  -7   0   9       1237.70       1242.37        15.89 o                         
  -5   0   9        553.66        617.45         8.92 o                         
  -3   0   9        737.15        731.62        14.25 o                         
  -1   0   9       3080.83       3333.06        52.76 o                         
   1   0   9        147.17        179.83         5.86 o                         
   3   0   9         81.92         94.47         2.61 o                         
   5   0   9        430.19        392.92         5.88 o                         
   7   0   9         15.11          9.56         1.20 o                         
   9   0   9        796.67        691.58        31.98 o                         
  11   0   9         12.13         11.83         2.45 o                         
  13   0   9          3.62          3.62         1.92 o                         
  15   0   9          1.28          1.28         1.92 o                         
 -16   1   9          0.04          0.89         0.82 o                         
 -15   1   9        123.23        132.08         4.34 o                         
 -14   1   9        269.51        289.17         6.56 o                         
 -13   1   9          0.92          1.85         0.73 o                         
 -12   1   9         31.58         33.28         3.14 o                         
 -11   1   9          3.34          4.36         0.69 o                         
 -10   1   9         29.78         24.07         1.60 o                         
  -9   1   9          8.14         11.92         1.04 o                         
  -8   1   9         72.25         72.83         2.17 o                         
  -7   1   9         69.42         73.31         1.80 o                         
  -6   1   9         11.40         14.86         0.83 o                         
  -5   1   9        219.64        210.99         2.91 o                         
  -4   1   9         58.48         82.24         1.60 o                         
  -3   1   9        153.87        171.28         2.62 o                         
  -2   1   9        319.20        377.42         5.21 o                         
  -1   1   9        286.05        325.43         5.07 o                         
   0   1   9         30.05         26.50         0.98 o                         
   1   1   9       1061.82       1141.79        12.55 o                         
   2   1   9         13.64         27.19         0.94 o                         
   3   1   9         30.64         24.48         0.86 o                         
   4   1   9       3269.80       3401.36        27.58 o                         
   5   1   9          0.12          0.19         0.27 o                         
   6   1   9        184.91        194.22         3.55 o                         
   7   1   9        442.65        451.21         6.86 o                         
   8   1   9        130.24        135.38         3.09 o                         
   9   1   9         23.29         21.33         1.81 o                         
  10   1   9         79.79         63.41         2.48 o                         
  11   1   9         13.38         14.28         1.40 o                         
  12   1   9         82.47         94.48         4.34 o                         
  13   1   9          0.17         -0.34         1.13 o                         
  14   1   9         37.97         42.02         3.87 o                         
  15   1   9         83.67         90.62        10.13 o                         
 -15   2   9          0.00          1.06         0.76 o                         
 -14   2   9         31.52         25.58         2.20 o                         
 -13   2   9         55.73         47.27         2.70 o                         
 -12   2   9          0.67          0.77         0.63 o                         
 -11   2   9        147.00        148.69         4.77 o                         
 -10   2   9         80.59         72.16         2.72 o                         
  -9   2   9        692.49        669.93        10.27 o                         
  -8   2   9          1.57          0.34         0.30 o                         
  -7   2   9       1306.45       1342.65        13.00 o                         
  -6   2   9        691.49        728.52         7.34 o                         
  -5   2   9       2450.39       2572.32        21.26 o                         
  -4   2   9        223.69        238.88         2.98 o                         
  -3   2   9       1581.39       1758.50        14.81 o                         
  -2   2   9       1348.54       1517.22        12.83 o                         
  -1   2   9        187.16        217.25         3.91 o                         
   0   2   9        485.66        547.71         6.32 o                         
   1   2   9        708.80        749.68         7.53 o                         
   2   2   9         56.16         39.64         1.23 o                         
   3   2   9        544.85        555.31         5.82 o                         
   4   2   9         33.49         47.22         1.51 o                         
   5   2   9        718.26        681.31         7.79 o                         
   6   2   9          0.21          0.94         0.56 o                         
   7   2   9       1205.42       1191.21        19.44 o                         
   8   2   9          2.13          3.62         0.53 o                         
   9   2   9        222.12        226.33         4.50 o                         
  10   2   9         47.27         45.16         2.51 o                         
  11   2   9          0.50          1.58         0.77 o                         
  12   2   9         11.88          9.69         1.45 o                         
  13   2   9          7.40          7.08         1.90 o                         
  14   2   9         26.68         25.64         2.90 o                         
  15   2   9         40.41         34.76         3.53 o                         
 -15   3   9          4.38          4.46         1.13 o                         
 -14   3   9         43.20         44.35         3.09 o                         
 -13   3   9          5.41          4.97         1.08 o                         
 -12   3   9        173.97        178.54         4.97 o                         
 -11   3   9          1.65          1.19         0.68 o                         
 -10   3   9         15.90         12.36         1.90 o                         
  -9   3   9         63.41         58.24         2.30 o                         
  -8   3   9        243.60        240.32         4.82 o                         
  -7   3   9         13.99          9.56         1.04 o                         
  -6   3   9        990.56       1069.78        11.80 o                         
  -5   3   9         27.40         19.55         1.52 o                         
  -4   3   9        144.96        164.31         3.06 o                         
  -3   3   9        115.53        116.93         3.80 o                         
  -2   3   9        551.42        587.95         8.94 o                         
  -1   3   9         33.00         39.94         1.34 o                         
   0   3   9          0.48          2.77         0.57 o                         
   1   3   9         76.91         88.91         2.16 o                         
   2   3   9        913.89        911.60        10.83 o                         
   3   3   9         12.67          6.08         0.69 o                         
   4   3   9        449.63        439.27         6.96 o                         
   5   3   9        441.78        421.80         7.04 o                         
   6   3   9       1024.09        994.02        12.91 o                         
   7   3   9        143.79        126.32         3.99 o                         
   8   3   9         14.24          9.94         0.96 o                         
   9   3   9         57.31         54.57         2.56 o                         
  10   3   9         55.91         53.30         3.38 o                         
  11   3   9          0.24          0.34         0.62 o                         
  12   3   9          0.19         -0.09         0.78 o                         
  13   3   9        226.99        247.70         6.88 o                         
  14   3   9          5.08          5.54         1.94 o                         
 -14   4   9          4.79          3.83         1.08 o                         
 -13   4   9        355.65        376.88         8.23 o                         
 -12   4   9         81.06         88.74         4.65 o                         
 -11   4   9         83.32         77.05         2.99 o                         
 -10   4   9         54.97         54.43         2.39 o                         
  -9   4   9         39.72         43.81         2.56 o                         
  -8   4   9         55.10         46.77         2.30 o                         
  -7   4   9        471.70        481.75         7.03 o                         
  -6   4   9        453.37        450.84         7.26 o                         
  -5   4   9         38.84         34.55         1.87 o                         
  -4   4   9         53.80         48.64         1.76 o                         
  -3   4   9        215.38        201.23         5.39 o                         
  -2   4   9        795.87        746.55         9.92 o                         
  -1   4   9        420.94        405.85         5.50 o                         
   0   4   9         31.90         33.17         1.71 o                         
   1   4   9       1290.18       1325.41        15.80 o                         
   2   4   9        477.18        427.99         6.40 o                         
   3   4   9       2076.97       2153.37        22.00 o                         
   4   4   9        120.51        112.43         3.04 o                         
   5   4   9         63.97         59.82         2.49 o                         
   6   4   9        296.31        283.12         7.56 o                         
   7   4   9        165.12        170.05         4.32 o                         
   8   4   9          2.81          5.04         0.94 o                         
   9   4   9         84.72         86.23         3.55 o                         
  10   4   9          1.04         -0.03         0.54 o                         
  11   4   9         31.06         34.69         2.55 o                         
  12   4   9         76.41         66.46         3.22 o                         
  13   4   9          6.52          4.50         1.30 o                         
 -12   5   9         33.58         33.52         2.52 o                         
 -11   5   9         30.26         34.14         2.46 o                         
 -10   5   9         45.54         48.17         2.84 o                         
  -9   5   9        117.52        117.78         3.39 o                         
  -8   5   9        143.09        146.54         3.71 o                         
  -7   5   9          0.03         -0.47         0.49 o                         
  -6   5   9         25.47         23.22         1.58 o                         
  -5   5   9         49.86         43.22         2.29 o                         
  -4   5   9         15.66         16.05         1.40 o                         
  -3   5   9        780.26        748.49        11.89 o                         
  -2   5   9         29.77         31.64         3.36 o                         
  -1   5   9          8.93         13.97         1.39 o                         
   0   5   9       1043.54        962.73        17.01 o                         
   1   5   9        124.88        133.42         3.41 o                         
   2   5   9         91.56         86.06         2.74 o                         
   3   5   9          2.63          2.90         0.68 o                         
   4   5   9         22.30         23.45         1.92 o                         
   5   5   9          8.22          3.78         0.79 o                         
   6   5   9         31.35         29.66         2.05 o                         
   7   5   9         89.91         91.98         3.34 o                         
   8   5   9          0.49          0.51         0.63 o                         
   9   5   9          0.93          0.73         0.74 o                         
  10   5   9          0.05         -0.70         0.70 o                         
  11   5   9         15.17         14.32         1.98 o                         
  12   5   9         54.24         58.88         4.46 o                         
 -10   6   9         13.51         15.54         1.58 o                         
  -9   6   9         94.84        103.08         3.34 o                         
  -8   6   9          7.79          5.21         0.91 o                         
  -7   6   9         42.60         42.37         2.36 o                         
  -6   6   9          5.07          4.33         0.91 o                         
  -5   6   9         13.03         14.61         1.95 o                         
  -4   6   9          0.64         -0.82         0.82 o                         
  -3   6   9        126.44        128.98         5.25 o                         
  -2   6   9        252.14        261.72         6.59 o                         
  -1   6   9        510.58        543.38        10.26 o                         
   0   6   9         99.39         96.54         3.28 o                         
   1   6   9         10.41          7.98         0.99 o                         
   2   6   9        257.38        265.74         5.41 o                         
   3   6   9         11.62         10.02         1.21 o                         
   4   6   9          0.05          0.33         0.67 o                         
   5   6   9        243.61        253.94         5.52 o                         
   6   6   9         97.71        108.85         3.88 o                         
   7   6   9        119.42        135.51         4.60 o                         
   8   6   9          0.03          0.12         0.89 o                         
   9   6   9          1.14          2.77         1.01 o                         
  -7   7   9         10.89         11.46         1.80 o                         
  -6   7   9          0.00         -0.14         0.96 o                         
  -5   7   9         45.73         56.63         4.59 o                         
  -4   7   9        174.97        193.15         7.12 o                         
  -3   7   9          0.06         -0.50         0.80 o                         
  -2   7   9          4.59          2.64         1.21 o                         
  -1   7   9          2.04          0.15         1.38 o                         
   0   7   9        156.92        164.29         5.40 o                         
   1   7   9        157.16        169.13         5.43 o                         
   2   7   9        221.73        235.67         6.52 o                         
   3   7   9        162.07        177.60         5.68 o                         
   4   7   9         27.95         24.95         2.74 o                         
   5   7   9         89.71         90.92         3.69 o                         
   6   7   9         32.55         35.80         2.83 o                         
 -16   0  10         25.09         27.50         4.90 o                         
 -12   0  10        273.47        290.74         8.43 o                         
 -10   0  10        392.12        366.58        10.02 o                         
  -8   0  10        132.19        123.83         3.59 o                         
  -6   0  10        134.19        116.56         3.50 o                         
  -4   0  10        417.13        478.55         7.30 o                         
  -2   0  10        438.91        424.73         7.63 o                         
   0   0  10          9.02          4.17         0.65 o                         
   2   0  10        636.71        727.37        15.75 o                         
   4   0  10       5284.60       5743.80        65.59 o                         
   6   0  10        562.62        604.03        10.50 o                         
   8   0  10         22.32         31.56         2.96 o                         
  10   0  10        346.80        293.85         9.38 o                         
  12   0  10          0.19          0.43         1.36 o                         
  14   0  10         69.11         67.37         7.89 o                         
 -16   1  10         77.97         76.26         3.32 o                         
 -15   1  10          5.26          5.38         1.05 o                         
 -14   1  10         85.16         89.34         3.46 o                         
 -13   1  10          6.44          1.03         0.83 o                         
 -12   1  10          3.63          4.09         1.08 o                         
 -11   1  10         93.22         79.31         2.53 o                         
 -10   1  10        144.82        128.56         3.17 o                         
  -9   1  10         22.10         21.42         1.56 o                         
  -8   1  10        147.10        133.13         2.82 o                         
  -7   1  10         84.44         92.85         2.19 o                         
  -6   1  10        666.63        690.89         7.11 o                         
  -5   1  10        294.43        285.58         3.86 o                         
  -4   1  10        181.14        176.46         2.76 o                         
  -3   1  10       1822.92       2055.49        18.28 o                         
  -2   1  10         14.28         17.49         1.24 o                         
  -1   1  10        327.88        396.65         4.27 o                         
   0   1  10         72.44         86.86         3.49 o                         
   1   1  10          8.11         21.04         0.88 o                         
   2   1  10       7093.37       7860.72        60.31 o                         
   3   1  10          8.82          5.38         0.48 o                         
   4   1  10        312.22        280.34         4.18 o                         
   5   1  10        144.00        138.07         2.58 o                         
   6   1  10          3.77          8.42         1.10 o                         
   7   1  10        218.12        209.04         3.91 o                         
   8   1  10         21.65         11.72         1.20 o                         
   9   1  10         10.68          7.89         1.15 o                         
  10   1  10         41.18         35.20         3.09 o                         
  11   1  10          3.97          2.65         0.78 o                         
  12   1  10          1.81          0.74         0.87 o                         
  13   1  10         12.37         12.28         2.04 o                         
  14   1  10         51.11         59.30         6.39 o                         
  15   1  10          9.75         10.37         2.56 o                         
 -15   2  10          2.85          2.81         1.06 o                         
 -14   2  10         74.42         66.59         3.32 o                         
 -13   2  10        100.33         95.82         3.52 o                         
 -12   2  10          4.87          5.67         1.01 o                         
 -11   2  10          0.49          0.70         0.58 o                         
 -10   2  10         11.71          9.71         1.22 o                         
  -9   2  10         32.94         30.26         1.79 o                         
  -8   2  10         94.36         95.61         2.40 o                         
  -7   2  10         63.77         47.14         1.60 o                         
  -6   2  10         21.11         17.40         1.46 o                         
  -5   2  10        302.30        331.67         4.91 o                         
  -4   2  10       2528.77       2773.12        22.74 o                         
  -3   2  10         48.02         48.81         1.38 o                         
  -2   2  10         14.39         23.92         1.00 o                         
  -1   2  10        401.71        480.44         5.37 o                         
   0   2  10        595.34        643.09         6.30 o                         
   1   2  10        217.14        224.59         3.27 o                         
   2   2  10        334.98        318.59         4.21 o                         
   3   2  10         26.60         28.95         2.04 o                         
   4   2  10        801.60        780.79        10.17 o                         
   5   2  10        480.68        475.30         6.45 o                         
   6   2  10        150.52        132.15         2.82 o                         
   7   2  10        858.64        878.27         9.55 o                         
   8   2  10        172.78        170.05         4.18 o                         
   9   2  10         97.14         79.22         2.84 o                         
  10   2  10          6.75          5.63         1.35 o                         
  11   2  10          2.24          3.13         0.93 o                         
  12   2  10          7.58          5.46         1.17 o                         
  13   2  10         56.56         65.24         4.08 o                         
  14   2  10        202.12        224.32         7.74 o                         
 -15   3  10        188.34        201.54         5.83 o                         
 -14   3  10          0.02          0.70         1.02 o                         
 -13   3  10          3.75          4.97         1.10 o                         
 -12   3  10          0.66          0.33         0.70 o                         
 -11   3  10        207.65        223.27         5.54 o                         
 -10   3  10        185.73        173.28         4.30 o                         
  -9   3  10        902.23        940.37        12.46 o                         
  -8   3  10         93.10         82.19         2.66 o                         
  -7   3  10          0.51          0.17         0.45 o                         
  -6   3  10        963.85        954.17        10.88 o                         
  -5   3  10       1518.41       1571.65        16.17 o                         
  -4   3  10        630.13        610.22         8.22 o                         
  -3   3  10         26.61         23.61         3.15 o                         
  -2   3  10          5.95         11.22         1.41 o                         
  -1   3  10        180.32        169.91         3.19 o                         
   0   3  10        393.69        391.61         5.46 o                         
   1   3  10        521.46        560.75        10.61 o                         
   2   3  10        182.68        164.97         3.91 o                         
   3   3  10         86.82         95.54         2.76 o                         
   4   3  10        249.24        262.25         7.89 o                         
   5   3  10       4754.84       4735.31        60.82 o                         
   6   3  10       2122.75       2062.71        23.18 o                         
   7   3  10         15.37          9.68         1.25 o                         
   8   3  10         44.94         44.19         2.39 o                         
   9   3  10         90.57         94.29         3.09 o                         
  10   3  10         15.52         16.97         3.85 o                         
  11   3  10         81.95         74.06         3.41 o                         
  12   3  10          2.65          1.43         1.07 o                         
  13   3  10          0.63         -0.86         0.86 o                         
  14   3  10          5.68          5.40         1.37 o                         
 -13   4  10         31.32         43.10         3.88 o                         
 -12   4  10         79.52         81.53         3.48 o                         
 -11   4  10          0.06         -0.51         0.97 o                         
 -10   4  10         21.89         27.58         2.03 o                         
  -9   4  10         36.93         32.81         2.14 o                         
  -8   4  10         31.72         29.49         2.61 o                         
  -7   4  10         60.47         69.18         2.75 o                         
  -6   4  10          7.63          6.52         0.93 o                         
  -5   4  10         58.08         50.80         2.09 o                         
  -4   4  10         77.40         59.74         1.90 o                         
  -3   4  10          3.72          1.15         0.68 o                         
  -2   4  10         37.06         35.23         2.07 o                         
  -1   4  10         83.24         58.50         1.89 o                         
   0   4  10        431.28        418.91         6.31 o                         
   1   4  10         67.46         58.60         2.24 o                         
   2   4  10        723.05        755.38         9.61 o                         
   3   4  10        951.97        968.51        11.63 o                         
   4   4  10        641.84        663.61         9.85 o                         
   5   4  10          3.84          4.71         0.92 o                         
   6   4  10        311.71        290.73         5.85 o                         
   7   4  10        162.17        155.12         4.13 o                         
   8   4  10          4.81          3.71         1.16 o                         
   9   4  10         60.85         61.37         2.89 o                         
  10   4  10        120.95        128.73         4.65 o                         
  11   4  10          1.15          1.40         0.91 o                         
  12   4  10         34.64         33.43         2.72 o                         
  13   4  10          0.05         -0.75         0.86 o                         
 -12   5  10        169.26        189.57         5.77 o                         
 -11   5  10          5.47          5.08         1.09 o                         
 -10   5  10         58.37         58.60         3.63 o                         
  -9   5  10         21.30         22.82         1.96 o                         
  -8   5  10         20.28         17.87         1.63 o                         
  -7   5  10          6.99          6.01         0.98 o                         
  -6   5  10          1.79          0.54         0.57 o                         
  -5   5  10         35.57         34.78         2.15 o                         
  -4   5  10          4.22          3.06         0.83 o                         
  -3   5  10        126.53        120.60         6.39 o                         
  -2   5  10        416.41        388.76         6.97 o                         
  -1   5  10         82.38         78.82         3.30 o                         
   0   5  10       1206.30       1173.64        15.05 o                         
   1   5  10         47.96         37.61         2.16 o                         
   2   5  10          3.78          3.94         0.79 o                         
   3   5  10         39.34         36.49         2.16 o                         
   4   5  10         24.32         24.65         1.88 o                         
   5   5  10         51.86         46.93         3.00 o                         
   6   5  10        209.26        211.47         5.22 o                         
   7   5  10          3.37          3.65         1.03 o                         
   8   5  10          3.35          4.74         0.98 o                         
   9   5  10        158.35        175.17         5.26 o                         
  10   5  10        345.52        372.10         7.79 o                         
  11   5  10         77.92         76.63         4.40 o                         
 -10   6  10          7.51          6.01         1.16 o                         
  -9   6  10         25.46         24.59         2.12 o                         
  -8   6  10          3.30          4.12         1.02 o                         
  -7   6  10        106.45        106.30         3.58 o                         
  -6   6  10         21.12         17.41         1.66 o                         
  -5   6  10         45.66         51.32         4.85 o                         
  -4   6  10          0.28         -0.78         0.78 o                         
  -3   6  10          6.40          7.35         1.42 o                         
  -2   6  10          2.17          2.57         1.49 o                         
  -1   6  10        125.55        133.51         4.59 o                         
   0   6  10        239.71        240.46         6.29 o                         
   1   6  10        533.86        552.99         9.25 o                         
   2   6  10        656.12        684.17        10.72 o                         
   3   6  10         43.01         42.74         2.81 o                         
   4   6  10        101.68        115.67         4.03 o                         
   5   6  10          0.33          2.44         0.79 o                         
   6   6  10         13.51         18.54         1.93 o                         
   7   6  10          3.17          3.11         1.02 o                         
   8   6  10         27.76         29.71         2.46 o                         
   9   6  10        125.30        140.28         5.32 o                         
  -6   7  10         23.63         22.95         3.94 o                         
  -5   7  10         38.22         41.24         3.97 o                         
  -4   7  10          6.85          5.95         1.32 o                         
  -3   7  10         24.34         21.26         3.12 o                         
  -2   7  10          5.69          4.34         1.20 o                         
  -1   7  10         20.92         15.89         3.40 o                         
   0   7  10         34.10         34.52         3.03 o                         
   1   7  10          2.35          2.10         0.93 o                         
   2   7  10        223.40        258.41         9.38 o                         
   3   7  10        113.92        109.38         4.47 o                         
   4   7  10         93.44         94.78         3.76 o                         
   5   7  10         12.97         15.06         1.75 o                         
   6   7  10          1.27          0.23         0.86 o                         
 -15   0  11          0.84          3.41         2.35 o                         
 -13   0  11        175.68        171.58         6.56 o                         
 -11   0  11       1198.11       1131.24        22.16 o                         
  -9   0  11        259.42        265.76         7.61 o                         
  -7   0  11         72.04         76.11         3.02 o                         
  -5   0  11        473.92        513.95         8.06 o                         
  -3   0  11        234.72        260.87         4.72 o                         
  -1   0  11       2733.69       3005.13        39.76 o                         
   1   0  11         51.17         45.67         1.70 o                         
   3   0  11          3.61          3.21         0.46 o                         
   5   0  11       2258.92       2287.97        47.45 o                         
   7   0  11        140.29        114.53         3.34 o                         
   9   0  11        176.47        195.05         7.25 o                         
  11   0  11          7.77          4.55         1.58 o                         
  13   0  11         33.32         34.19         4.21 o                         
  15   0  11         10.85          7.68         2.98 o                         
 -15   1  11          4.25          3.34         1.14 o                         
 -14   1  11        120.74        128.06         4.15 o                         
 -13   1  11         21.37         20.80         1.89 o                         
 -12   1  11         70.69         66.83         2.49 o                         
 -11   1  11        308.79        287.39         6.27 o                         
 -10   1  11        350.01        321.16         6.29 o                         
  -9   1  11         20.04         11.53         1.06 o                         
  -8   1  11        275.28        252.42         4.19 o                         
  -7   1  11          6.74          2.75         0.47 o                         
  -6   1  11         53.92         46.70         1.34 o                         
  -5   1  11         77.01         77.68         1.60 o                         
  -4   1  11        424.91        433.34         4.55 o                         
  -3   1  11         10.28          9.25         0.58 o                         
  -2   1  11        231.64        245.93         3.42 o                         
  -1   1  11        770.42        826.42         7.32 o                         
   0   1  11       1503.23       1683.32        15.34 o                         
   1   1  11         96.65        104.22         1.75 o                         
   2   1  11       1259.97       1248.74        18.52 o                         
   3   1  11        618.22        642.94         7.39 o                         
   4   1  11        337.83        364.25         4.93 o                         
   5   1  11         10.74         15.28         0.98 o                         
   6   1  11         80.18         85.40         2.77 o                         
   7   1  11        907.40        844.27        12.65 o                         
   8   1  11        953.32        923.65        12.21 o                         
   9   1  11       1434.05       1395.01        17.15 o                         
  10   1  11         66.69         64.69         2.62 o                         
  11   1  11         22.01         19.57         1.76 o                         
  12   1  11         14.35         17.60         2.07 o                         
  13   1  11         80.34         85.10         4.39 o                         
  14   1  11         37.24         35.22         3.55 o                         
 -15   2  11          7.76          7.08         1.27 o                         
 -14   2  11         10.15         12.95         1.64 o                         
 -13   2  11         19.07         17.37         1.83 o                         
 -12   2  11        211.56        206.54         5.27 o                         
 -11   2  11        243.09        246.46         5.70 o                         
 -10   2  11          2.08          1.92         0.70 o                         
  -9   2  11        417.45        391.29         6.34 o                         
  -8   2  11        161.58        174.53         3.44 o                         
  -7   2  11        711.29        720.74         9.56 o                         
  -6   2  11         10.82         11.73         0.95 o                         
  -5   2  11        174.05        187.12         3.68 o                         
  -4   2  11          2.63          1.38         0.57 o                         
  -3   2  11         53.98         72.57         1.72 o                         
  -2   2  11        346.25        347.67         4.99 o                         
  -1   2  11         21.18         14.72         0.89 o                         
   0   2  11         84.19         80.08         1.67 o                         
   1   2  11        956.55       1050.40        10.65 o                         
   2   2  11        396.19        416.36         5.21 o                         
   3   2  11        150.88        152.47         3.43 o                         
   4   2  11         11.56         10.80         1.15 o                         
   5   2  11         57.53         55.36         2.19 o                         
   6   2  11        537.82        526.06         6.53 o                         
   7   2  11        773.32        804.41        11.04 o                         
   8   2  11       1075.55       1051.75        13.93 o                         
   9   2  11        437.59        442.52         9.72 o                         
  10   2  11        248.79        263.00         5.79 o                         
  11   2  11         56.61         61.99         2.90 o                         
  12   2  11         16.77         15.45         2.06 o                         
  13   2  11          3.51          2.67         0.97 o                         
  14   2  11          3.29          3.43         1.66 o                         
 -14   3  11          0.28         -0.71         0.94 o                         
 -13   3  11        183.95        181.73         5.39 o                         
 -12   3  11        509.56        561.34        12.92 o                         
 -11   3  11          6.15          7.67         1.29 o                         
 -10   3  11        195.25        192.34         6.31 o                         
  -9   3  11         18.16         18.15         1.49 o                         
  -8   3  11        100.29        105.20         3.42 o                         
  -7   3  11        149.93        149.60         3.21 o                         
  -6   3  11         48.48         42.88         1.92 o                         
  -5   3  11        700.26        738.70         8.87 o                         
  -4   3  11        359.49        365.43         5.82 o                         
  -3   3  11        139.95        162.56         3.34 o                         
  -2   3  11        380.27        392.11         6.23 o                         
  -1   3  11         55.50         52.28         1.70 o                         
   0   3  11         26.06         20.79         1.34 o                         
   1   3  11        387.13        428.35         7.17 o                         
   2   3  11         84.78         79.01         2.22 o                         
   3   3  11         51.00         50.80         3.26 o                         
   4   3  11        626.03        649.07        10.33 o                         
   5   3  11          0.59          2.20         0.64 o                         
   6   3  11        641.31        623.17        10.41 o                         
   7   3  11        321.40        328.36         6.87 o                         
   8   3  11        358.24        337.25         6.31 o                         
   9   3  11         35.87         34.13         1.86 o                         
  10   3  11          2.80          2.15         0.76 o                         
  11   3  11          5.26          2.70         0.86 o                         
  12   3  11         11.29         13.16         1.91 o                         
  13   3  11        191.57        212.74         6.47 o                         
 -13   4  11        667.87        710.36        12.59 o                         
 -12   4  11        130.18        139.95         4.64 o                         
 -11   4  11          2.20          1.77         0.81 o                         
 -10   4  11          0.00          0.10         0.67 o                         
  -9   4  11         18.10         15.90         1.57 o                         
  -8   4  11        140.70        145.10         3.92 o                         
  -7   4  11          1.71          2.76         0.92 o                         
  -6   4  11          2.02          1.71         0.68 o                         
  -5   4  11        208.15        192.00         3.85 o                         
  -4   4  11          7.73          9.55         0.86 o                         
  -3   4  11        221.57        203.12         4.92 o                         
  -2   4  11         79.46         70.91         3.21 o                         
  -1   4  11          0.27         -0.51         0.55 o                         
   0   4  11        159.44        137.65         3.26 o                         
   1   4  11          0.11          0.21         0.40 o                         
   2   4  11        308.84        322.52         5.50 o                         
   3   4  11        158.50        138.98         3.24 o                         
   4   4  11        801.04        770.25        11.21 o                         
   5   4  11          1.77          3.76         0.83 o                         
   6   4  11         11.54          7.99         1.10 o                         
   7   4  11          1.53          1.48         0.63 o                         
   8   4  11         31.51         29.91         2.22 o                         
   9   4  11         19.11         22.88         2.05 o                         
  10   4  11         39.32         34.87         2.44 o                         
  11   4  11        106.77        101.82         4.28 o                         
  12   4  11        191.80        223.82        10.44 o                         
 -12   5  11          3.54          3.16         0.99 o                         
 -11   5  11          4.76          2.77         0.91 o                         
 -10   5  11         11.54          8.27         1.15 o                         
  -9   5  11         74.72         71.77         3.27 o                         
  -8   5  11         47.74         45.07         2.70 o                         
  -7   5  11         37.71         33.82         2.23 o                         
  -6   5  11         27.05         27.97         2.11 o                         
  -5   5  11          2.28          2.17         0.82 o                         
  -4   5  11        104.21         95.68         3.50 o                         
  -3   5  11         85.93         77.27         3.18 o                         
  -2   5  11         45.15         34.06         2.20 o                         
  -1   5  11         21.52         14.60         1.46 o                         
   0   5  11         43.44         37.79         3.55 o                         
   1   5  11         45.91         46.50         2.36 o                         
   2   5  11          0.28          0.86         0.53 o                         
   3   5  11         61.39         52.39         2.48 o                         
   4   5  11         50.07         50.93         2.84 o                         
   5   5  11        106.92        107.79         3.87 o                         
   6   5  11        161.27        162.47         4.56 o                         
   7   5  11         89.27         93.32         3.56 o                         
   8   5  11         96.75         94.24         3.55 o                         
   9   5  11         23.02         21.50         2.02 o                         
  10   5  11         11.88         12.62         1.63 o                         
  11   5  11          6.93          2.59         1.07 o                         
  -9   6  11          0.17          0.28         0.91 o                         
  -8   6  11        101.31         98.81         3.54 o                         
  -7   6  11         84.24         85.32         3.18 o                         
  -6   6  11          6.22          5.31         1.19 o                         
  -5   6  11          1.42         -0.39         1.15 o                         
  -4   6  11          0.09          1.81         1.85 o                         
  -3   6  11         22.85         23.55         2.49 o                         
  -2   6  11          3.46          2.46         0.92 o                         
  -1   6  11         21.33         18.61         2.41 o                         
   0   6  11         78.82         67.33         3.34 o                         
   1   6  11        139.94        141.01         4.20 o                         
   2   6  11         24.14         22.40         2.40 o                         
   3   6  11         73.92         67.14         2.99 o                         
   4   6  11        114.47        113.43         3.74 o                         
   5   6  11         46.42         48.06         2.93 o                         
   6   6  11         25.48         24.40         2.14 o                         
   7   6  11          0.01          0.16         0.70 o                         
   8   6  11         48.90         45.61         3.46 o                         
  -6   7  11          3.64          0.78         1.63 o                         
  -5   7  11         10.82          5.36         1.72 o                         
  -4   7  11          1.59          0.30         0.94 o                         
  -3   7  11        122.82        146.22         5.33 o                         
  -2   7  11         12.82         10.63         3.27 o                         
  -1   7  11          1.31          0.92         0.91 o                         
   0   7  11         51.94         48.53         3.79 o                         
   1   7  11          2.00          3.01         1.10 o                         
   2   7  11          0.75          2.47         0.93 o                         
   3   7  11         26.36         26.30         2.42 o                         
   4   7  11         99.58        106.06         4.14 o                         
   5   7  11        445.28        496.82        10.73 o                         
 -14   0  12        145.25        149.65         6.40 o                         
 -12   0  12        649.01        649.26        15.08 o                         
 -10   0  12         35.62         40.43         3.46 o                         
  -8   0  12        358.94        319.85         8.44 o                         
  -6   0  12        196.39        181.98         4.81 o                         
  -4   0  12        867.65        853.96        11.75 o                         
  -2   0  12        918.59        995.65        14.87 o                         
   0   0  12         73.29         64.44         2.36 o                         
   2   0  12        765.95        863.68        15.17 o                         
   4   0  12          3.17          5.79         0.60 o                         
   6   0  12        163.44        194.27         4.50 o                         
   8   0  12       1484.37       1407.95        21.87 o                         
  10   0  12        229.88        232.40        11.51 o                         
  12   0  12       1509.69       1619.90        32.71 o                         
  14   0  12          0.65         -0.21         2.13 o                         
 -15   1  12         86.90         95.60         4.30 o                         
 -14   1  12         53.82         52.75         3.61 o                         
 -13   1  12        274.07        282.45         6.45 o                         
 -12   1  12        263.53        261.09         5.26 o                         
 -11   1  12          9.36         11.94         1.37 o                         
 -10   1  12        452.15        440.08         6.96 o                         
  -9   1  12         51.42         58.39         2.37 o                         
  -8   1  12        948.85        887.41        11.11 o                         
  -7   1  12         20.70         24.53         1.35 o                         
  -6   1  12         70.66         77.15         1.85 o                         
  -5   1  12        231.17        218.58         3.45 o                         
  -4   1  12          1.35          2.52         0.34 o                         
  -3   1  12        525.42        583.15         6.05 o                         
  -2   1  12        349.30        330.07         4.20 o                         
  -1   1  12         20.34         16.54         0.67 o                         
   0   1  12        774.70        880.11         7.92 o                         
   1   1  12        784.39        797.43         8.02 o                         
   2   1  12         44.27         39.44         1.70 o                         
   3   1  12        828.13        854.65         9.92 o                         
   4   1  12        553.02        568.30        12.13 o                         
   5   1  12        193.08        197.28         3.62 o                         
   6   1  12          1.13          0.72         0.63 o                         
   7   1  12        132.87        114.31         3.65 o                         
   8   1  12        723.70        790.39        11.14 o                         
   9   1  12          7.06         11.19         1.38 o                         
  10   1  12        475.71        509.60         8.64 o                         
  11   1  12        648.06        688.29        12.26 o                         
  12   1  12        195.14        197.70         8.17 o                         
  13   1  12         65.68         58.53         4.75 o                         
  14   1  12         96.08         97.74         5.06 o                         
 -15   2  12          3.44          1.93         0.91 o                         
 -14   2  12         26.11         24.79         2.25 o                         
 -13   2  12         23.53         22.16         1.97 o                         
 -12   2  12        438.95        461.14         8.71 o                         
 -11   2  12        102.63        101.40         3.51 o                         
 -10   2  12        126.15        113.52         4.89 o                         
  -9   2  12       1111.60       1138.59        13.99 o                         
  -8   2  12        217.70        236.69         5.16 o                         
  -7   2  12        598.57        547.93        11.67 o                         
  -6   2  12        290.17        331.75         5.00 o                         
  -5   2  12          3.15          5.01         0.62 o                         
  -4   2  12        301.05        292.17         4.38 o                         
  -3   2  12         28.00         29.67         1.51 o                         
  -2   2  12        409.03        457.66         5.42 o                         
  -1   2  12       1328.65       1392.84        11.99 o                         
   0   2  12        471.12        525.91         5.92 o                         
   1   2  12        440.37        433.44         5.51 o                         
   2   2  12       1034.49       1084.96        10.99 o                         
   3   2  12        484.95        457.96         6.63 o                         
   4   2  12          5.29          1.98         0.57 o                         
   5   2  12        434.27        407.21        10.15 o                         
   6   2  12        286.53        283.97         6.30 o                         
   7   2  12       1366.69       1433.45        17.43 o                         
   8   2  12         10.77          7.98         1.08 o                         
   9   2  12         19.69         17.17         2.43 o                         
  10   2  12        469.18        466.98         8.52 o                         
  11   2  12          8.33          6.27         1.14 o                         
  12   2  12        307.08        350.69         8.17 o                         
  13   2  12         15.29         16.07         1.88 o                         
  14   2  12         62.87         62.31         4.84 o                         
 -14   3  12          4.23          2.77         1.23 o                         
 -13   3  12        121.42        131.11         4.55 o                         
 -12   3  12          0.35          0.30         0.81 o                         
 -11   3  12         61.94         57.05         3.07 o                         
 -10   3  12        831.59        860.03        13.26 o                         
  -9   3  12        430.84        456.19         8.44 o                         
  -8   3  12        370.96        356.29         6.32 o                         
  -7   3  12        357.89        351.27         5.51 o                         
  -6   3  12          6.27          5.57         1.27 o                         
  -5   3  12        185.67        175.56         3.80 o                         
  -4   3  12         18.70         24.24         1.31 o                         
  -3   3  12         33.38         25.16         1.59 o                         
  -2   3  12        287.60        306.25         4.87 o                         
  -1   3  12        336.16        322.33         4.66 o                         
   0   3  12         61.66         63.69         1.79 o                         
   1   3  12         91.31         95.76         2.29 o                         
   2   3  12         60.83         57.00         2.01 o                         
   3   3  12        838.39        829.72        11.88 o                         
   4   3  12        162.93        145.94         3.84 o                         
   5   3  12        157.73        139.43         4.04 o                         
   6   3  12        136.06        128.67         3.95 o                         
   7   3  12        118.55        121.19         3.43 o                         
   8   3  12         61.65         70.59         2.96 o                         
   9   3  12         28.10         31.95         2.82 o                         
  10   3  12         64.48         76.70         4.42 o                         
  11   3  12         17.71         18.61         2.51 o                         
  12   3  12         23.79         23.79         2.50 o                         
  13   3  12         47.84         45.89         3.51 o                         
 -13   4  12          0.01          0.38         0.91 o                         
 -12   4  12         54.61         58.61         3.65 o                         
 -11   4  12          4.28          6.79         1.38 o                         
 -10   4  12          2.51          1.88         0.76 o                         
  -9   4  12          1.83          0.98         0.67 o                         
  -8   4  12        319.50        316.19         6.17 o                         
  -7   4  12         93.38         87.12         2.92 o                         
  -6   4  12          6.45          6.87         1.29 o                         
  -5   4  12        483.22        468.48         6.72 o                         
  -4   4  12        267.15        253.88         5.07 o                         
  -3   4  12         20.71         19.04         1.73 o                         
  -2   4  12         58.06         48.15         2.34 o                         
  -1   4  12         28.51         21.11         1.41 o                         
   0   4  12        397.98        375.45         6.05 o                         
   1   4  12        123.12        120.47         3.12 o                         
   2   4  12         58.48         49.07         2.12 o                         
   3   4  12         35.45         31.06         1.95 o                         
   4   4  12        247.57        252.56         5.55 o                         
   5   4  12        653.51        618.56        10.83 o                         
   6   4  12         45.07         40.11         2.82 o                         
   7   4  12         21.02         26.94         2.06 o                         
   8   4  12         70.29         66.80         2.88 o                         
   9   4  12         48.58         54.43         2.68 o                         
  10   4  12        440.79        502.05        10.31 o                         
  11   4  12          0.47          1.32         1.18 o                         
  12   4  12        133.22        131.11         6.13 o                         
 -11   5  12          1.61          2.09         0.93 o                         
 -10   5  12        328.64        350.86         7.20 o                         
  -9   5  12          4.86          4.32         1.69 o                         
  -8   5  12        118.13        127.18         3.86 o                         
  -7   5  12         42.48         41.11         2.97 o                         
  -6   5  12         70.02         74.49         4.03 o                         
  -5   5  12          2.36          2.06         0.88 o                         
  -4   5  12        176.36        183.92         5.06 o                         
  -3   5  12          0.49         -0.50         0.50 o                         
  -2   5  12          0.69          0.04         0.51 o                         
  -1   5  12         15.66         13.86         1.46 o                         
   0   5  12         21.27         18.96         1.73 o                         
   1   5  12         54.39         51.66         2.54 o                         
   2   5  12         58.98         46.10         2.87 o                         
   3   5  12        151.41        146.21         3.62 o                         
   4   5  12         19.51         27.29         4.26 o                         
   5   5  12         10.44          8.96         1.43 o                         
   6   5  12        143.43        144.77         4.39 o                         
   7   5  12          7.37          3.74         1.22 o                         
   8   5  12        616.55        702.63        11.51 o                         
   9   5  12         81.29         90.32         3.76 o                         
  10   5  12          0.61          0.41         0.79 o                         
  -9   6  12         26.09         22.78         2.00 o                         
  -8   6  12         23.97         24.63         2.46 o                         
  -7   6  12          0.07         -0.84         0.84 o                         
  -6   6  12          8.90          9.05         2.08 o                         
  -5   6  12          5.29          4.22         1.24 o                         
  -4   6  12         65.74         82.77         5.06 o                         
  -3   6  12         47.12         42.57         3.20 o                         
  -2   6  12        116.99        119.26         4.51 o                         
  -1   6  12          6.59          5.29         0.93 o                         
   0   6  12         19.00         21.34         1.99 o                         
   1   6  12          0.59          1.58         0.77 o                         
   2   6  12         11.16          6.67         1.44 o                         
   3   6  12          0.45          2.19         0.80 o                         
   4   6  12        150.75        154.04         4.42 o                         
   5   6  12         34.36         36.31         2.59 o                         
   6   6  12          0.32         -0.46         0.76 o                         
   7   6  12         58.95         67.40         4.30 o                         
   8   6  12        204.35        223.88         6.20 o                         
  -5   7  12         16.41         14.49         2.45 o                         
  -4   7  12         68.55         65.84         6.67 o                         
  -3   7  12          0.27          0.13         1.11 o                         
  -2   7  12         50.61         54.71         3.88 o                         
  -1   7  12         15.86         15.59         2.58 o                         
   0   7  12        162.35        166.93         5.93 o                         
   1   7  12        149.01        179.34         5.89 o                         
   2   7  12         20.46         17.99         1.83 o                         
   3   7  12        137.82        150.62         5.37 o                         
   4   7  12          1.15          0.95         0.82 o                         
 -15   0  13         28.84         20.47         4.26 o                         
 -13   0  13          0.65          0.50         1.39 o                         
 -11   0  13          1.38          1.36         1.06 o                         
  -9   0  13        608.01        607.45        13.64 o                         
  -7   0  13         19.37         16.03         1.94 o                         
  -5   0  13       1090.61       1035.16        17.29 o                         
  -3   0  13         32.22         37.28         1.62 o                         
  -1   0  13          6.43         12.70         0.99 o                         
   1   0  13          3.95          6.72         1.08 o                         
   3   0  13        239.37        240.45         5.63 o                         
   5   0  13         91.82         92.10         3.00 o                         
   7   0  13         40.71         23.19         2.07 o                         
   9   0  13          2.85          4.48         1.33 o                         
  11   0  13        287.17        290.79        10.17 o                         
  13   0  13        272.15        289.96        10.84 o                         
 -15   1  13          5.38          3.74         1.14 o                         
 -14   1  13          6.01          4.90         1.35 o                         
 -13   1  13          0.04         -0.81         0.81 o                         
 -12   1  13          1.48          2.57         0.65 o                         
 -11   1  13        254.64        242.03         5.54 o                         
 -10   1  13        281.19        253.43         5.10 o                         
  -9   1  13         57.41         48.90         2.01 o                         
  -8   1  13        224.95        204.29         4.09 o                         
  -7   1  13        494.36        487.14         7.09 o                         
  -6   1  13        629.01        656.02         8.63 o                         
  -5   1  13        718.20        699.50         7.73 o                         
  -4   1  13        158.74        164.48         3.13 o                         
  -3   1  13          1.17          0.94         0.27 o                         
  -2   1  13        331.28        322.64         4.20 o                         
  -1   1  13         10.24          8.12         0.63 o                         
   0   1  13          0.10          0.10         0.24 o                         
   1   1  13         62.55         75.27         1.76 o                         
   2   1  13        296.41        298.59         6.65 o                         
   3   1  13        427.90        438.38         7.51 o                         
   4   1  13        433.34        413.55         6.44 o                         
   5   1  13       1094.02       1048.87        11.71 o                         
   6   1  13        154.20        147.70         3.62 o                         
   7   1  13          3.75          2.87         0.71 o                         
   8   1  13         78.49         67.62         4.13 o                         
   9   1  13        351.79        352.01         6.72 o                         
  10   1  13          3.80          5.52         0.94 o                         
  11   1  13        388.37        382.11        16.05 o                         
  12   1  13         44.64         45.97         3.81 o                         
  13   1  13        151.45        147.58         5.25 o                         
  14   1  13        187.31        198.76         7.87 o                         
 -14   2  13         23.98         25.35         3.12 o                         
 -13   2  13         72.19         71.33         3.23 o                         
 -12   2  13         22.75         24.08         2.10 o                         
 -11   2  13         52.42         53.88         2.95 o                         
 -10   2  13          6.61         11.32         1.21 o                         
  -9   2  13        423.79        408.72         7.56 o                         
  -8   2  13        224.28        242.26         5.60 o                         
  -7   2  13        184.39        185.50         3.91 o                         
  -6   2  13        879.17        864.31        10.05 o                         
  -5   2  13          0.75         -0.49         0.49 o                         
  -4   2  13         24.97         13.48         1.30 o                         
  -3   2  13        152.56        150.22         2.91 o                         
  -2   2  13         12.86          5.96         0.83 o                         
  -1   2  13         79.94         68.09         1.78 o                         
   0   2  13        764.77        775.61         8.19 o                         
   1   2  13        843.79        774.78         9.27 o                         
   2   2  13         38.12         34.32         1.62 o                         
   3   2  13        425.19        391.23         8.98 o                         
   4   2  13        578.91        524.34         8.65 o                         
   5   2  13        262.66        227.36         6.23 o                         
   6   2  13          4.85          3.97         0.94 o                         
   7   2  13        337.88        317.47         7.14 o                         
   8   2  13        191.11        194.80         5.48 o                         
   9   2  13        154.37        147.49         4.18 o                         
  10   2  13        487.01        522.93        21.15 o                         
  11   2  13        525.03        563.92         9.84 o                         
  12   2  13          1.04          0.95         1.04 o                         
  13   2  13        400.71        454.61        11.62 o                         
 -13   3  13          2.25          1.78         1.05 o                         
 -12   3  13        355.89        362.05        13.54 o                         
 -11   3  13         28.39         27.51         2.28 o                         
 -10   3  13         14.06         14.26         1.60 o                         
  -9   3  13        242.54        248.76         5.28 o                         
  -8   3  13        351.88        375.30         6.19 o                         
  -7   3  13        169.59        144.09         3.29 o                         
  -6   3  13         54.43         57.34         2.14 o                         
  -5   3  13       1013.89        949.71        13.73 o                         
  -4   3  13        249.40        260.54         4.59 o                         
  -3   3  13          0.73          0.26         0.69 o                         
  -2   3  13         26.98         31.58         1.89 o                         
  -1   3  13          0.84          0.18         0.33 o                         
   0   3  13          0.00          0.00         0.31 o                         
   1   3  13         73.82         72.89         2.16 o                         
   2   3  13        433.87        394.04        11.26 o                         
   3   3  13         82.23         75.81         5.13 o                         
   4   3  13        141.85        127.38         3.86 o                         
   5   3  13         50.45         37.60         4.63 o                         
   6   3  13          2.42          4.30         0.93 o                         
   7   3  13        175.82        167.48         3.90 o                         
   8   3  13        159.10        175.46         8.47 o                         
   9   3  13          2.79          2.55         1.08 o                         
  10   3  13         16.54         17.33         2.69 o                         
  11   3  13        256.64        254.49         8.30 o                         
  12   3  13          0.01         -0.40         1.04 o                         
 -12   4  13         52.31         49.37         3.64 o                         
 -11   4  13          0.74          1.18         0.97 o                         
 -10   4  13         35.56         34.97         2.40 o                         
  -9   4  13         31.44         35.96         3.33 o                         
  -8   4  13         64.37         63.70         2.76 o                         
  -7   4  13        230.78        231.78         5.02 o                         
  -6   4  13        102.21         99.00         3.27 o                         
  -5   4  13          0.06         -0.02         0.51 o                         
  -4   4  13         45.22         38.03         2.92 o                         
  -3   4  13         25.30         26.22         1.85 o                         
  -2   4  13        135.88        125.15         3.10 o                         
  -1   4  13         16.96         14.17         1.51 o                         
   0   4  13         20.63         20.29         1.55 o                         
   1   4  13         84.98         95.82         2.83 o                         
   2   4  13        423.85        428.99         6.80 o                         
   3   4  13        100.80         96.79         4.09 o                         
   4   4  13          1.95          1.30         0.72 o                         
   5   4  13         21.87         17.07         1.75 o                         
   6   4  13         30.69         28.51         2.14 o                         
   7   4  13          6.56          3.79         1.14 o                         
   8   4  13         38.07         30.41         2.15 o                         
   9   4  13        148.59        172.83         5.35 o                         
  10   4  13         55.77         50.51         4.37 o                         
  11   4  13         50.61         50.97         4.61 o                         
 -11   5  13        133.36        147.87         4.52 o                         
 -10   5  13          0.22          1.14         0.89 o                         
  -9   5  13         22.38         18.41         1.76 o                         
  -8   5  13          2.91          3.56         0.99 o                         
  -7   5  13         63.83         76.60         3.06 o                         
  -6   5  13         61.42         67.68         3.48 o                         
  -5   5  13         20.66         19.78         4.89 o                         
  -4   5  13         22.87         20.01         1.93 o                         
  -3   5  13         25.38         25.96         1.78 o                         
  -2   5  13         44.49         44.68         2.64 o                         
  -1   5  13         31.57         23.43         3.11 o                         
   0   5  13          0.43          0.49         0.76 o                         
   1   5  13         86.22         72.35         2.87 o                         
   2   5  13          4.97          1.97         0.73 o                         
   3   5  13        353.90        361.32         6.22 o                         
   4   5  13          1.31          1.66         0.86 o                         
   5   5  13          4.79          5.55         1.16 o                         
   6   5  13        142.94        160.70         4.67 o                         
   7   5  13         18.83         19.41         2.01 o                         
   8   5  13         72.83         71.25         3.40 o                         
   9   5  13        372.24        404.85         8.29 o                         
  10   5  13         43.72         46.02         3.06 o                         
  -8   6  13        175.31        180.35         5.82 o                         
  -7   6  13         16.17         11.59         1.75 o                         
  -6   6  13          0.18          1.36         1.48 o                         
  -5   6  13         81.62         76.32         4.83 o                         
  -4   6  13         70.83         69.89         5.23 o                         
  -3   6  13         32.18         32.17         4.18 o                         
  -2   6  13         45.27         33.89         3.43 o                         
  -1   6  13         52.29         54.74         3.57 o                         
   0   6  13          0.31         -0.67         0.67 o                         
   1   6  13          0.25          0.14         0.71 o                         
   2   6  13          4.12          3.02         0.91 o                         
   3   6  13        292.44        323.45         6.70 o                         
   4   6  13          4.00          4.69         1.72 o                         
   5   6  13         19.88         16.56         1.88 o                         
   6   6  13          3.17          1.17         1.00 o                         
   7   6  13          0.42          2.43         1.02 o                         
  -3   7  13          1.18          1.23         1.04 o                         
  -2   7  13        163.11        194.66         7.29 o                         
  -1   7  13         75.07         87.25         4.82 o                         
   0   7  13          1.54          1.69         1.11 o                         
   1   7  13         44.20         48.42         3.23 o                         
   2   7  13         39.60         39.62         2.92 o                         
 -14   0  14         85.68         93.36        10.13 o                         
 -12   0  14         66.84         58.92         4.25 o                         
 -10   0  14        409.06        408.64        10.85 o                         
  -8   0  14        139.71        141.22         5.42 o                         
  -6   0  14        622.95        613.51        11.19 o                         
  -4   0  14       2019.67       2123.89        53.11 o                         
  -2   0  14       1332.97       1284.14        19.48 o                         
   0   0  14          4.64          6.06         1.08 o                         
   2   0  14        265.61        233.93         5.48 o                         
   4   0  14        707.32        662.11        17.23 o                         
   6   0  14         52.82         44.58         3.11 o                         
   8   0  14        487.93        525.66        13.54 o                         
  10   0  14        430.90        471.55        13.56 o                         
  12   0  14        145.47        154.76         9.81 o                         
 -14   1  14          3.21          3.01         1.17 o                         
 -13   1  14          8.95          9.31         2.03 o                         
 -12   1  14        159.89        154.12         4.53 o                         
 -11   1  14          0.06         -0.33         0.63 o                         
 -10   1  14         24.10         23.22         1.85 o                         
  -9   1  14         24.55         25.60         1.94 o                         
  -8   1  14        544.20        525.58         8.68 o                         
  -7   1  14        253.22        231.59         4.98 o                         
  -6   1  14        244.58        257.85         4.59 o                         
  -5   1  14        489.06        495.21         6.47 o                         
  -4   1  14        750.37        751.56         8.89 o                         
  -3   1  14       1107.73       1102.87        10.94 o                         
  -2   1  14         45.83         45.68         1.33 o                         
  -1   1  14        112.30        110.29         2.36 o                         
   0   1  14        267.65        229.73         4.48 o                         
   1   1  14        167.73        147.68         2.77 o                         
   2   1  14       1003.62       1031.18        11.72 o                         
   3   1  14        288.65        272.10         8.87 o                         
   4   1  14         91.97         75.64         2.30 o                         
   5   1  14         40.79         39.75         1.87 o                         
   6   1  14        461.23        401.99         6.79 o                         
   7   1  14          5.49          4.88         0.93 o                         
   8   1  14          7.76          7.56         1.10 o                         
   9   1  14         70.43         63.66         3.20 o                         
  10   1  14        128.78        131.25         4.02 o                         
  11   1  14        249.17        242.08         6.59 o                         
  12   1  14        172.22        167.48         5.54 o                         
  13   1  14        402.09        440.20        11.80 o                         
 -14   2  14          0.14          0.07         0.98 o                         
 -13   2  14         12.45         10.10         1.43 o                         
 -12   2  14         96.54        101.89         3.72 o                         
 -11   2  14          1.73          2.17         0.81 o                         
 -10   2  14        185.78        180.18         4.77 o                         
  -9   2  14        582.86        593.86         9.85 o                         
  -8   2  14        177.96        206.65         4.81 o                         
  -7   2  14        294.58        262.45         4.54 o                         
  -6   2  14       2027.37       1998.72        20.14 o                         
  -5   2  14          9.38          7.11         0.79 o                         
  -4   2  14         89.44         78.76         3.25 o                         
  -3   2  14         82.33         83.19         2.82 o                         
  -2   2  14          4.93          2.63         0.51 o                         
  -1   2  14          2.34          1.45         0.64 o                         
   0   2  14        173.24        136.33         2.86 o                         
   1   2  14         16.34         26.71         1.45 o                         
   2   2  14        409.48        403.04         6.29 o                         
   3   2  14         80.41         76.97         2.79 o                         
   4   2  14        236.83        212.86         5.26 o                         
   5   2  14        243.02        244.90         6.66 o                         
   6   2  14        112.43         98.53         3.69 o                         
   7   2  14          9.53          6.61         1.22 o                         
   8   2  14         20.62         20.32         2.13 o                         
   9   2  14         22.46         24.20         2.48 o                         
  10   2  14        201.01        209.84         6.15 o                         
  11   2  14          0.41          0.21         0.71 o                         
  12   2  14          6.25          3.31         0.95 o                         
  13   2  14         70.73         78.49         4.52 o                         
 -13   3  14         90.27         89.23         3.74 o                         
 -12   3  14          0.11          0.22         0.77 o                         
 -11   3  14          0.58         -0.52         0.65 o                         
 -10   3  14         26.64         23.50         2.04 o                         
  -9   3  14         36.62         33.85         2.34 o                         
  -8   3  14         85.22         93.03         2.66 o                         
  -7   3  14        372.88        376.47         6.53 o                         
  -6   3  14        126.01        117.35         2.89 o                         
  -5   3  14        193.82        203.92         3.88 o                         
  -4   3  14        294.31        271.36         5.36 o                         
  -3   3  14        647.06        629.35         8.25 o                         
  -2   3  14        474.13        434.95         6.34 o                         
  -1   3  14        467.61        440.27         6.38 o                         
   0   3  14         17.98         19.80         1.25 o                         
   1   3  14         72.47         69.05         2.63 o                         
   2   3  14         17.62          9.10         1.04 o                         
   3   3  14         33.18         20.72         1.71 o                         
   4   3  14        639.32        623.57        19.77 o                         
   5   3  14         25.04         17.29         2.34 o                         
   6   3  14          0.03         -0.11         0.54 o                         
   7   3  14          6.27          9.74         1.55 o                         
   8   3  14          0.02         -0.54         0.85 o                         
   9   3  14         75.56         84.81         3.94 o                         
  10   3  14         14.20         17.57         2.19 o                         
  11   3  14        147.57        159.95         5.73 o                         
  12   3  14         22.61         18.57         2.80 o                         
 -12   4  14          3.98          2.65         0.98 o                         
 -11   4  14          1.17          3.41         1.14 o                         
 -10   4  14         13.39         15.71         1.63 o                         
  -9   4  14        215.70        225.72         6.03 o                         
  -8   4  14        129.49        129.29         3.77 o                         
  -7   4  14          0.34          1.85         1.03 o                         
  -6   4  14        241.00        228.22         5.36 o                         
  -5   4  14        165.19        149.18         5.11 o                         
  -4   4  14          1.39          1.01         0.53 o                         
  -3   4  14        186.48        180.87         3.94 o                         
  -2   4  14         69.92         61.48         2.17 o                         
  -1   4  14        138.83         96.99         3.38 o                         
   0   4  14          0.19          0.80         0.97 o                         
   1   4  14         14.66         13.51         1.32 o                         
   2   4  14        147.51        140.10         3.48 o                         
   3   4  14        131.69        125.80         3.91 o                         
   4   4  14         57.77         53.92         3.82 o                         
   5   4  14         88.79         92.84         3.50 o                         
   6   4  14          9.84          9.44         1.24 o                         
   7   4  14         76.47         72.78         4.21 o                         
   8   4  14          8.25          3.53         1.00 o                         
   9   4  14          0.78          1.08         1.17 o                         
  10   4  14         16.15         14.72         2.18 o                         
  11   4  14          0.28         -0.05         1.30 o                         
 -10   5  14         23.52         19.83         1.73 o                         
  -9   5  14         79.28         86.73         3.31 o                         
  -8   5  14         11.32         10.36         1.48 o                         
  -7   5  14         19.30         16.72         2.07 o                         
  -6   5  14         17.69         11.41         1.50 o                         
  -5   5  14         79.42         81.10         3.84 o                         
  -4   5  14         92.80         98.54         4.10 o                         
  -3   5  14         33.89         33.23         2.65 o                         
  -2   5  14          0.53          1.40         0.92 o                         
  -1   5  14          0.00          0.30         1.41 o                         
   0   5  14        101.32         86.72         3.19 o                         
   1   5  14        218.99        214.81         5.23 o                         
   2   5  14          6.11         11.64         1.62 o                         
   3   5  14          5.34          6.37         1.55 o                         
   4   5  14        444.76        469.69         8.93 o                         
   5   5  14        172.10        183.41         5.67 o                         
   6   5  14         92.29         88.11         3.59 o                         
   7   5  14          3.52          5.35         1.02 o                         
   8   5  14         57.54         54.99         3.29 o                         
   9   5  14          2.94          5.35         1.05 o                         
  -7   6  14         30.43         25.90         4.06 o                         
  -6   6  14          2.78          4.05         1.07 o                         
  -5   6  14         16.08         12.50         1.91 o                         
  -4   6  14        101.04        103.69         4.42 o                         
  -3   6  14          4.52          2.87         1.16 o                         
  -2   6  14        152.07        160.87         5.42 o                         
  -1   6  14          2.15          2.25         0.89 o                         
   0   6  14          9.57          6.65         1.69 o                         
   1   6  14         21.30         20.84         1.98 o                         
   2   6  14          3.68          2.30         0.92 o                         
   3   6  14         10.69         11.66         1.55 o                         
   4   6  14          2.11          3.50         1.47 o                         
   5   6  14         41.94         40.15         3.19 o                         
   6   6  14         25.41         22.11         3.42 o                         
 -13   0  15         32.72         33.88         5.33 o                         
 -11   0  15         80.23         85.49         4.67 o                         
  -9   0  15         44.83         42.60         8.74 o                         
  -7   0  15        242.45        238.70         7.23 o                         
  -5   0  15       2952.36       3046.69        50.04 o                         
  -3   0  15       1302.48       1218.28        32.73 o                         
  -1   0  15       3928.94       4043.39        65.57 o                         
   1   0  15        503.64        502.04        16.52 o                         
   3   0  15        717.22        667.90        15.23 o                         
   5   0  15       2220.20       2170.46        56.50 o                         
   7   0  15         62.99         71.21         5.12 o                         
   9   0  15         12.45          9.66         2.03 o                         
  11   0  15        200.68        217.32         8.91 o                         
  13   0  15       1850.78       1988.42        40.24 o                         
 -14   1  15          0.11          0.66         1.33 o                         
 -13   1  15         86.72         93.50         3.62 o                         
 -12   1  15         52.03         53.81         3.11 o                         
 -11   1  15         28.36         25.43         2.10 o                         
 -10   1  15          5.92          6.69         1.07 o                         
  -9   1  15        128.79        115.94         3.59 o                         
  -8   1  15          7.86          3.81         0.87 o                         
  -7   1  15        749.21        728.72        11.12 o                         
  -6   1  15        298.99        324.10         6.14 o                         
  -5   1  15        352.63        382.59         6.77 o                         
  -4   1  15         64.04         59.92         2.25 o                         
  -3   1  15          7.70          5.88         0.83 o                         
  -2   1  15        727.49        798.85         8.20 o                         
  -1   1  15        166.80        161.01         2.79 o                         
   0   1  15         65.87         52.41         1.46 o                         
   1   1  15       1279.18       1284.81        15.33 o                         
   2   1  15         94.05         89.53         2.47 o                         
   3   1  15        113.18        116.80         3.37 o                         
   4   1  15         89.54         65.85         2.68 o                         
   5   1  15         11.47          8.91         1.04 o                         
   6   1  15        147.13        139.98         4.26 o                         
   7   1  15          3.12          4.30         0.97 o                         
   8   1  15         32.37         31.11         2.19 o                         
   9   1  15        190.61        185.64         5.48 o                         
  10   1  15          8.82          8.89         1.54 o                         
  11   1  15        203.38        211.45         6.99 o                         
  12   1  15         76.06         85.68         4.00 o                         
  13   1  15         14.71         15.32         2.08 o                         
 -13   2  15          2.15          1.09         2.16 o                         
 -12   2  15          2.62          1.21         0.98 o                         
 -11   2  15         26.91         25.63         2.07 o                         
 -10   2  15         39.41         40.02         2.55 o                         
  -9   2  15         35.99         28.94         1.84 o                         
  -8   2  15          4.75          4.91         0.80 o                         
  -7   2  15         41.69         43.46         2.00 o                         
  -6   2  15         45.09         37.05         1.90 o                         
  -5   2  15        105.81         93.95         2.45 o                         
  -4   2  15        447.42        431.13         6.83 o                         
  -3   2  15         21.65         21.09         1.50 o                         
  -2   2  15          7.31          3.97         0.74 o                         
  -1   2  15        360.33        310.73         5.33 o                         
   0   2  15        187.42        176.58         3.64 o                         
   1   2  15         14.96          4.81         0.69 o                         
   2   2  15        875.86        802.75         9.85 o                         
   3   2  15        184.05        175.36         4.57 o                         
   4   2  15          0.47          0.28         0.69 o                         
   5   2  15         37.86         27.57         2.31 o                         
   6   2  15        239.87        243.13         6.20 o                         
   7   2  15         20.05         25.02         2.33 o                         
   8   2  15         18.16         15.49         1.90 o                         
   9   2  15         38.28         43.72         4.28 o                         
  10   2  15          3.00          1.77         0.97 o                         
  11   2  15          0.06          0.42         0.88 o                         
  12   2  15          9.33          7.05         1.61 o                         
 -13   3  15         16.92         18.78         2.06 o                         
 -12   3  15          1.08          1.48         0.90 o                         
 -11   3  15          0.64          1.72         0.81 o                         
 -10   3  15          0.89         -0.11         1.23 o                         
  -9   3  15          3.38          3.56         0.92 o                         
  -8   3  15          5.08          3.40         0.63 o                         
  -7   3  15         47.29         43.19         1.99 o                         
  -6   3  15         87.45         91.49         2.61 o                         
  -5   3  15         16.63          9.31         1.08 o                         
  -4   3  15         63.34         60.18         2.44 o                         
  -3   3  15       1079.03       1038.56        12.15 o                         
  -2   3  15         69.62         59.45         2.05 o                         
  -1   3  15        465.52        463.75         6.73 o                         
   0   3  15          6.94          8.06         1.62 o                         
   1   3  15        178.21        155.91         5.59 o                         
   2   3  15        109.79         93.04         3.12 o                         
   3   3  15         10.34         10.71         1.31 o                         
   4   3  15          0.01         -0.03         0.55 o                         
   5   3  15          9.38          8.32         1.30 o                         
   6   3  15          0.78          0.89         0.94 o                         
   7   3  15        135.97        136.09         4.91 o                         
   8   3  15         34.82         37.42         3.88 o                         
   9   3  15          5.95          6.33         1.58 o                         
  10   3  15        177.50        198.91         6.44 o                         
  11   3  15         35.49         32.58         3.19 o                         
 -11   4  15         87.96         87.94         3.66 o                         
 -10   4  15         37.81         34.96         2.60 o                         
  -9   4  15         12.65         15.97         1.61 o                         
  -8   4  15         48.25         41.33         2.35 o                         
  -7   4  15        504.59        520.19         9.89 o                         
  -6   4  15         37.83         36.51         3.65 o                         
  -5   4  15        385.39        375.71        10.63 o                         
  -4   4  15         12.50          7.53         1.03 o                         
  -3   4  15          6.65          6.15         0.85 o                         
  -2   4  15         96.42         83.30         2.98 o                         
  -1   4  15        138.68        124.75         4.38 o                         
   0   4  15        257.87        253.33         5.43 o                         
   1   4  15         37.70         36.27         2.17 o                         
   2   4  15         10.77          9.31         1.16 o                         
   3   4  15        222.32        213.84         5.33 o                         
   4   4  15        313.79        325.41         7.49 o                         
   5   4  15        588.89        607.51        11.15 o                         
   6   4  15          5.93          8.11         1.14 o                         
   7   4  15         57.06         48.32         5.26 o                         
   8   4  15          0.32         -0.26         1.03 o                         
   9   4  15          1.87          0.53         1.23 o                         
  10   4  15        108.89        116.53         5.04 o                         
  -9   5  15        142.65        146.76         5.12 o                         
  -8   5  15         57.69         63.77         3.76 o                         
  -7   5  15         36.44         31.74         3.01 o                         
  -6   5  15         24.53         21.04         2.15 o                         
  -5   5  15         47.47         53.18         3.63 o                         
  -4   5  15          2.88          0.58         0.72 o                         
  -3   5  15         15.85         16.87         1.84 o                         
  -2   5  15          0.97          2.33         0.78 o                         
  -1   5  15          8.71          8.45         1.36 o                         
   0   5  15        187.21        183.47         4.84 o                         
   1   5  15        201.08        202.95         5.12 o                         
   2   5  15          0.51          0.32         0.95 o                         
   3   5  15          7.48          6.59         1.25 o                         
   4   5  15         41.55         45.07         3.12 o                         
   5   5  15          0.20         -0.80         0.80 o                         
   6   5  15         38.18         38.46         2.71 o                         
   7   5  15          5.46          3.78         1.05 o                         
   8   5  15         19.91         21.18         2.05 o                         
  -6   6  15         30.35         37.38         3.03 o                         
  -5   6  15          5.51          5.05         1.38 o                         
  -4   6  15         24.27         22.46         2.44 o                         
  -3   6  15         15.25         12.25         3.19 o                         
  -2   6  15          2.42         -0.27         1.59 o                         
  -1   6  15        156.03        165.03         4.88 o                         
   0   6  15         13.16         14.87         1.87 o                         
   1   6  15         93.15         97.09         3.73 o                         
   2   6  15         75.20         82.60         4.48 o                         
   3   6  15         10.82          9.44         1.46 o                         
   4   6  15         16.10         18.90         2.44 o                         
   5   6  15         16.33         15.56         1.86 o                         
 -14   0  16          1.24          2.98         1.36 o                         
 -12   0  16         27.66         31.58         3.47 o                         
 -10   0  16         25.68         27.72         3.00 o                         
  -8   0  16         63.62         69.09         3.84 o                         
  -6   0  16         28.12         20.89         5.12 o                         
  -4   0  16       1497.40       1495.54        36.56 o                         
  -2   0  16         66.03         64.37         3.18 o                         
   0   0  16         14.01         20.64         2.40 o                         
   2   0  16         20.43         20.47         2.60 o                         
   4   0  16        410.42        394.79        10.72 o                         
   6   0  16         28.10         30.03         2.55 o                         
   8   0  16          6.79          8.41         1.84 o                         
  10   0  16        463.52        470.81        18.55 o                         
  12   0  16          6.75          3.24         1.69 o                         
 -13   1  16         17.67         18.19         2.05 o                         
 -12   1  16         67.54         70.02         3.08 o                         
 -11   1  16        137.16        144.39         4.34 o                         
 -10   1  16        150.73        155.90         5.10 o                         
  -9   1  16          9.94         10.58         1.35 o                         
  -8   1  16        103.77        112.78         3.63 o                         
  -7   1  16         21.98         21.41         1.82 o                         
  -6   1  16          4.65          4.20         1.13 o                         
  -5   1  16        136.23        125.63         4.46 o                         
  -4   1  16        300.36        282.41         5.49 o                         
  -3   1  16        608.64        637.08        11.38 o                         
  -2   1  16        272.17        270.46         5.76 o                         
  -1   1  16        567.10        567.16         7.26 o                         
   0   1  16       1327.81       1361.69        15.88 o                         
   1   1  16        614.04        640.07        10.20 o                         
   2   1  16        296.15        278.26         5.72 o                         
   3   1  16        191.42        180.61         4.46 o                         
   4   1  16        262.54        233.14         5.91 o                         
   5   1  16         22.33         20.44         2.61 o                         
   6   1  16          4.94          2.26         0.79 o                         
   7   1  16         17.60         16.63         1.80 o                         
   8   1  16          8.80          7.37         1.37 o                         
   9   1  16         98.08        105.93         4.18 o                         
  10   1  16         92.09         99.12         5.01 o                         
  11   1  16         67.45         73.98         3.88 o                         
  12   1  16        157.04        159.53         5.61 o                         
 -13   2  16         27.21         35.92         3.21 o                         
 -12   2  16         22.81         18.50         2.80 o                         
 -11   2  16          7.69          6.43         2.15 o                         
 -10   2  16          5.32          3.51         1.02 o                         
  -9   2  16         17.51         16.72         1.61 o                         
  -8   2  16          3.17          0.39         0.54 o                         
  -7   2  16         10.15          6.42         0.83 o                         
  -6   2  16        222.13        207.85         3.97 o                         
  -5   2  16         24.15         20.18         1.37 o                         
  -4   2  16        194.40        184.58         3.89 o                         
  -3   2  16          9.47          6.94         1.32 o                         
  -2   2  16        462.33        435.44        17.77 o                         
  -1   2  16        437.85        379.47         6.20 o                         
   0   2  16        108.70        111.02         3.64 o                         
   1   2  16        537.68        561.35         8.24 o                         
   2   2  16        133.22        164.07         4.34 o                         
   3   2  16        747.52        726.02        13.61 o                         
   4   2  16          5.06          2.73         0.97 o                         
   5   2  16         21.55         15.93         1.81 o                         
   6   2  16        133.45        127.76         4.43 o                         
   7   2  16          0.19         -0.19         0.64 o                         
   8   2  16          1.51          0.87         1.75 o                         
   9   2  16         21.73         26.03         2.58 o                         
  10   2  16         17.44         11.52         2.02 o                         
  11   2  16          8.64          6.69         1.52 o                         
  12   2  16          1.72          2.30         1.45 o                         
 -12   3  16         81.57         89.69         3.66 o                         
 -11   3  16         10.90         10.41         1.78 o                         
 -10   3  16         15.40         12.61         1.52 o                         
  -9   3  16         36.79         37.11         2.53 o                         
  -8   3  16          3.12          2.69         0.60 o                         
  -7   3  16         23.14         20.07         1.47 o                         
  -6   3  16         10.78         14.08         1.38 o                         
  -5   3  16        210.62        219.96         4.80 o                         
  -4   3  16          5.95          6.14         0.97 o                         
  -3   3  16         47.33         39.34         2.08 o                         
  -2   3  16        491.15        456.30         6.79 o                         
  -1   3  16        120.67         90.06         2.58 o                         
   0   3  16          0.01          2.43         0.54 o                         
   1   3  16          0.03          0.97         0.59 o                         
   2   3  16        147.41        150.38         6.49 o                         
   3   3  16         69.16         74.02         4.01 o                         
   4   3  16         53.91         52.84         3.38 o                         
   5   3  16         22.54         15.75         2.03 o                         
   6   3  16          8.34          8.04         1.59 o                         
   7   3  16          0.95          0.07         1.12 o                         
   8   3  16          0.25          0.44         0.99 o                         
   9   3  16        255.28        276.41         8.67 o                         
  10   3  16         81.01         74.05         5.74 o                         
  11   3  16         12.18         11.18         2.01 o                         
 -11   4  16         97.89        108.12         4.09 o                         
 -10   4  16         17.35         15.43         1.78 o                         
  -9   4  16         68.62         65.72         2.91 o                         
  -8   4  16         22.45         23.29         2.25 o                         
  -7   4  16          0.11         -0.69         0.69 o                         
  -6   4  16        292.36        310.09         7.11 o                         
  -5   4  16         32.58         35.12         2.28 o                         
  -4   4  16         39.68         41.17         2.30 o                         
  -3   4  16        174.45        140.99         3.71 o                         
  -2   4  16         48.98         46.60         2.25 o                         
  -1   4  16        173.91        174.92         5.25 o                         
   0   4  16        150.69        147.82         4.25 o                         
   1   4  16          0.90          1.42         1.18 o                         
   2   4  16          0.28          0.65         0.81 o                         
   3   4  16         57.94         56.52         3.51 o                         
   4   4  16         15.80         11.81         1.78 o                         
   5   4  16        178.38        200.24         6.70 o                         
   6   4  16        361.20        385.71         9.99 o                         
   7   4  16          8.72          6.39         1.71 o                         
   8   4  16         23.32         20.28         2.68 o                         
   9   4  16         15.96         16.24         2.42 o                         
  -9   5  16          0.44         -0.16         0.90 o                         
  -8   5  16         24.00         20.82         2.22 o                         
  -7   5  16          7.07          6.90         1.55 o                         
  -6   5  16        181.34        203.81         5.91 o                         
  -5   5  16          1.00          2.32         0.76 o                         
  -4   5  16        140.20        146.81         4.27 o                         
  -3   5  16          4.27          3.80         0.83 o                         
  -2   5  16         63.14         53.91         3.41 o                         
  -1   5  16         19.53         16.73         1.86 o                         
   0   5  16         23.41         22.08         2.16 o                         
   1   5  16         21.31         21.94         1.98 o                         
   2   5  16         71.78         61.42         3.65 o                         
   3   5  16        450.82        510.41         9.79 o                         
   4   5  16        144.36        148.33         4.84 o                         
   5   5  16         14.49         12.09         1.76 o                         
   6   5  16         48.06         46.94         3.07 o                         
   7   5  16         23.13         19.19         1.87 o                         
  -5   6  16          1.08          2.03         2.19 o                         
  -4   6  16         84.21         85.22         4.31 o                         
  -3   6  16          3.29          1.86         1.74 o                         
  -2   6  16         98.12        105.84         3.87 o                         
  -1   6  16         28.27         28.02         2.80 o                         
   0   6  16         20.59         19.45         1.95 o                         
   1   6  16         95.89        112.93         3.88 o                         
   2   6  16          0.26         -0.20         0.85 o                         
   3   6  16         12.36         13.74         2.89 o                         
   4   6  16         10.42         11.65         1.77 o                         
 -13   0  17          7.66          5.14         2.24 o                         
 -11   0  17        182.38        193.17        10.55 o                         
  -9   0  17         54.63         49.48         4.58 o                         
  -7   0  17          2.13          0.13         0.71 o                         
  -5   0  17          0.15          1.14         0.67 o                         
  -3   0  17        590.50        667.81        14.22 o                         
  -1   0  17       4671.41       4761.00        77.01 o                         
   1   0  17         41.62         33.74         3.52 o                         
   3   0  17         70.76         63.71         3.84 o                         
   5   0  17         54.40         56.57         3.97 o                         
   7   0  17         12.28         14.22         2.50 o                         
   9   0  17          0.99         -0.66         2.13 o                         
  11   0  17        254.31        249.69         9.84 o                         
 -13   1  17        187.26        192.05         6.88 o                         
 -12   1  17          9.41          7.54         1.28 o                         
 -11   1  17        117.58        125.65         4.15 o                         
 -10   1  17         19.41         19.84         1.85 o                         
  -9   1  17         22.51         20.25         1.80 o                         
  -8   1  17          1.55          0.96         0.64 o                         
  -7   1  17         11.14          7.61         1.11 o                         
  -6   1  17         56.78         58.17         2.89 o                         
  -5   1  17         31.81         28.55         2.23 o                         
  -4   1  17         73.84         62.77         3.19 o                         
  -3   1  17        379.41        381.99         8.03 o                         
  -2   1  17        167.41        144.79         5.72 o                         
  -1   1  17       2450.66       2546.82        35.17 o                         
   0   1  17         16.76         19.08         1.88 o                         
   1   1  17         51.22         58.94         3.20 o                         
   2   1  17        718.54        665.66         9.63 o                         
   3   1  17        561.69        548.14         8.64 o                         
   4   1  17         34.26         30.12         2.05 o                         
   5   1  17        119.63        110.85         5.29 o                         
   6   1  17          6.88          6.15         1.21 o                         
   7   1  17          8.04         10.27         1.51 o                         
   8   1  17          1.00         -1.04         1.10 o                         
   9   1  17        231.68        217.89         6.21 o                         
  10   1  17         11.37         11.09         2.10 o                         
  11   1  17         51.93         49.39         4.42 o                         
 -12   2  17         65.27         77.03         3.92 o                         
 -11   2  17        126.06        126.82         4.17 o                         
 -10   2  17         16.26         13.97         1.57 o                         
  -9   2  17         26.62         24.14         1.98 o                         
  -8   2  17        150.98        158.13         4.39 o                         
  -7   2  17        169.07        174.82         4.56 o                         
  -6   2  17         76.87         77.97         2.47 o                         
  -5   2  17         59.18         64.77         2.38 o                         
  -4   2  17          0.28         -0.25         0.47 o                         
  -3   2  17         13.69          8.01         1.21 o                         
  -2   2  17          1.59          0.05         0.39 o                         
  -1   2  17        295.76        303.60         5.07 o                         
   0   2  17         21.59         19.07         1.54 o                         
   1   2  17       1869.18       1920.14        24.32 o                         
   2   2  17         88.45         67.82         2.88 o                         
   3   2  17          1.93          3.03         1.03 o                         
   4   2  17        197.77        186.67         5.93 o                         
   5   2  17        310.16        306.03         7.97 o                         
   6   2  17          0.28         -0.43         0.71 o                         
   7   2  17          2.03          3.10         1.08 o                         
   8   2  17          1.03          0.89         0.95 o                         
   9   2  17         85.83         97.56         4.70 o                         
  10   2  17          1.52          1.15         1.03 o                         
  11   2  17          2.18          1.09         1.13 o                         
 -11   3  17          0.13         -0.16         0.98 o                         
 -10   3  17          5.58          1.86         1.31 o                         
  -9   3  17          6.63          6.61         1.09 o                         
  -8   3  17          2.07          1.24         0.57 o                         
  -7   3  17        169.83        169.02         4.86 o                         
  -6   3  17         18.78         15.95         1.74 o                         
  -5   3  17        177.12        164.82         4.18 o                         
  -4   3  17        407.91        400.49         6.41 o                         
  -3   3  17         72.58         55.77         2.50 o                         
  -2   3  17        164.27        173.45         3.83 o                         
  -1   3  17        346.76        331.93         6.20 o                         
   0   3  17         27.92         32.77         1.94 o                         
   1   3  17          3.49          2.92         1.41 o                         
   2   3  17         37.80         35.15         3.54 o                         
   3   3  17          0.03          0.42         0.85 o                         
   4   3  17        188.65        194.09         8.06 o                         
   5   3  17         94.02         82.47         6.84 o                         
   6   3  17         78.51         76.69         4.39 o                         
   7   3  17         31.60         31.88         2.94 o                         
   8   3  17          5.49          4.06         1.36 o                         
   9   3  17          0.79         -1.04         2.46 o                         
  10   3  17        437.05        478.78        10.93 o                         
 -10   4  17          2.14          1.13         0.75 o                         
  -9   4  17          0.89         -0.86         1.00 o                         
  -8   4  17          0.13          0.28         0.94 o                         
  -7   4  17         48.47         43.83         3.06 o                         
  -6   4  17         39.29         43.04         2.80 o                         
  -5   4  17         26.54         20.70         1.63 o                         
  -4   4  17          4.85          3.78         0.78 o                         
  -3   4  17         12.83         11.50         1.23 o                         
  -2   4  17         45.15         33.46         2.50 o                         
  -1   4  17         27.49         23.16         1.92 o                         
   0   4  17         28.68         20.74         2.21 o                         
   1   4  17        294.31        307.37         7.01 o                         
   2   4  17         91.29         85.50         4.11 o                         
   3   4  17         58.00         62.16         4.23 o                         
   4   4  17          7.05          3.11         0.97 o                         
   5   4  17        119.97        124.71         5.65 o                         
   6   4  17         13.66          7.69         2.37 o                         
   7   4  17         46.29         41.61         3.55 o                         
   8   4  17        107.37        115.38         7.69 o                         
   9   4  17         29.65         37.49         3.44 o                         
  -8   5  17         25.41         23.86         2.44 o                         
  -7   5  17          6.23          8.87         2.01 o                         
  -6   5  17         20.99         25.93         2.67 o                         
  -5   5  17         12.41         14.23         1.61 o                         
  -4   5  17         15.46         13.25         1.93 o                         
  -3   5  17          2.88          0.55         0.75 o                         
  -2   5  17         36.08         39.11         2.68 o                         
  -1   5  17          0.46         -0.25         1.33 o                         
   0   5  17         51.14         42.57         5.03 o                         
   1   5  17        260.00        293.02        13.97 o                         
   2   5  17         53.15         49.76         7.48 o                         
   3   5  17         16.77         15.52         2.01 o                         
   4   5  17         10.26         11.19         1.67 o                         
   5   5  17          3.91          2.64         1.05 o                         
   6   5  17        153.25        151.80         4.75 o                         
  -3   6  17        152.92        159.53         6.78 o                         
  -2   6  17         37.96         41.09         3.41 o                         
  -1   6  17         22.93         26.46         2.33 o                         
   0   6  17         63.39         70.69         7.75 o                         
   1   6  17        108.81        123.11         4.86 o                         
   2   6  17        127.67        137.06         5.35 o                         
 -12   0  18        104.20        114.72         5.79 o                         
 -10   0  18          0.64         -0.97         0.97 o                         
  -8   0  18          5.93          4.58         1.36 o                         
  -6   0  18         81.75         66.23         3.73 o                         
  -4   0  18        280.90        309.36         8.64 o                         
  -2   0  18         89.11        109.35         6.82 o                         
   0   0  18          5.93          8.95         1.88 o                         
   2   0  18        505.76        537.00        22.80 o                         
   4   0  18        187.91        191.05         8.74 o                         
   6   0  18        490.68        455.46        18.87 o                         
   8   0  18          8.16          1.92         2.77 o                         
  10   0  18        174.78        193.66         8.45 o                         
 -12   1  18         95.09         94.06         4.39 o                         
 -11   1  18        133.27        143.73         4.51 o                         
 -10   1  18         16.62         17.21         1.77 o                         
  -9   1  18          9.34          6.02         1.08 o                         
  -8   1  18          0.84          1.24         0.73 o                         
  -7   1  18        112.00        115.69         3.64 o                         
  -6   1  18         66.89         57.51         2.51 o                         
  -5   1  18         24.81         24.89         1.94 o                         
  -4   1  18        118.42        117.63         4.14 o                         
  -3   1  18         79.50         77.46         3.23 o                         
  -2   1  18         30.83         32.43         2.20 o                         
  -1   1  18          2.06          6.53         1.33 o                         
   0   1  18         81.89         69.57         5.63 o                         
   1   1  18        614.54        617.53        12.71 o                         
   2   1  18        449.45        454.32         9.78 o                         
   3   1  18        333.53        328.72         6.40 o                         
   4   1  18          0.01          0.57         0.56 o                         
   5   1  18        143.78        112.81         6.17 o                         
   6   1  18          3.97          4.16         1.35 o                         
   7   1  18         78.77         84.24         3.63 o                         
   8   1  18          3.14          4.34         1.09 o                         
   9   1  18          7.73          9.83         2.02 o                         
  10   1  18         13.79         20.55         2.81 o                         
  11   1  18         40.33         39.50         4.08 o                         
 -12   2  18         20.73         27.36         2.81 o                         
 -11   2  18         54.14         63.34         4.19 o                         
 -10   2  18          2.95          1.81         0.97 o                         
  -9   2  18         16.72         14.94         1.59 o                         
  -8   2  18         35.87         35.41         2.45 o                         
  -7   2  18        113.61        108.66         3.53 o                         
  -6   2  18        207.62        197.76         6.00 o                         
  -5   2  18          6.06          3.58         1.57 o                         
  -4   2  18        199.04        210.39         9.80 o                         
  -3   2  18         80.56         84.38         3.01 o                         
  -2   2  18         30.06         22.53         2.33 o                         
  -1   2  18          0.79         -0.18         0.52 o                         
   0   2  18          0.73          0.98         0.42 o                         
   1   2  18        261.67        249.46         6.16 o                         
   2   2  18        409.71        398.47         9.11 o                         
   3   2  18        248.71        246.87         7.00 o                         
   4   2  18        216.25        197.51         5.59 o                         
   5   2  18         55.18         54.24         3.54 o                         
   6   2  18         11.10          9.97         1.99 o                         
   7   2  18        202.55        206.92         6.15 o                         
   8   2  18          0.87          1.75         1.11 o                         
   9   2  18         13.73         13.58         1.92 o                         
  10   2  18         11.41          6.59         1.66 o                         
 -11   3  18          5.35          4.79         1.30 o                         
 -10   3  18          0.38         -0.79         0.79 o                         
  -9   3  18         71.11         67.50         3.23 o                         
  -8   3  18          3.90          3.29         0.88 o                         
  -7   3  18          0.74          1.90         0.67 o                         
  -6   3  18          1.00          0.78         0.90 o                         
  -5   3  18          0.80          1.72         0.91 o                         
  -4   3  18        108.34        109.38         3.10 o                         
  -3   3  18          0.07         -0.13         0.67 o                         
  -2   3  18          8.89          5.05         0.89 o                         
  -1   3  18         94.18         91.26         2.83 o                         
   0   3  18         23.85         15.78         1.35 o                         
   1   3  18          2.06         -0.19         0.60 o                         
   2   3  18         33.82         39.22         2.76 o                         
   3   3  18         32.98         34.00         2.89 o                         
   4   3  18        255.56        254.77         7.68 o                         
   5   3  18          3.26          2.38         1.17 o                         
   6   3  18         21.90         24.76         2.71 o                         
   7   3  18        225.36        242.98         7.04 o                         
   8   3  18        106.68        118.37         6.50 o                         
   9   3  18        141.91        155.56         5.81 o                         
  -9   4  18         24.12         22.98         2.62 o                         
  -8   4  18        181.39        182.76         5.53 o                         
  -7   4  18          5.15          2.94         0.83 o                         
  -6   4  18         14.45         14.16         2.17 o                         
  -5   4  18          3.44          2.86         0.72 o                         
  -4   4  18          7.72          6.62         1.00 o                         
  -3   4  18         71.11         61.24         2.56 o                         
  -2   4  18          5.91          4.58         0.77 o                         
  -1   4  18        100.81         88.40         5.27 o                         
   0   4  18        133.10        125.94         4.23 o                         
   1   4  18         65.38         67.09         3.10 o                         
   2   4  18          6.33          6.78         1.58 o                         
   3   4  18        184.83        204.52         7.56 o                         
   4   4  18         49.57         53.32         3.06 o                         
   5   4  18          8.39          4.91         2.31 o                         
   6   4  18          0.05         -1.02         1.02 o                         
   7   4  18         71.54         80.60        13.43 o                         
   8   4  18        208.13        230.81         7.36 o                         
  -7   5  18         13.43         11.38         1.95 o                         
  -6   5  18          0.04         -0.29         1.03 o                         
  -5   5  18         46.45         51.26         3.26 o                         
  -4   5  18          0.04         -0.30         1.16 o                         
  -3   5  18         31.49         26.32         3.72 o                         
  -2   5  18         26.51         23.03         2.07 o                         
  -1   5  18         24.68         21.16         1.96 o                         
   0   5  18          0.96          2.05         0.94 o                         
   1   5  18        472.65        522.94         9.63 o                         
   2   5  18         37.05         49.43         4.40 o                         
   3   5  18         11.99         10.99         1.61 o                         
   4   5  18        143.40        155.37         5.10 o                         
   5   5  18         18.45         21.52         2.31 o                         
 -11   0  19        329.04        349.39        14.92 o                         
  -9   0  19         30.29         33.04         3.39 o                         
  -7   0  19        321.16        335.89         9.77 o                         
  -5   0  19         31.20         26.20         4.69 o                         
  -3   0  19        328.28        299.30         9.62 o                         
  -1   0  19          0.19          1.31         1.12 o                         
   1   0  19        292.59        269.64         8.83 o                         
   3   0  19        202.94        179.18        10.55 o                         
   5   0  19          3.89          5.01         1.50 o                         
   7   0  19        282.65        275.01        15.78 o                         
   9   0  19         25.76         18.76         5.12 o                         
 -11   1  19         17.51         18.61         1.94 o                         
 -10   1  19        141.03        145.91         4.54 o                         
  -9   1  19         19.05         18.56         1.88 o                         
  -8   1  19         98.27        104.69         3.62 o                         
  -7   1  19        141.01        129.92         3.94 o                         
  -6   1  19          0.07         -0.34         0.58 o                         
  -5   1  19         15.19         14.29         1.79 o                         
  -4   1  19        305.29        320.76         9.92 o                         
  -3   1  19         83.56         78.42         7.23 o                         
  -2   1  19          0.19         -0.64         0.64 o                         
  -1   1  19         65.95         56.86         4.46 o                         
   0   1  19         65.43         68.22         4.52 o                         
   1   1  19          8.41         10.70         1.41 o                         
   2   1  19         77.42         71.99         3.12 o                         
   3   1  19        238.01        224.08         5.75 o                         
   4   1  19        166.66        162.31         4.87 o                         
   5   1  19         37.89         34.96         3.31 o                         
   6   1  19         93.04         91.77         4.69 o                         
   7   1  19          0.19         -0.42         0.75 o                         
   8   1  19         16.81         14.00         1.89 o                         
   9   1  19          7.44          4.82         1.14 o                         
  10   1  19          2.08          1.70         1.41 o                         
 -11   2  19         47.01         43.71         2.91 o                         
 -10   2  19         55.83         56.59         3.12 o                         
  -9   2  19         41.33         37.70         2.59 o                         
  -8   2  19         29.12         23.94         2.02 o                         
  -7   2  19         53.07         45.06         3.27 o                         
  -6   2  19         90.32         95.21         4.02 o                         
  -5   2  19        239.66        249.51         7.72 o                         
  -4   2  19        110.49        101.14         4.06 o                         
  -3   2  19         21.20         16.11         2.22 o                         
  -2   2  19         31.70         36.97         2.83 o                         
  -1   2  19          0.57         -1.20         1.20 o                         
   0   2  19         70.25         79.34         3.86 o                         
   1   2  19         24.56         18.83         2.01 o                         
   2   2  19        125.03        114.18         7.47 o                         
   3   2  19        240.51        238.08         9.76 o                         
   4   2  19        198.44        195.72         6.40 o                         
   5   2  19         51.99         52.32         3.55 o                         
   6   2  19        197.13        189.89         6.04 o                         
   7   2  19        118.02        124.45         4.77 o                         
   8   2  19        222.29        226.98         6.73 o                         
   9   2  19         97.53        109.09         4.74 o                         
 -10   3  19         54.25         63.26         3.72 o                         
  -9   3  19          8.17          6.74         1.28 o                         
  -8   3  19        125.03        132.19         6.33 o                         
  -7   3  19        205.02        210.01         5.36 o                         
  -6   3  19         10.64          8.13         0.94 o                         
  -5   3  19        375.28        403.94         7.32 o                         
  -4   3  19        132.81        119.75         4.52 o                         
  -3   3  19         15.86         12.23         1.70 o                         
  -2   3  19         44.03         42.19         2.39 o                         
  -1   3  19         17.47         15.28         1.65 o                         
   0   3  19          3.13          2.22         0.63 o                         
   1   3  19          4.31          7.35         1.17 o                         
   2   3  19         31.99         33.40         4.71 o                         
   3   3  19        193.68         83.36        11.09 o                         
   4   3  19        387.03        409.91        10.42 o                         
   5   3  19        197.06        194.02         6.07 o                         
   6   3  19        103.28        111.37         4.74 o                         
   7   3  19         51.00         50.80         6.06 o                         
   8   3  19         96.04        103.67         4.79 o                         
  -8   4  19         42.06         38.19         3.00 o                         
  -7   4  19         22.26         22.28         1.94 o                         
  -6   4  19          0.07          0.08         0.67 o                         
  -5   4  19          0.00         -0.54         0.54 o                         
  -4   4  19         71.88         81.17         2.83 o                         
  -3   4  19          1.52          2.37         0.68 o                         
  -2   4  19         41.15         38.09         2.74 o                         
  -1   4  19         24.17         28.42         2.41 o                         
   0   4  19          1.50          0.14         0.92 o                         
   1   4  19          3.18          3.29         1.16 o                         
   2   4  19         59.91         56.25         3.75 o                         
   3   4  19         15.35         16.06         1.99 o                         
   4   4  19          4.07          3.96         2.06 o                         
   5   4  19        137.69        144.48         6.19 o                         
   6   4  19          0.32          0.73         1.26 o                         
   7   4  19        105.25        105.42         5.90 o                         
  -5   5  19         31.94         32.08         2.25 o                         
  -4   5  19         20.22         19.22         2.63 o                         
  -3   5  19          5.42          4.64         1.03 o                         
  -2   5  19          7.26          6.61         1.36 o                         
  -1   5  19         40.16         37.84         4.85 o                         
   0   5  19         82.86         95.01         7.73 o                         
   1   5  19         68.25         65.77         3.80 o                         
   2   5  19        111.74        111.71         5.72 o                         
   3   5  19          2.49          0.73         1.08 o                         
 -10   0  20        297.61        340.28        10.67 o                         
  -8   0  20         72.72         90.28         4.80 o                         
  -6   0  20         17.99         15.62         2.30 o                         
  -4   0  20        414.34        432.32        16.84 o                         
   0   0  20        380.63        419.34        11.88 o                         
   2   0  20          0.84          0.91         1.10 o                         
   4   0  20         15.41         12.82         2.56 o                         
   6   0  20        444.16        418.42        13.11 o                         
   8   0  20          0.52          1.49         2.77 o                         
 -11   1  20        140.56        151.57         4.82 o                         
 -10   1  20          1.19          0.07         0.89 o                         
  -9   1  20         12.42          8.49         1.27 o                         
  -8   1  20         10.75          9.54         1.42 o                         
  -7   1  20        222.42        235.14         6.25 o                         
  -6   1  20         11.48         10.61         2.73 o                         
  -5   1  20         64.11         70.23         5.15 o                         
  -4   1  20         55.04         56.57         3.35 o                         
  -3   1  20         77.14         77.81         5.54 o                         
  -2   1  20         59.59         65.08         4.97 o                         
  -1   1  20          8.19          5.87         1.13 o                         
   0   1  20          6.74          6.75         1.27 o                         
   1   1  20        338.83        337.36         7.37 o                         
   2   1  20         26.07         23.92         2.26 o                         
   3   1  20         61.46         62.17         3.19 o                         
   4   1  20         64.10         49.46         3.26 o                         
   5   1  20          2.42          1.21         1.14 o                         
   6   1  20         61.01         63.04         5.51 o                         
   7   1  20        232.21        218.06         7.72 o                         
   8   1  20         55.24         46.27         3.53 o                         
   9   1  20         20.29         21.12         2.78 o                         
 -10   2  20          0.14          0.10         0.78 o                         
  -9   2  20         24.52         21.85         2.03 o                         
  -8   2  20         72.54         71.64         3.69 o                         
  -7   2  20         44.70         40.34         3.25 o                         
  -6   2  20        245.84        260.53         7.18 o                         
  -5   2  20        148.06        150.07         6.18 o                         
  -4   2  20          1.43          2.83         1.38 o                         
  -3   2  20         31.07         20.48         2.10 o                         
  -2   2  20          0.02          0.29         0.68 o                         
  -1   2  20        271.11        281.32         8.96 o                         
   0   2  20         10.62          8.88         1.43 o                         
   1   2  20         65.42         70.06         3.99 o                         
   2   2  20        493.46        486.77         9.33 o                         
   3   2  20        143.20        153.31         6.10 o                         
   4   2  20         24.73         28.19         2.58 o                         
   5   2  20        326.86        325.60         9.94 o                         
   6   2  20          6.09         15.33         2.07 o                         
   7   2  20          0.52          1.39         1.28 o                         
   8   2  20         18.04         19.57         2.35 o                         
  -9   3  20        111.68        124.12         5.04 o                         
  -8   3  20          1.86         -0.86         0.86 o                         
  -7   3  20         18.78         21.36         3.73 o                         
  -6   3  20         56.01         61.84         4.08 o                         
  -5   3  20        121.58        134.78         5.04 o                         
  -4   3  20          8.69          8.33         1.68 o                         
  -3   3  20        116.69        116.89         3.89 o                         
  -2   3  20        193.56        219.99         6.06 o                         
  -1   3  20         87.37         80.24         2.87 o                         
   0   3  20          0.06         -0.58         0.59 o                         
   1   3  20          1.24          0.22         0.76 o                         
   2   3  20         34.68         29.06         2.69 o                         
   3   3  20          0.00          0.78         1.02 o                         
   4   3  20        262.67        272.26         8.32 o                         
   5   3  20         24.86         25.38         2.60 o                         
   6   3  20        255.05        249.43         7.26 o                         
   7   3  20        393.08        424.26        10.12 o                         
  -7   4  20          3.14          0.86         0.69 o                         
  -6   4  20         17.79         22.82         2.16 o                         
  -5   4  20          3.34          4.77         0.89 o                         
  -4   4  20        206.05        213.63         4.84 o                         
  -3   4  20         71.34         63.39         3.00 o                         
  -2   4  20          6.38          6.49         1.18 o                         
  -1   4  20          0.60          0.13         0.68 o                         
   0   4  20          1.54         -0.09         0.97 o                         
   1   4  20         63.22         63.31         6.65 o                         
   2   4  20          2.33          2.84         1.72 o                         
   3   4  20          0.11          1.92         1.12 o                         
   4   4  20         75.97         78.37         4.45 o                         
   5   4  20          2.18          3.39         1.30 o                         
  -2   5  20         32.25         38.70         3.07 o                         
  -1   5  20         33.90         32.56         2.76 o                         
   0   5  20          4.56          8.12         1.57 o                         
   1   5  20         92.65        111.13         6.30 o                         
  -9   0  21          4.12          2.80         1.33 o                         
  -7   0  21         16.68         20.43         2.70 o                         
  -5   0  21        107.30         98.92         7.46 o                         
  -3   0  21         18.20         23.24         4.05 o                         
  -1   0  21         29.73         22.20         5.01 o                         
   1   0  21        545.70        572.19        15.02 o                         
   3   0  21          1.11         -1.42         2.66 o                         
   5   0  21          1.42          0.12         1.29 o                         
   7   0  21          0.98          1.07         2.98 o                         
 -10   1  21         77.66         83.46         3.51 o                         
  -9   1  21          9.35          9.66         1.40 o                         
  -8   1  21        225.93        236.11         5.88 o                         
  -7   1  21         59.53         66.70         3.72 o                         
  -6   1  21         74.99         70.69         3.50 o                         
  -5   1  21          0.27         -0.65         0.65 o                         
  -4   1  21          2.59          2.45         1.21 o                         
  -3   1  21         13.54          9.66         1.84 o                         
  -2   1  21        111.71        108.09         7.08 o                         
  -1   1  21        131.08        124.40         4.37 o                         
   0   1  21         44.44         47.62         5.46 o                         
   1   1  21         42.46         47.07         3.18 o                         
   2   1  21         76.59         72.96         3.62 o                         
   3   1  21          0.04          3.06         1.37 o                         
   4   1  21        215.22        212.95         6.04 o                         
   5   1  21        183.94        198.00         7.27 o                         
   6   1  21          2.49          1.36         1.31 o                         
   7   1  21         14.84         16.72         2.89 o                         
   8   1  21         46.03         43.33         4.14 o                         
  -9   2  21          4.65          4.11         1.27 o                         
  -8   2  21        124.22        141.11         5.42 o                         
  -7   2  21          5.15          4.35         1.48 o                         
  -6   2  21        271.04        307.49         8.16 o                         
  -5   2  21          0.05          0.33         0.77 o                         
  -4   2  21         21.79         22.31         2.33 o                         
  -3   2  21        101.74        116.44         4.51 o                         
  -2   2  21          2.50          2.29         1.08 o                         
  -1   2  21         81.56         81.27         4.21 o                         
   0   2  21         20.64         20.27         2.38 o                         
   1   2  21         66.43         69.15         4.15 o                         
   2   2  21         13.12         12.29         2.30 o                         
   3   2  21        187.33        197.13         7.10 o                         
   4   2  21          0.00         -0.10         1.73 o                         
   5   2  21        469.82        465.39        10.59 o                         
   6   2  21        132.26        131.69         4.99 o                         
   7   2  21         30.38         35.46         3.50 o                         
  -8   3  21        103.48        109.84         5.71 o                         
  -7   3  21          9.19          7.11         1.41 o                         
  -6   3  21         14.20         13.55         3.20 o                         
  -5   3  21        151.65        158.38         5.58 o                         
  -4   3  21          0.77          1.17         0.88 o                         
  -3   3  21         10.51         10.55         1.97 o                         
  -2   3  21         60.03         66.24         4.15 o                         
  -1   3  21          0.25         -0.52         0.52 o                         
   0   3  21          3.33          0.93         1.42 o                         
   1   3  21         11.46         12.70         2.16 o                         
   2   3  21         41.69         42.46         4.28 o                         
   3   3  21         85.89         86.59         6.14 o                         
   4   3  21        171.33        182.99         6.04 o                         
   5   3  21         23.61         18.01         2.26 o                         
   6   3  21         77.24         79.06         4.65 o                         
  -5   4  21         48.08         45.77         2.77 o                         
  -4   4  21         18.10         13.20         1.43 o                         
  -3   4  21         63.51         65.94         3.50 o                         
  -2   4  21         34.12         33.15         2.54 o                         
  -1   4  21         39.47         39.80         3.32 o                         
   0   4  21          3.74          6.95         1.13 o                         
   1   4  21         51.04         55.19         5.35 o                         
   2   4  21         86.38         98.44         5.39 o                         
   3   4  21         23.75         22.22         2.63 o                         
  -8   0  22        132.65        134.81         6.28 o                         
  -6   0  22         67.73         62.89         7.25 o                         
  -4   0  22          0.06         -1.07         1.28 o                         
   0   0  22          6.21          4.80         2.03 o                         
   2   0  22         29.93         28.32         3.58 o                         
   4   0  22        285.87        304.13        10.60 o                         
   6   0  22         12.38          8.62         4.48 o                         
  -9   1  22          7.55          8.27         1.20 o                         
  -8   1  22         14.29         14.66         2.06 o                         
  -7   1  22        100.51         98.59         4.39 o                         
  -6   1  22        203.82        222.25         6.74 o                         
  -5   1  22          7.51          7.36         1.81 o                         
  -4   1  22        136.47        140.45         6.48 o                         
  -3   1  22          0.02          1.53         1.00 o                         
  -2   1  22        295.13        312.89         8.36 o                         
  -1   1  22          0.25          0.79         0.90 o                         
   0   1  22        106.63        102.20         5.02 o                         
   1   1  22         77.44         75.65         3.58 o                         
   2   1  22          2.20          4.03         1.60 o                         
   3   1  22        241.11        252.55         6.73 o                         
   4   1  22         69.82         76.03         4.48 o                         
   5   1  22         14.91         12.64         2.33 o                         
   6   1  22         18.26         20.95         2.95 o                         
   7   1  22         19.54         14.40         2.42 o                         
  -8   2  22          0.00         -0.52         2.18 o                         
  -7   2  22         78.98         91.66         6.59 o                         
  -6   2  22          1.74          3.83         1.16 o                         
  -5   2  22          2.27          0.87         0.90 o                         
  -4   2  22         10.58         13.51         2.38 o                         
  -3   2  22          0.06         -0.03         1.02 o                         
  -2   2  22         26.83         20.61         3.03 o                         
  -1   2  22          2.50          4.80         1.46 o                         
   0   2  22         38.73         33.10         3.45 o                         
   1   2  22          0.49          0.27         1.37 o                         
   2   2  22         21.00         23.39         3.06 o                         
   3   2  22         43.09         37.76         3.95 o                         
   4   2  22          0.37          1.63         1.37 o                         
   5   2  22          7.53          4.66         1.69 o                         
   6   2  22          7.96          4.74         2.30 o                         
  -6   3  22          0.13         -0.02         1.36 o                         
  -5   3  22         40.28         37.32         3.91 o                         
  -4   3  22         19.28         14.84         2.37 o                         
  -3   3  22          3.91          2.30         0.96 o                         
  -2   3  22        105.18        107.84         4.46 o                         
  -1   3  22          0.15          2.58         1.09 o                         
   0   3  22         19.04         10.40         8.10 o                         
   1   3  22         89.47         95.85         8.07 o                         
   2   3  22        102.23        107.65         4.41 o                         
   3   3  22          8.95          7.27         2.15 o                         
   4   3  22        332.91        358.15         8.93 o                         
  -2   4  22         45.47         39.72         3.06 o                         
  -1   4  22          3.55          2.34         1.05 o                         
   0   4  22         46.05         38.40         4.25 o                         
  -7   0  23        312.65        348.54        16.20 o                         
  -5   0  23         34.36         33.69         5.54 o                         
  -3   0  23        544.28        597.11        21.96 o                         
  -1   0  23        257.64        254.08         9.38 o                         
   1   0  23        235.37        259.79         9.67 o                         
   3   0  23        121.24        127.47         6.71 o                         
   5   0  23         17.13         11.80         2.52 o                         
  -7   1  23         15.31         19.95         2.40 o                         
  -6   1  23          5.55         11.05         3.52 o                         
  -5   1  23          0.24          1.44         1.18 o                         
  -4   1  23         67.77         71.09         5.65 o                         
  -3   1  23        310.33        336.97        10.78 o                         
  -2   1  23         68.26         71.63         4.60 o                         
  -1   1  23          0.21          1.71         1.12 o                         
   0   1  23         33.32         36.06         2.79 o                         
   1   1  23          5.73          4.94         1.62 o                         
   2   1  23          3.35          2.23         1.10 o                         
   3   1  23         17.87         18.69         2.34 o                         
   4   1  23          0.66          1.18         1.27 o                         
   5   1  23         58.28         57.50         5.94 o                         
  -6   2  23        157.95        179.92         7.49 o                         
  -5   2  23         68.30         66.47         4.04 o                         
  -4   2  23         40.70         44.25         4.43 o                         
  -3   2  23         42.76         50.71         4.88 o                         
  -2   2  23         36.21         28.98         4.48 o                         
  -1   2  23         43.93         43.04         3.74 o                         
   0   2  23         26.14         22.53         2.63 o                         
   1   2  23         30.95         30.10         2.97 o                         
   2   2  23          0.97          0.35         1.12 o                         
   3   2  23         36.03         38.65         4.03 o                         
   4   2  23          3.89          2.40         1.67 o                         
  -4   3  23         11.04          7.35         2.09 o                         
  -3   3  23        115.33        123.42         7.68 o                         
  -2   3  23         19.84         19.87         4.96 o                         
  -1   3  23        210.66        200.93        22.79 o                         
   0   3  23         23.62         27.38         7.04 o                         
   1   3  23          1.66          2.20         1.72 o                         
   2   3  23         45.40         49.89         7.04 o                         
  -6   0  24         11.56          5.76         2.77 o                         
  -4   0  24         11.26         11.30         2.98 o                         
  -2   0  24         69.38         67.16         7.68 o                         
   0   0  24          1.17          0.77         1.42 o                         
   2   0  24          0.02          0.68         1.81 o                         
   4   0  24         58.18         50.43         9.27 o                         
  -5   1  24         41.99         34.42         3.99 o                         
  -4   1  24        133.20        138.30         8.95 o                         
  -3   1  24         25.56         26.03         3.39 o                         
  -2   1  24         17.08         18.84         3.16 o                         
  -1   1  24        341.50        347.31         9.39 o                         
   0   1  24        138.29        148.96         5.27 o                         
   1   1  24          0.03          0.63         0.92 o                         
   2   1  24         25.82         25.91         2.69 o                         
   3   1  24         10.98          8.82         1.62 o                         
  -4   2  24        114.26        117.71         6.33 o                         
  -3   2  24        214.24        250.00         9.33 o                         
  -2   2  24        287.64        322.81         9.21 o                         
  -1   2  24         34.96         32.95         3.13 o                         
   0   2  24        122.12        132.42         5.53 o                         
   1   2  24         14.25         13.35         2.64 o                         
   2   2  24        142.26        157.76         6.81 o                         
  -3   0  25          2.42          1.28         1.71 o                         
  -1   0  25          8.33          7.46         2.56 o                         
   1   0  25        443.29        499.28        15.08 o                         
  -1   1  25         12.45         15.25         2.17 o                         
                                                                                
