# Supplementary material for: Syntheses, crystal structures and Hirshfeld surface analyses of (3aR,4S,7R,7aS)-2-(perfluoro­pyridin-4-yl)-3a,4,7,7a-tetra­hydro-4,7-methano­iso­indole-1,3-dione and (3aR,4S,7R,7aS)-2-[(perfluoro­pyridin-4-yl)­oxy]-3a,4,7,7a-tetra­hydro-4,7-methano­iso­indole-1,3-dione
Source: Acta Crystallogr E Crystallogr Commun. 2019 Jul 12;75(Pt 8):1153–7. doi: 10.1107/S2056989019009769 (PMC6690472; doi:10.1107/S2056989019009769)
Supplement: Supplementary file 5 [file e-75-01153-IIsup5.cml]

<?xml version="1.0" ?>
<cml>
<molecule id="m1">
  <atomArray>
    <atom id="a1" elementType="C"
          x2="-3.9049999713897705" y2="3.0800338429711083" />
    <atom id="a2" elementType="C"
          x2="-5.238669312438029" y2="2.310016902412068" />
    <atom id="a3" elementType="C"
          x2="-5.238669312438029" y2="0.7699830212939869" />
    <atom id="a4" elementType="C"
          x2="-3.9049999713897705" y2="-3.391926505358356E-5" />
    <atom id="a5" elementType="C"
          x2="-2.571330630341512" y2="0.7699830212939869" />
    <atom id="a6" elementType="C"
          x2="-2.571330630341512" y2="2.310016902412068" />
    <atom id="a7" elementType="C"
          x2="-1.106713407540649" y2="2.7858163508243154" />
    <atom id="a8" elementType="C"
          x2="-1.1066967744747767" y2="0.29409252553918086" />
    <atom id="a9" elementType="N"
          x2="-0.20155305154913455" y2="1.5399091592802114" />
    <atom id="a10" elementType="C"
          x2="-4.303581300847652" y2="1.5925080704859431" />
    <atom id="a11" elementType="O"
          x2="-1.106713407540649" y2="4.325816350824315" />
    <atom id="a12" elementType="O"
          x2="-1.1066967744747767" y2="-1.2459074744608192" />
    <atom id="a13" elementType="C"
          x2="1.2859727209360305" y2="1.1413278298223295" />
    <atom id="a14" elementType="C"
          x2="2.619642061984289" y2="1.91134477038137" />
    <atom id="a15" elementType="C"
          x2="1.2859727209360305" y2="-0.39870605129575143" />
    <atom id="a16" elementType="C"
          x2="2.619642061984289" y2="-1.168722991854792" />
    <atom id="a17" elementType="N"
          x2="3.9533114030325476" y2="-0.39870605129575143" />
    <atom id="a18" elementType="C"
          x2="3.9533114030325476" y2="1.1413278298223295" />
    <atom id="a19" elementType="F"
          x2="2.619642061984289" y2="3.45134477038137" />
    <atom id="a20" elementType="F"
          x2="5.4408371755177125" y2="1.5399091592802114" />
    <atom id="a21" elementType="F"
          x2="2.619642061984289" y2="-2.708722991854792" />
    <atom id="a22" elementType="F"
          x2="0.19702827790874733" y2="-1.4876504943230346" />
    <atom id="a23" elementType="O"
          x2="0.8873913914781486" y2="2.628853602307495" />
  </atomArray>
  <bondArray>
    <bond atomRefs2="a1 a2" order="1" />
    <bond atomRefs2="a1 a6" order="1" />
    <bond atomRefs2="a2 a3" order="2" />
    <bond atomRefs2="a3 a4" order="1" />
    <bond atomRefs2="a4 a5" order="1" />
    <bond atomRefs2="a5 a8" order="1" />
    <bond atomRefs2="a6 a5" order="1" />
    <bond atomRefs2="a7 a6" order="1" />
    <bond atomRefs2="a7 a9" order="1" />
    <bond atomRefs2="a8 a9" order="1" />
    <bond atomRefs2="a1 a10" order="1" />
    <bond atomRefs2="a10 a4" order="1" />
    <bond atomRefs2="a7 a11" order="2" />
    <bond atomRefs2="a8 a12" order="2" />
    <bond atomRefs2="a14 a13" order="2" />
    <bond atomRefs2="a13 a15" order="1" />
    <bond atomRefs2="a14 a18" order="1" />
    <bond atomRefs2="a15 a16" order="2" />
    <bond atomRefs2="a16 a17" order="1" />
    <bond atomRefs2="a17 a18" order="2" />
    <bond atomRefs2="a14 a19" order="1" />
    <bond atomRefs2="a18 a20" order="1" />
    <bond atomRefs2="a16 a21" order="1" />
    <bond atomRefs2="a15 a22" order="1" />
    <bond atomRefs2="a9 a23" order="1" />
    <bond atomRefs2="a23 a13" order="1" />
  </bondArray>
</molecule>
</cml>
